# Supplementary material for: A distinct monocyte transcriptional state links systemic immune dysregulation to pulmonary impairment in long COVID
Source: Nat Immunol. 2026 Jan 14;27(2):200–12. doi: 10.1038/s41590-025-02387-1 (PMC12864029; doi:10.1038/s41590-025-02387-1)
Supplement: Supplementary file 4 — Complete list of pathway comparisons against NI, RLC and AI (all categories). [file 41590_2025_2387_MOESM4_ESM.xlsx]

## Sheet: AllPathwayList_new MOESM4
Pathway list referring to Fig.2a and Extended Data Fig2a,b
pathway	pval	padj	NES	Comparison	CellType	Category
REACTOME_ACTIVATION_OF_THE_MRNA_UPON_BINDING_OF_THE_CAP_BINDING_COMPLEX_AND_EIFS_AND_SUBSEQUENT_BINDING_TO_43S	1.85e-06	0.000160891	-2.07838	T2vsR	CD14 Mono	mild/moderate
REACTOME_ARACHIDONIC_ACID_METABOLISM	0.00150957	0.0739691	-1.82754	T2vsR	CD14 Mono	mild/moderate
REACTOME_AUF1_HNRNP_D0_BINDS_AND_DESTABILIZES_MRNA	0.00201795	0.0930629	-1.70003	T2vsR	CD14 Mono	mild/moderate
REACTOME_CELLULAR_RESPONSES_TO_STIMULI	1.68e-10	1.88e-08	-1.7632	T2vsR	CD14 Mono	mild/moderate
REACTOME_CELLULAR_RESPONSE_TO_CHEMICAL_STRESS	0.0001926	0.0125832	-1.7007	T2vsR	CD14 Mono	mild/moderate
REACTOME_CELLULAR_RESPONSE_TO_STARVATION	4.05e-15	9.08e-13	-2.43443	T2vsR	CD14 Mono	mild/moderate
REACTOME_COMPLEX_I_BIOGENESIS	0.00014626	0.0099711	-1.91211	T2vsR	CD14 Mono	mild/moderate
REACTOME_CYCLIN_A_CDK2_ASSOCIATED_EVENTS_AT_S_PHASE_ENTRY	0.000861353	0.0450201	-1.68304	T2vsR	CD14 Mono	mild/moderate
REACTOME_CYTOPROTECTION_BY_HMOX1	0.000303593	0.0190413	-1.68256	T2vsR	CD14 Mono	mild/moderate
REACTOME_DEVELOPMENTAL_BIOLOGY	2.29e-06	0.000179181	-1.56384	T2vsR	CD14 Mono	mild/moderate
REACTOME_EUKARYOTIC_TRANSLATION_ELONGATION	6.08e-21	9.53e-18	-2.7693	T2vsR	CD14 Mono	mild/moderate
REACTOME_EUKARYOTIC_TRANSLATION_INITIATION	1.6e-14	2.52e-12	-2.47373	T2vsR	CD14 Mono	mild/moderate
REACTOME_G1_S_DNA_DAMAGE_CHECKPOINTS	0.000688723	0.039997	-1.81431	T2vsR	CD14 Mono	mild/moderate
REACTOME_HOST_INTERACTIONS_OF_HIV_FACTORS	0.000770442	0.0431447	-1.6278	T2vsR	CD14 Mono	mild/moderate
REACTOME_INFECTIOUS_DISEASE	5.04e-07	4.65e-05	-1.58979	T2vsR	CD14 Mono	mild/moderate
REACTOME_INFLUENZA_INFECTION	1.29e-13	1.84e-11	-2.36314	T2vsR	CD14 Mono	mild/moderate
REACTOME_METABOLISM_OF_AMINO_ACIDS_AND_DERIVATIVES	4.02e-13	5.25e-11	-2.19205	T2vsR	CD14 Mono	mild/moderate
REACTOME_METABOLISM_OF_RNA	7.6e-10	7.94e-08	-1.73228	T2vsR	CD14 Mono	mild/moderate
REACTOME_MRNA_SPLICING	0.00080324	0.0434304	-1.53863	T2vsR	CD14 Mono	mild/moderate
REACTOME_NERVOUS_SYSTEM_DEVELOPMENT	5.68e-08	5.57e-06	-1.76255	T2vsR	CD14 Mono	mild/moderate
REACTOME_NONSENSE_MEDIATED_DECAY_NMD	1.05e-14	2.06e-12	-2.48212	T2vsR	CD14 Mono	mild/moderate
REACTOME_REGULATION_OF_EXPRESSION_OF_SLITS_AND_ROBOS	2.15e-19	1.69e-16	-2.58032	T2vsR	CD14 Mono	mild/moderate
REACTOME_RESPIRATORY_ELECTRON_TRANSPORT	1.4e-05	0.00104625	-1.90111	T2vsR	CD14 Mono	mild/moderate
REACTOME_RESPIRATORY_ELECTRON_TRANSPORT_ATP_SYNTHESIS_BY_CHEMIOSMOTIC_COUPLING_AND_HEAT_PRODUCTION_BY_UNCOUPLING_PROTEINS	1.96e-06	0.00016191	-1.95727	T2vsR	CD14 Mono	mild/moderate
REACTOME_RESPONSE_OF_EIF2AK4_GCN2_TO_AMINO_ACID_DEFICIENCY	4.48e-18	1.76e-15	-2.66038	T2vsR	CD14 Mono	mild/moderate
REACTOME_RRNA_PROCESSING	2.16e-12	2.6e-10	-2.20663	T2vsR	CD14 Mono	mild/moderate
REACTOME_SCF_SKP2_MEDIATED_DEGRADATION_OF_P27_P21	0.00116024	0.0586856	-1.77365	T2vsR	CD14 Mono	mild/moderate
REACTOME_SELENOAMINO_ACID_METABOLISM	2.7e-16	7.05e-14	-2.58776	T2vsR	CD14 Mono	mild/moderate
REACTOME_SIGNALING_BY_ROBO_RECEPTORS	4.03e-17	1.26e-14	-2.43644	T2vsR	CD14 Mono	mild/moderate
REACTOME_SRP_DEPENDENT_COTRANSLATIONAL_PROTEIN_TARGETING_TO_MEMBRANE	4.7e-19	2.46e-16	-2.65945	T2vsR	CD14 Mono	mild/moderate
REACTOME_STABILIZATION_OF_P53	0.000519921	0.0313552	-1.80008	T2vsR	CD14 Mono	mild/moderate
REACTOME_SYNTHESIS_OF_PROSTAGLANDINS_PG_AND_THROMBOXANES_TX	0.00156487	0.0743549	-1.75669	T2vsR	CD14 Mono	mild/moderate
REACTOME_THE_CITRIC_ACID_TCA_CYCLE_AND_RESPIRATORY_ELECTRON_TRANSPORT	3.83e-05	0.0027307	-1.77069	T2vsR	CD14 Mono	mild/moderate
REACTOME_TRANSLATION	1.19e-14	2.08e-12	-2.22342	T2vsR	CD14 Mono	mild/moderate
HALLMARK_MYC_TARGETS_V1	1.87e-07	4.68e-06	-1.88175	T2vsR	CD14 Mono	mild/moderate
HALLMARK_OXIDATIVE_PHOSPHORYLATION	1.37e-07	4.68e-06	-1.91037	T2vsR	CD14 Mono	mild/moderate
HALLMARK_PROTEIN_SECRETION	0.000504458	0.00840764	1.72454	T2vsR	CD14 Mono	mild/moderate
REACTOME_ACTIVATION_OF_ANTERIOR_HOX_GENES_IN_HINDBRAIN_DEVELOPMENT_DURING_EARLY_EMBRYOGENESIS	0.00135202	0.0731025	1.77724	T3vsR	CD14 Mono	mild/moderate
REACTOME_ANTIGEN_PRESENTATION_FOLDING_ASSEMBLY_AND_PEPTIDE_LOADING_OF_CLASS_I_MHC	7.59e-05	0.0174487	2.0812	T3vsR	CD14 Mono	mild/moderate
REACTOME_APOPTOTIC_CLEAVAGE_OF_CELLULAR_PROTEINS	0.00127516	0.0731025	1.88135	T3vsR	CD14 Mono	mild/moderate
REACTOME_CELLULAR_RESPONSES_TO_STIMULI	9.25e-07	0.001451	1.52929	T3vsR	CD14 Mono	mild/moderate
REACTOME_CHROMATIN_MODIFYING_ENZYMES	0.00183635	0.0959799	1.47435	T3vsR	CD14 Mono	mild/moderate
REACTOME_DEFECTIVE_EXT2_CAUSES_EXOSTOSES_2	0.00027129	0.0425383	-1.68179	T3vsR	CD14 Mono	mild/moderate
REACTOME_DEVELOPMENTAL_BIOLOGY	0.00025047	0.0425383	1.399	T3vsR	CD14 Mono	mild/moderate
REACTOME_DISEASES_OF_SIGNAL_TRANSDUCTION_BY_GROWTH_FACTOR_RECEPTORS_AND_SECOND_MESSENGERS	0.00130548	0.0731025	1.43474	T3vsR	CD14 Mono	mild/moderate
REACTOME_DOWNREGULATION_OF_SMAD2_3_SMAD4_TRANSCRIPTIONAL_ACTIVITY	5.13e-05	0.0174487	2.08166	T3vsR	CD14 Mono	mild/moderate
REACTOME_ESTROGEN_DEPENDENT_GENE_EXPRESSION	0.000864418	0.0677704	1.73898	T3vsR	CD14 Mono	mild/moderate
REACTOME_FORMATION_OF_RNA_POL_II_ELONGATION_COMPLEX	0.00052503	0.0541451	1.77457	T3vsR	CD14 Mono	mild/moderate
REACTOME_HIV_ELONGATION_ARREST_AND_RECOVERY	0.00131421	0.0731025	1.8525	T3vsR	CD14 Mono	mild/moderate
REACTOME_HIV_TRANSCRIPTION_ELONGATION	0.000855235	0.0677704	1.82164	T3vsR	CD14 Mono	mild/moderate
REACTOME_INFECTIOUS_DISEASE	6e-05	0.0174487	1.40674	T3vsR	CD14 Mono	mild/moderate
REACTOME_IRAK4_DEFICIENCY_TLR2_4	0.000370556	0.0484193	-1.91055	T3vsR	CD14 Mono	mild/moderate
REACTOME_METABOLISM_OF_LIPIDS	0.00128344	0.0731025	1.35949	T3vsR	CD14 Mono	mild/moderate
REACTOME_NR1H2_AND_NR1H3_MEDIATED_SIGNALING	0.000552501	0.0541451	1.90667	T3vsR	CD14 Mono	mild/moderate
REACTOME_NR1H3_NR1H2_REGULATE_GENE_EXPRESSION_LINKED_TO_CHOLESTEROL_TRANSPORT_AND_EFFLUX	0.000975511	0.0695273	1.87275	T3vsR	CD14 Mono	mild/moderate
REACTOME_PI_METABOLISM	0.00126406	0.0731025	1.7452	T3vsR	CD14 Mono	mild/moderate
REACTOME_POST_TRANSLATIONAL_PROTEIN_MODIFICATION	1.81e-05	0.00948074	1.36945	T3vsR	CD14 Mono	mild/moderate
REACTOME_PRE_NOTCH_EXPRESSION_AND_PROCESSING	0.000145857	0.0285879	1.92148	T3vsR	CD14 Mono	mild/moderate
REACTOME_REGULATION_OF_LIPID_METABOLISM_BY_PPARALPHA	0.000735308	0.0640535	1.69461	T3vsR	CD14 Mono	mild/moderate
REACTOME_RNA_POLYMERASE_II_TRANSCRIPTION	0.000502831	0.0541451	1.27942	T3vsR	CD14 Mono	mild/moderate
REACTOME_SIGNALING_BY_NUCLEAR_RECEPTORS	5.29e-06	0.00414674	1.84916	T3vsR	CD14 Mono	mild/moderate
REACTOME_SIGNALING_BY_TGF_BETA_RECEPTOR_COMPLEX	0.000633333	0.0584156	1.75861	T3vsR	CD14 Mono	mild/moderate
REACTOME_TRANSCRIPTIONAL_ACTIVITY_OF_SMAD2_SMAD3_SMAD4_HETEROTRIMER	0.00045223	0.0541451	1.90527	T3vsR	CD14 Mono	mild/moderate
REACTOME_TRANSCRIPTIONAL_REGULATION_BY_RUNX3	0.000931998	0.0695273	1.7054	T3vsR	CD14 Mono	mild/moderate
REACTOME_TRANSCRIPTIONAL_REGULATION_OF_WHITE_ADIPOCYTE_DIFFERENTIATION	0.000366528	0.0484193	1.8355	T3vsR	CD14 Mono	mild/moderate
REACTOME_UNFOLDED_PROTEIN_RESPONSE_UPR	7.79e-05	0.0174487	1.88707	T3vsR	CD14 Mono	mild/moderate
REACTOME_VESICLE_MEDIATED_TRANSPORT	0.00110698	0.0731025	1.33235	T3vsR	CD14 Mono	mild/moderate
HALLMARK_ANGIOGENESIS	0.0115865	0.0579323	1.72386	T3vsR	CD14 Mono	mild/moderate
HALLMARK_APOPTOSIS	0.0232789	0.0969952	1.36148	T3vsR	CD14 Mono	mild/moderate
HALLMARK_G2M_CHECKPOINT	0.00149238	0.0124365	1.53847	T3vsR	CD14 Mono	mild/moderate
HALLMARK_HEME_METABOLISM	0.000306377	0.00306377	1.65503	T3vsR	CD14 Mono	mild/moderate
HALLMARK_HYPOXIA	0.00363452	0.0259608	1.51287	T3vsR	CD14 Mono	mild/moderate
HALLMARK_IL2_STAT5_SIGNALING	0.00983284	0.0546269	1.46116	T3vsR	CD14 Mono	mild/moderate
HALLMARK_MTORC1_SIGNALING	9.16e-06	0.000229051	1.79083	T3vsR	CD14 Mono	mild/moderate
HALLMARK_PROTEIN_SECRETION	0.00971323	0.0546269	1.52865	T3vsR	CD14 Mono	mild/moderate
HALLMARK_TGF_BETA_SIGNALING	3.89e-06	0.000194501	2.11301	T3vsR	CD14 Mono	mild/moderate
HALLMARK_TNFA_SIGNALING_VIA_NFKB	0.0217611	0.0969952	1.33826	T3vsR	CD14 Mono	mild/moderate
HALLMARK_UNFOLDED_PROTEIN_RESPONSE	9.15e-05	0.00114321	1.84177	T3vsR	CD14 Mono	mild/moderate
HALLMARK_WNT_BETA_CATENIN_SIGNALING	6.86e-05	0.00114321	2.0319	T3vsR	CD14 Mono	mild/moderate
REACTOME_ACTIVATION_OF_ANTERIOR_HOX_GENES_IN_HINDBRAIN_DEVELOPMENT_DURING_EARLY_EMBRYOGENESIS	0.00292465	0.0804534	1.72754	T4vsR	CD14 Mono	mild/moderate
REACTOME_ANTIGEN_PROCESSING_UBIQUITINATION_PROTEASOME_DEGRADATION	1.75e-05	0.0039763	1.6995	T4vsR	CD14 Mono	mild/moderate
REACTOME_APOPTOTIC_CLEAVAGE_OF_CELLULAR_PROTEINS	0.000666657	0.0402045	1.93048	T4vsR	CD14 Mono	mild/moderate
REACTOME_APOPTOTIC_EXECUTION_PHASE	0.00211789	0.0677724	1.7445	T4vsR	CD14 Mono	mild/moderate
REACTOME_CELL_CYCLE	2.98e-05	0.00467075	1.51103	T4vsR	CD14 Mono	mild/moderate
REACTOME_CELL_CYCLE_MITOTIC	1.03e-05	0.0039763	1.60194	T4vsR	CD14 Mono	mild/moderate
REACTOME_CHEMOKINE_RECEPTORS_BIND_CHEMOKINES	0.000136028	0.0133307	-1.96841	T4vsR	CD14 Mono	mild/moderate
REACTOME_CHROMATIN_MODIFYING_ENZYMES	0.00156398	0.0553321	1.50169	T4vsR	CD14 Mono	mild/moderate
REACTOME_CLASS_A_1_RHODOPSIN_LIKE_RECEPTORS	1.4e-05	0.0039763	-1.98458	T4vsR	CD14 Mono	mild/moderate
REACTOME_CLASS_I_MHC_MEDIATED_ANTIGEN_PROCESSING_PRESENTATION	6.2e-05	0.00647749	1.57096	T4vsR	CD14 Mono	mild/moderate
REACTOME_DEUBIQUITINATION	5.21e-06	0.00272268	1.74854	T4vsR	CD14 Mono	mild/moderate
REACTOME_DISEASES_OF_SIGNAL_TRANSDUCTION_BY_GROWTH_FACTOR_RECEPTORS_AND_SECOND_MESSENGERS	0.000812617	0.0428801	1.4561	T4vsR	CD14 Mono	mild/moderate
REACTOME_FORMATION_OF_THE_BETA_CATENIN_TCF_TRANSACTIVATING_COMPLEX	0.000372419	0.0291976	1.94857	T4vsR	CD14 Mono	mild/moderate
REACTOME_GENERATION_OF_SECOND_MESSENGER_MOLECULES	0.0013576	0.0520129	-1.80546	T4vsR	CD14 Mono	mild/moderate
REACTOME_GOLGI_TO_ER_RETROGRADE_TRANSPORT	0.000728698	0.0408071	1.69382	T4vsR	CD14 Mono	mild/moderate
REACTOME_GPCR_LIGAND_BINDING	0.000192727	0.0167887	-1.77136	T4vsR	CD14 Mono	mild/moderate
REACTOME_G_ALPHA_I_SIGNALLING_EVENTS	0.00247103	0.0719718	-1.57353	T4vsR	CD14 Mono	mild/moderate
REACTOME_HEDGEHOG_ON_STATE	0.00316606	0.0829641	1.65286	T4vsR	CD14 Mono	mild/moderate
REACTOME_IMMUNOREGULATORY_INTERACTIONS_BETWEEN_A_LYMPHOID_AND_A_NON_LYMPHOID_CELL	5.33e-08	4.18e-05	-2.20846	T4vsR	CD14 Mono	mild/moderate
REACTOME_INNATE_IMMUNE_SYSTEM	0.000638451	0.0402045	-1.29642	T4vsR	CD14 Mono	mild/moderate
REACTOME_INTERLEUKIN_10_SIGNALING	0.000966064	0.0470311	-1.79478	T4vsR	CD14 Mono	mild/moderate
REACTOME_INTRA_GOLGI_AND_RETROGRADE_GOLGI_TO_ER_TRAFFIC	0.000720948	0.0408071	1.62613	T4vsR	CD14 Mono	mild/moderate
REACTOME_IRAK4_DEFICIENCY_TLR2_4	0.00240894	0.0719718	-1.81626	T4vsR	CD14 Mono	mild/moderate
REACTOME_KETONE_BODY_METABOLISM	0.00328047	0.0829641	-1.60639	T4vsR	CD14 Mono	mild/moderate
REACTOME_MEMBRANE_TRAFFICKING	1.78e-05	0.0039763	1.53194	T4vsR	CD14 Mono	mild/moderate
REACTOME_METABOLISM_OF_RNA	2.46e-05	0.00438677	1.46257	T4vsR	CD14 Mono	mild/moderate
REACTOME_MET_PROMOTES_CELL_MOTILITY	0.00169897	0.0579127	1.84037	T4vsR	CD14 Mono	mild/moderate
REACTOME_MITOTIC_METAPHASE_AND_ANAPHASE	0.000335342	0.0276746	1.63078	T4vsR	CD14 Mono	mild/moderate
REACTOME_MRNA_SPLICING	0.00118458	0.0488794	1.52467	T4vsR	CD14 Mono	mild/moderate
REACTOME_M_PHASE	2.52e-05	0.00438677	1.63667	T4vsR	CD14 Mono	mild/moderate
REACTOME_NEUTROPHIL_DEGRANULATION	0.00104743	0.0472653	-1.39966	T4vsR	CD14 Mono	mild/moderate
REACTOME_NR1H2_AND_NR1H3_MEDIATED_SIGNALING	0.000820411	0.0428801	1.85596	T4vsR	CD14 Mono	mild/moderate
REACTOME_NR1H3_NR1H2_REGULATE_GENE_EXPRESSION_LINKED_TO_CHOLESTEROL_TRANSPORT_AND_EFFLUX	0.00143731	0.0536596	1.79965	T4vsR	CD14 Mono	mild/moderate
REACTOME_N_GLYCAN_TRIMMING_IN_THE_ER_AND_CALNEXIN_CALRETICULIN_CYCLE	0.00136003	0.0520129	1.74371	T4vsR	CD14 Mono	mild/moderate
REACTOME_PD_1_SIGNALING	0.00105503	0.0472653	-1.88477	T4vsR	CD14 Mono	mild/moderate
REACTOME_PEPTIDE_LIGAND_BINDING_RECEPTORS	0.000476235	0.0355589	-1.8896	T4vsR	CD14 Mono	mild/moderate
REACTOME_POST_TRANSLATIONAL_PROTEIN_MODIFICATION	1.75e-10	2.75e-07	1.64113	T4vsR	CD14 Mono	mild/moderate
REACTOME_PRE_NOTCH_EXPRESSION_AND_PROCESSING	0.00252452	0.0719718	1.76707	T4vsR	CD14 Mono	mild/moderate
REACTOME_PROCESSING_AND_ACTIVATION_OF_SUMO	0.000580962	0.0396065	1.91189	T4vsR	CD14 Mono	mild/moderate
REACTOME_PROCESSING_OF_CAPPED_INTRON_CONTAINING_PRE_MRNA	3.68e-05	0.00525098	1.65039	T4vsR	CD14 Mono	mild/moderate
REACTOME_PTEN_REGULATION	0.00121611	0.0488938	1.61044	T4vsR	CD14 Mono	mild/moderate
REACTOME_RECEPTOR_MEDIATED_MITOPHAGY	0.00320397	0.0829641	1.77672	T4vsR	CD14 Mono	mild/moderate
REACTOME_RUNX1_REGULATES_TRANSCRIPTION_OF_GENES_INVOLVED_IN_DIFFERENTIATION_OF_MYELOID_CELLS	0.00262407	0.0734741	1.74007	T4vsR	CD14 Mono	mild/moderate
REACTOME_RUNX2_REGULATES_GENES_INVOLVED_IN_CELL_MIGRATION	0.0011289	0.0478408	1.77948	T4vsR	CD14 Mono	mild/moderate
REACTOME_SEPARATION_OF_SISTER_CHROMATIDS	0.00150342	0.0548223	1.54008	T4vsR	CD14 Mono	mild/moderate
REACTOME_SIGNALING_BY_ALK	0.000923489	0.0467107	1.89768	T4vsR	CD14 Mono	mild/moderate
REACTOME_SIGNALING_BY_ALK_IN_CANCER	0.00323452	0.0829641	1.69457	T4vsR	CD14 Mono	mild/moderate
REACTOME_SIGNALING_BY_HEDGEHOG	0.00248658	0.0719718	1.59257	T4vsR	CD14 Mono	mild/moderate
REACTOME_SIGNALING_BY_MET	0.000535384	0.0381583	1.84983	T4vsR	CD14 Mono	mild/moderate
REACTOME_SIGNALING_BY_NOTCH	0.00158797	0.0553321	1.55305	T4vsR	CD14 Mono	mild/moderate
REACTOME_SIGNALING_BY_PDGFR_IN_DISEASE	0.00218534	0.0685323	1.82063	T4vsR	CD14 Mono	mild/moderate
REACTOME_SIGNALING_BY_WNT	0.000989813	0.0470311	1.57859	T4vsR	CD14 Mono	mild/moderate
REACTOME_SUMOYLATION	0.00307735	0.0829641	1.50393	T4vsR	CD14 Mono	mild/moderate
REACTOME_SUMO_IS_PROTEOLYTICALLY_PROCESSED	0.00108963	0.0474595	1.78257	T4vsR	CD14 Mono	mild/moderate
REACTOME_SYNTHESIS_OF_KETONE_BODIES	0.00348527	0.0867444	-1.53228	T4vsR	CD14 Mono	mild/moderate
REACTOME_TCF_DEPENDENT_SIGNALING_IN_RESPONSE_TO_WNT	0.000651254	0.0402045	1.64229	T4vsR	CD14 Mono	mild/moderate
REACTOME_TRANSCRIPTIONAL_REGULATION_BY_RUNX1	0.000152993	0.0141113	1.69296	T4vsR	CD14 Mono	mild/moderate
REACTOME_TRANSCRIPTIONAL_REGULATION_BY_RUNX2	0.00190482	0.0635481	1.6191	T4vsR	CD14 Mono	mild/moderate
REACTOME_TRANSCRIPTIONAL_REGULATION_BY_RUNX3	0.00240302	0.0719718	1.595	T4vsR	CD14 Mono	mild/moderate
REACTOME_UBIQUINOL_BIOSYNTHESIS	5.92e-05	0.00647749	-1.71114	T4vsR	CD14 Mono	mild/moderate
REACTOME_UB_SPECIFIC_PROCESSING_PROTEASES	5e-05	0.00647749	1.77508	T4vsR	CD14 Mono	mild/moderate
REACTOME_UNFOLDED_PROTEIN_RESPONSE_UPR	0.00202517	0.0661556	1.70286	T4vsR	CD14 Mono	mild/moderate
REACTOME_VESICLE_MEDIATED_TRANSPORT	5.87e-05	0.00647749	1.48362	T4vsR	CD14 Mono	mild/moderate
HALLMARK_ALLOGRAFT_REJECTION	4.77e-06	0.000119349	-1.8641	T4vsR	CD14 Mono	mild/moderate
HALLMARK_G2M_CHECKPOINT	0.000286576	0.00358221	1.64089	T4vsR	CD14 Mono	mild/moderate
HALLMARK_HEME_METABOLISM	0.000610745	0.00508954	1.59491	T4vsR	CD14 Mono	mild/moderate
HALLMARK_PROTEIN_SECRETION	3.54e-05	0.000589787	1.92474	T4vsR	CD14 Mono	mild/moderate
HALLMARK_TGF_BETA_SIGNALING	0.000388713	0.00388713	1.84471	T4vsR	CD14 Mono	mild/moderate
HALLMARK_TNFA_SIGNALING_VIA_NFKB	2.42e-07	1.21e-05	-1.93093	T4vsR	CD14 Mono	mild/moderate
HALLMARK_WNT_BETA_CATENIN_SIGNALING	0.00129092	0.00922083	1.78584	T4vsR	CD14 Mono	mild/moderate
REACTOME_ABC_FAMILY_PROTEINS_MEDIATED_TRANSPORT	2.93e-06	0.000119132	-1.90705	T2vsT1	CD14 Mono	mild/moderate
REACTOME_ABC_TRANSPORTER_DISORDERS	7.77e-05	0.00166795	-1.83301	T2vsT1	CD14 Mono	mild/moderate
REACTOME_ACTIVATION_OF_THE_MRNA_UPON_BINDING_OF_THE_CAP_BINDING_COMPLEX_AND_EIFS_AND_SUBSEQUENT_BINDING_TO_43S	9.08e-08	5.94e-06	-2.04976	T2vsT1	CD14 Mono	mild/moderate
REACTOME_ADAPTIVE_IMMUNE_SYSTEM	9.81e-08	6.15e-06	-1.53152	T2vsT1	CD14 Mono	mild/moderate
REACTOME_ANTIGEN_PRESENTATION_FOLDING_ASSEMBLY_AND_PEPTIDE_LOADING_OF_CLASS_I_MHC	0.000341901	0.00590843	-1.84007	T2vsT1	CD14 Mono	mild/moderate
REACTOME_ANTIGEN_PROCESSING_CROSS_PRESENTATION	7.19e-11	5.12e-09	-2.11143	T2vsT1	CD14 Mono	mild/moderate
REACTOME_ANTIVIRAL_MECHANISM_BY_IFN_STIMULATED_GENES	3.99e-06	0.000145382	-1.89589	T2vsT1	CD14 Mono	mild/moderate
REACTOME_APC_C_CDH1_MEDIATED_DEGRADATION_OF_CDC20_AND_OTHER_APC_C_CDH1_TARGETED_PROTEINS_IN_LATE_MITOSIS_EARLY_G1	2.04e-05	0.000532824	-1.88701	T2vsT1	CD14 Mono	mild/moderate
REACTOME_APC_C_MEDIATED_DEGRADATION_OF_CELL_CYCLE_PROTEINS	3.6e-06	0.000134526	-1.94086	T2vsT1	CD14 Mono	mild/moderate
REACTOME_APOPTOSIS	0.000140176	0.00268044	-1.63068	T2vsT1	CD14 Mono	mild/moderate
REACTOME_ASYMMETRIC_LOCALIZATION_OF_PCP_PROTEINS	4.72e-05	0.00107338	-1.89443	T2vsT1	CD14 Mono	mild/moderate
REACTOME_AUF1_HNRNP_D0_BINDS_AND_DESTABILIZES_MRNA	3.19e-06	0.000125073	-1.96276	T2vsT1	CD14 Mono	mild/moderate
REACTOME_CDT1_ASSOCIATION_WITH_THE_CDC6_ORC_ORIGIN_COMPLEX	7.02e-06	0.000239367	-1.92151	T2vsT1	CD14 Mono	mild/moderate
REACTOME_CELLULAR_RESPONSES_TO_STIMULI	4.46e-13	4.11e-11	-1.69958	T2vsT1	CD14 Mono	mild/moderate
REACTOME_CELLULAR_RESPONSE_TO_CHEMICAL_STRESS	1.61e-06	7.64e-05	-1.79856	T2vsT1	CD14 Mono	mild/moderate
REACTOME_CELLULAR_RESPONSE_TO_HYPOXIA	7.18e-06	0.000239612	-1.8904	T2vsT1	CD14 Mono	mild/moderate
REACTOME_CELLULAR_RESPONSE_TO_STARVATION	4.03e-13	3.95e-11	-2.13379	T2vsT1	CD14 Mono	mild/moderate
REACTOME_CELL_CYCLE_MITOTIC	0.00423387	0.0548654	-1.3633	T2vsT1	CD14 Mono	mild/moderate
REACTOME_CLASS_I_MHC_MEDIATED_ANTIGEN_PROCESSING_PRESENTATION	7.79e-06	0.000254546	-1.57	T2vsT1	CD14 Mono	mild/moderate
REACTOME_CLEC7A_DECTIN_1_SIGNALING	0.00210493	0.0292083	-1.56216	T2vsT1	CD14 Mono	mild/moderate
REACTOME_COMPLEX_I_BIOGENESIS	0.000126301	0.00246901	-1.83106	T2vsT1	CD14 Mono	mild/moderate
REACTOME_CROSS_PRESENTATION_OF_SOLUBLE_EXOGENOUS_ANTIGENS_ENDOSOMES	2.53e-05	0.000638607	-1.88982	T2vsT1	CD14 Mono	mild/moderate
REACTOME_CYCLIN_A_CDK2_ASSOCIATED_EVENTS_AT_S_PHASE_ENTRY	0.000103987	0.0020904	-1.80065	T2vsT1	CD14 Mono	mild/moderate
REACTOME_CYTOKINE_SIGNALING_IN_IMMUNE_SYSTEM	2.71e-18	1.06e-15	-1.84442	T2vsT1	CD14 Mono	mild/moderate
REACTOME_CYTOPROTECTION_BY_HMOX1	4.63e-07	2.69e-05	-1.882	T2vsT1	CD14 Mono	mild/moderate
REACTOME_CYTOSOLIC_SENSORS_OF_PATHOGEN_ASSOCIATED_DNA	0.00104964	0.015979	-1.67574	T2vsT1	CD14 Mono	mild/moderate
REACTOME_C_TYPE_LECTIN_RECEPTORS_CLRS	0.00605275	0.0771602	-1.50136	T2vsT1	CD14 Mono	mild/moderate
REACTOME_DDX58_IFIH1_MEDIATED_INDUCTION_OF_INTERFERON_ALPHA_BETA	0.00753118	0.0937214	-1.56631	T2vsT1	CD14 Mono	mild/moderate
REACTOME_DECTIN_1_MEDIATED_NONCANONICAL_NF_KB_SIGNALING	1.03e-05	0.000316394	-1.89265	T2vsT1	CD14 Mono	mild/moderate
REACTOME_DEFECTIVE_CFTR_CAUSES_CYSTIC_FIBROSIS	4.56e-05	0.0010516	-1.84125	T2vsT1	CD14 Mono	mild/moderate
REACTOME_DEGRADATION_OF_AXIN	1.44e-05	0.000404541	-1.8938	T2vsT1	CD14 Mono	mild/moderate
REACTOME_DEGRADATION_OF_BETA_CATENIN_BY_THE_DESTRUCTION_COMPLEX	2.48e-05	0.000638607	-1.82972	T2vsT1	CD14 Mono	mild/moderate
REACTOME_DEGRADATION_OF_DVL	1.77e-05	0.000469414	-1.89054	T2vsT1	CD14 Mono	mild/moderate
REACTOME_DEGRADATION_OF_GLI1_BY_THE_PROTEASOME	2.51e-06	0.000109286	-1.95294	T2vsT1	CD14 Mono	mild/moderate
REACTOME_DEVELOPMENTAL_BIOLOGY	2.15e-10	1.46e-08	-1.64889	T2vsT1	CD14 Mono	mild/moderate
REACTOME_DISORDERS_OF_TRANSMEMBRANE_TRANSPORTERS	0.0003429	0.00590843	-1.64367	T2vsT1	CD14 Mono	mild/moderate
REACTOME_DNA_REPLICATION	6.01e-06	0.000209579	-1.81324	T2vsT1	CD14 Mono	mild/moderate
REACTOME_DNA_REPLICATION_PRE_INITIATION	8.95e-05	0.00184557	-1.7996	T2vsT1	CD14 Mono	mild/moderate
REACTOME_DOWNSTREAM_SIGNALING_EVENTS_OF_B_CELL_RECEPTOR_BCR	0.000307196	0.00541218	-1.70436	T2vsT1	CD14 Mono	mild/moderate
REACTOME_ENDOSOMAL_VACUOLAR_PATHWAY	0.00207266	0.0290591	-1.72213	T2vsT1	CD14 Mono	mild/moderate
REACTOME_ETHANOL_OXIDATION	0.000427598	0.0071327	1.82782	T2vsT1	CD14 Mono	mild/moderate
REACTOME_EUKARYOTIC_TRANSLATION_ELONGATION	3e-14	4.53e-12	-2.30036	T2vsT1	CD14 Mono	mild/moderate
REACTOME_EUKARYOTIC_TRANSLATION_INITIATION	4.17e-15	9.35e-13	-2.23982	T2vsT1	CD14 Mono	mild/moderate
REACTOME_FCERI_MEDIATED_NF_KB_ACTIVATION	3.41e-06	0.000130401	-1.89495	T2vsT1	CD14 Mono	mild/moderate
REACTOME_FC_EPSILON_RECEPTOR_FCERI_SIGNALING	0.00207565	0.0290591	-1.54403	T2vsT1	CD14 Mono	mild/moderate
REACTOME_G1_S_DNA_DAMAGE_CHECKPOINTS	1.31e-05	0.000380093	-1.884	T2vsT1	CD14 Mono	mild/moderate
REACTOME_GENE_AND_PROTEIN_EXPRESSION_BY_JAK_STAT_SIGNALING_AFTER_INTERLEUKIN_12_STIMULATION	0.00246362	0.0338856	-1.71003	T2vsT1	CD14 Mono	mild/moderate
REACTOME_GLI_PROTEINS_BIND_PROMOTERS_OF_HH_RESPONSIVE_GENES_TO_PROMOTE_TRANSCRIPTION	0.00146593	0.0216847	1.33905	T2vsT1	CD14 Mono	mild/moderate
REACTOME_HDR_THROUGH_MMEJ_ALT_NHEJ	0.000709812	0.0117156	1.91746	T2vsT1	CD14 Mono	mild/moderate
REACTOME_HEDGEHOG_LIGAND_BIOGENESIS	2.88e-06	0.000119132	-1.9469	T2vsT1	CD14 Mono	mild/moderate
REACTOME_HEDGEHOG_OFF_STATE	0.000110853	0.00220021	-1.74267	T2vsT1	CD14 Mono	mild/moderate
REACTOME_HIV_INFECTION	8.67e-05	0.00181172	-1.57906	T2vsT1	CD14 Mono	mild/moderate
REACTOME_HOST_INTERACTIONS_OF_HIV_FACTORS	1.75e-06	7.98e-05	-1.84158	T2vsT1	CD14 Mono	mild/moderate
REACTOME_IMMUNOREGULATORY_INTERACTIONS_BETWEEN_A_LYMPHOID_AND_A_NON_LYMPHOID_CELL	6.1e-07	3.42e-05	-1.95029	T2vsT1	CD14 Mono	mild/moderate
REACTOME_INFECTIOUS_DISEASE	4.26e-14	5.57e-12	-1.70584	T2vsT1	CD14 Mono	mild/moderate
REACTOME_INFLUENZA_INFECTION	1.78e-13	2e-11	-2.12533	T2vsT1	CD14 Mono	mild/moderate
REACTOME_INNATE_IMMUNE_SYSTEM	2.69e-12	2.01e-10	-1.59879	T2vsT1	CD14 Mono	mild/moderate
REACTOME_INTERFERON_ALPHA_BETA_SIGNALING	2.52e-14	4.39e-12	-2.39083	T2vsT1	CD14 Mono	mild/moderate
REACTOME_INTERFERON_GAMMA_SIGNALING	9.12e-07	4.61e-05	-1.98228	T2vsT1	CD14 Mono	mild/moderate
REACTOME_INTERFERON_SIGNALING	1.47e-18	7.68e-16	-2.26593	T2vsT1	CD14 Mono	mild/moderate
REACTOME_INTERLEUKIN_12_FAMILY_SIGNALING	0.000252932	0.00455858	-1.78546	T2vsT1	CD14 Mono	mild/moderate
REACTOME_INTERLEUKIN_12_SIGNALING	0.000758452	0.012388	-1.76459	T2vsT1	CD14 Mono	mild/moderate
REACTOME_INTERLEUKIN_1_FAMILY_SIGNALING	0.00190049	0.0270906	-1.54425	T2vsT1	CD14 Mono	mild/moderate
REACTOME_INTERLEUKIN_1_SIGNALING	0.00356685	0.0473968	-1.56505	T2vsT1	CD14 Mono	mild/moderate
REACTOME_MAPK6_MAPK4_SIGNALING	0.000288835	0.00514652	-1.7253	T2vsT1	CD14 Mono	mild/moderate
REACTOME_MAPK_FAMILY_SIGNALING_CASCADES	0.00371057	0.0488923	-1.44281	T2vsT1	CD14 Mono	mild/moderate
REACTOME_MECP2_REGULATES_TRANSCRIPTION_FACTORS	0.000824342	0.0133254	1.80242	T2vsT1	CD14 Mono	mild/moderate
REACTOME_MEIOTIC_RECOMBINATION	0.00265194	0.0358469	1.85832	T2vsT1	CD14 Mono	mild/moderate
REACTOME_METABOLISM_OF_AMINO_ACIDS_AND_DERIVATIVES	2.27e-13	2.38e-11	-1.99742	T2vsT1	CD14 Mono	mild/moderate
REACTOME_METABOLISM_OF_POLYAMINES	6.38e-05	0.00141763	-1.83345	T2vsT1	CD14 Mono	mild/moderate
REACTOME_METABOLISM_OF_RNA	3.18e-14	4.53e-12	-1.69266	T2vsT1	CD14 Mono	mild/moderate
REACTOME_MITOTIC_G1_PHASE_AND_G1_S_TRANSITION	0.000371753	0.00633597	-1.65744	T2vsT1	CD14 Mono	mild/moderate
REACTOME_MITOTIC_G2_G2_M_PHASES	3.18e-05	0.000778486	-1.68797	T2vsT1	CD14 Mono	mild/moderate
REACTOME_MITOTIC_METAPHASE_AND_ANAPHASE	0.00160212	0.0232604	-1.47866	T2vsT1	CD14 Mono	mild/moderate
REACTOME_MRNA_EDITING	0.00648022	0.0819434	-1.5308	T2vsT1	CD14 Mono	mild/moderate
REACTOME_M_PHASE	0.00118672	0.0178921	-1.42871	T2vsT1	CD14 Mono	mild/moderate
REACTOME_NEDDYLATION	0.00104158	0.015979	-1.49536	T2vsT1	CD14 Mono	mild/moderate
REACTOME_NEGATIVE_REGULATION_OF_NOTCH4_SIGNALING	4.25e-05	0.000994343	-1.85571	T2vsT1	CD14 Mono	mild/moderate
REACTOME_NEGATIVE_REGULATORS_OF_DDX58_IFIH1_SIGNALING	0.00283974	0.0380573	-1.69988	T2vsT1	CD14 Mono	mild/moderate
REACTOME_NERVOUS_SYSTEM_DEVELOPMENT	1.79e-13	2e-11	-1.85318	T2vsT1	CD14 Mono	mild/moderate
REACTOME_NEUTROPHIL_DEGRANULATION	1.78e-06	7.98e-05	-1.55491	T2vsT1	CD14 Mono	mild/moderate
REACTOME_NONSENSE_MEDIATED_DECAY_NMD	1.4e-12	1.16e-10	-2.18239	T2vsT1	CD14 Mono	mild/moderate
REACTOME_OAS_ANTIVIRAL_RESPONSE	0.00148988	0.021833	-1.71018	T2vsT1	CD14 Mono	mild/moderate
REACTOME_ORC1_REMOVAL_FROM_CHROMATIN	7.43e-07	4.02e-05	-1.98029	T2vsT1	CD14 Mono	mild/moderate
REACTOME_PCP_CE_PATHWAY	3.64e-05	0.000864518	-1.86387	T2vsT1	CD14 Mono	mild/moderate
REACTOME_PROGRAMMED_CELL_DEATH	0.00248632	0.0339005	-1.48022	T2vsT1	CD14 Mono	mild/moderate
REACTOME_PTEN_REGULATION	0.00128899	0.019249	-1.53287	T2vsT1	CD14 Mono	mild/moderate
REACTOME_REGULATION_OF_EXPRESSION_OF_SLITS_AND_ROBOS	1.3e-18	7.68e-16	-2.26949	T2vsT1	CD14 Mono	mild/moderate
REACTOME_REGULATION_OF_HMOX1_EXPRESSION_AND_ACTIVITY	7.49e-05	0.00163215	-1.82259	T2vsT1	CD14 Mono	mild/moderate
REACTOME_REGULATION_OF_INSULIN_LIKE_GROWTH_FACTOR_IGF_TRANSPORT_AND_UPTAKE_BY_INSULIN_LIKE_GROWTH_FACTOR_BINDING_PROTEINS_IGFBPS	0.00500877	0.064375	-1.68097	T2vsT1	CD14 Mono	mild/moderate
REACTOME_REGULATION_OF_MRNA_STABILITY_BY_PROTEINS_THAT_BIND_AU_RICH_ELEMENTS	7.94e-05	0.00168345	-1.76699	T2vsT1	CD14 Mono	mild/moderate
REACTOME_REGULATION_OF_PTEN_STABILITY_AND_ACTIVITY	1.74e-05	0.000469414	-1.86971	T2vsT1	CD14 Mono	mild/moderate
REACTOME_REGULATION_OF_RAS_BY_GAPS	0.000180381	0.00336712	-1.76071	T2vsT1	CD14 Mono	mild/moderate
REACTOME_REGULATION_OF_RUNX2_EXPRESSION_AND_ACTIVITY	8.59e-06	0.000274732	-1.91081	T2vsT1	CD14 Mono	mild/moderate
REACTOME_REGULATION_OF_RUNX3_EXPRESSION_AND_ACTIVITY	1.28e-05	0.000378329	-1.91188	T2vsT1	CD14 Mono	mild/moderate
REACTOME_RESPIRATORY_ELECTRON_TRANSPORT	1.43e-06	6.99e-05	-1.90358	T2vsT1	CD14 Mono	mild/moderate
REACTOME_RESPIRATORY_ELECTRON_TRANSPORT_ATP_SYNTHESIS_BY_CHEMIOSMOTIC_COUPLING_AND_HEAT_PRODUCTION_BY_UNCOUPLING_PROTEINS	1.3e-07	7.84e-06	-1.92825	T2vsT1	CD14 Mono	mild/moderate
REACTOME_RESPONSE_OF_EIF2AK4_GCN2_TO_AMINO_ACID_DEFICIENCY	1.3e-14	2.55e-12	-2.27764	T2vsT1	CD14 Mono	mild/moderate
REACTOME_RESPONSE_TO_ELEVATED_PLATELET_CYTOSOLIC_CA2	0.000127544	0.00246901	-1.76121	T2vsT1	CD14 Mono	mild/moderate
REACTOME_RRNA_PROCESSING	1.96e-12	1.54e-10	-2.01522	T2vsT1	CD14 Mono	mild/moderate
REACTOME_RUNX1_REGULATES_TRANSCRIPTION_OF_GENES_INVOLVED_IN_DIFFERENTIATION_OF_HSCS	9.62e-05	0.00195973	-1.81609	T2vsT1	CD14 Mono	mild/moderate
REACTOME_SARS_COV_INFECTIONS	0.00163936	0.0235827	-1.5166	T2vsT1	CD14 Mono	mild/moderate
REACTOME_SCF_SKP2_MEDIATED_DEGRADATION_OF_P27_P21	1.2e-05	0.000362729	-1.94627	T2vsT1	CD14 Mono	mild/moderate
REACTOME_SELENOAMINO_ACID_METABOLISM	4.89e-13	4.26e-11	-2.22024	T2vsT1	CD14 Mono	mild/moderate
REACTOME_SEPARATION_OF_SISTER_CHROMATIDS	0.00382572	0.0499894	-1.50963	T2vsT1	CD14 Mono	mild/moderate
REACTOME_SIGNALING_BY_HEDGEHOG	0.00719895	0.0903037	-1.49284	T2vsT1	CD14 Mono	mild/moderate
REACTOME_SIGNALING_BY_INTERLEUKINS	0.000241024	0.00439449	-1.46721	T2vsT1	CD14 Mono	mild/moderate
REACTOME_SIGNALING_BY_NOTCH4	3.38e-05	0.000814951	-1.80811	T2vsT1	CD14 Mono	mild/moderate
REACTOME_SIGNALING_BY_ROBO_RECEPTORS	1.39e-19	2.19e-16	-2.22213	T2vsT1	CD14 Mono	mild/moderate
REACTOME_SIGNALING_BY_THE_B_CELL_RECEPTOR_BCR	0.000974222	0.0154301	-1.59229	T2vsT1	CD14 Mono	mild/moderate
REACTOME_SRP_DEPENDENT_COTRANSLATIONAL_PROTEIN_TARGETING_TO_MEMBRANE	3.47e-15	9.07e-13	-2.24714	T2vsT1	CD14 Mono	mild/moderate
REACTOME_STABILIZATION_OF_P53	1.02e-05	0.000316394	-1.91857	T2vsT1	CD14 Mono	mild/moderate
REACTOME_SWITCHING_OF_ORIGINS_TO_A_POST_REPLICATIVE_STATE	8.74e-07	4.57e-05	-1.9385	T2vsT1	CD14 Mono	mild/moderate
REACTOME_SYNTHESIS_OF_DNA	1.77e-05	0.000469414	-1.82764	T2vsT1	CD14 Mono	mild/moderate
REACTOME_S_PHASE	0.00102488	0.015911	-1.57544	T2vsT1	CD14 Mono	mild/moderate
REACTOME_TCR_SIGNALING	6.42e-05	0.00141763	-1.71986	T2vsT1	CD14 Mono	mild/moderate
REACTOME_TERMINATION_OF_TRANSLESION_DNA_SYNTHESIS	0.000906098	0.0144976	-1.78309	T2vsT1	CD14 Mono	mild/moderate
REACTOME_THE_CITRIC_ACID_TCA_CYCLE_AND_RESPIRATORY_ELECTRON_TRANSPORT	2.96e-06	0.000119132	-1.75326	T2vsT1	CD14 Mono	mild/moderate
REACTOME_THE_ROLE_OF_GTSE1_IN_G2_M_PROGRESSION_AFTER_G2_CHECKPOINT	5.78e-06	0.000205818	-1.91383	T2vsT1	CD14 Mono	mild/moderate
REACTOME_TNFR2_NON_CANONICAL_NF_KB_PATHWAY	3.13e-05	0.000777932	-1.82655	T2vsT1	CD14 Mono	mild/moderate
REACTOME_TRANSCRIPTIONAL_REGULATION_BY_RUNX1	0.000418261	0.00705197	-1.59128	T2vsT1	CD14 Mono	mild/moderate
REACTOME_TRANSCRIPTIONAL_REGULATION_BY_RUNX2	0.000161508	0.00305115	-1.73158	T2vsT1	CD14 Mono	mild/moderate
REACTOME_TRANSCRIPTIONAL_REGULATION_BY_RUNX3	1.44e-05	0.000404541	-1.83533	T2vsT1	CD14 Mono	mild/moderate
REACTOME_TRANSLATION	2.38e-15	7.47e-13	-2.03522	T2vsT1	CD14 Mono	mild/moderate
REACTOME_UB_SPECIFIC_PROCESSING_PROTEASES	0.00102419	0.015911	-1.5469	T2vsT1	CD14 Mono	mild/moderate
REACTOME_UCH_PROTEINASES	0.000209356	0.003862	-1.73293	T2vsT1	CD14 Mono	mild/moderate
HALLMARK_ALLOGRAFT_REJECTION	5.09e-07	5.7e-06	-1.82407	T2vsT1	CD14 Mono	mild/moderate
HALLMARK_COMPLEMENT	0.00594859	0.0424899	-1.48574	T2vsT1	CD14 Mono	mild/moderate
HALLMARK_GLYCOLYSIS	0.0108554	0.0678463	-1.47894	T2vsT1	CD14 Mono	mild/moderate
HALLMARK_IL6_JAK_STAT3_SIGNALING	0.0183508	0.0917538	-1.48589	T2vsT1	CD14 Mono	mild/moderate
HALLMARK_INTERFERON_ALPHA_RESPONSE	5.25e-24	1.31e-22	-2.5618	T2vsT1	CD14 Mono	mild/moderate
HALLMARK_INTERFERON_GAMMA_RESPONSE	2.58e-27	1.29e-25	-2.43662	T2vsT1	CD14 Mono	mild/moderate
HALLMARK_KRAS_SIGNALING_DN	0.0129363	0.0718683	-1.56123	T2vsT1	CD14 Mono	mild/moderate
HALLMARK_MYC_TARGETS_V1	8.15e-09	1.36e-07	-1.8775	T2vsT1	CD14 Mono	mild/moderate
HALLMARK_OXIDATIVE_PHOSPHORYLATION	5.7e-07	5.7e-06	-1.77529	T2vsT1	CD14 Mono	mild/moderate
HALLMARK_TNFA_SIGNALING_VIA_NFKB	1.53e-05	0.000127518	1.71779	T2vsT1	CD14 Mono	mild/moderate
REACTOME_ADAPTIVE_IMMUNE_SYSTEM	3.25e-05	0.00509072	-1.43666	T3vsT1	CD14 Mono	mild/moderate
REACTOME_ANTIGEN_PROCESSING_CROSS_PRESENTATION	3.51e-06	0.00068814	-1.92223	T3vsT1	CD14 Mono	mild/moderate
REACTOME_ANTIVIRAL_MECHANISM_BY_IFN_STIMULATED_GENES	5.28e-05	0.00751995	-1.81342	T3vsT1	CD14 Mono	mild/moderate
REACTOME_CYTOKINE_SIGNALING_IN_IMMUNE_SYSTEM	6.22e-12	3.25e-09	-1.76221	T3vsT1	CD14 Mono	mild/moderate
REACTOME_DOWNREGULATION_OF_SMAD2_3_SMAD4_TRANSCRIPTIONAL_ACTIVITY	0.000549321	0.0537991	1.97279	T3vsT1	CD14 Mono	mild/moderate
REACTOME_IMMUNOREGULATORY_INTERACTIONS_BETWEEN_A_LYMPHOID_AND_A_NON_LYMPHOID_CELL	2.68e-07	8.4e-05	-2.02149	T3vsT1	CD14 Mono	mild/moderate
REACTOME_INNATE_IMMUNE_SYSTEM	1.09e-09	4.27e-07	-1.56415	T3vsT1	CD14 Mono	mild/moderate
REACTOME_INTERFERON_ALPHA_BETA_SIGNALING	3.42e-13	2.68e-10	-2.37856	T3vsT1	CD14 Mono	mild/moderate
REACTOME_INTERFERON_GAMMA_SIGNALING	1.63e-06	0.000363785	-1.9593	T3vsT1	CD14 Mono	mild/moderate
REACTOME_INTERFERON_SIGNALING	2.39e-16	3.75e-13	-2.26978	T3vsT1	CD14 Mono	mild/moderate
REACTOME_METAL_SEQUESTRATION_BY_ANTIMICROBIAL_PROTEINS	0.000538297	0.0537991	-1.44784	T3vsT1	CD14 Mono	mild/moderate
REACTOME_NEUTROPHIL_DEGRANULATION	3.42e-07	8.94e-05	-1.62051	T3vsT1	CD14 Mono	mild/moderate
REACTOME_NR1H2_AND_NR1H3_MEDIATED_SIGNALING	0.000260891	0.0314474	1.99472	T3vsT1	CD14 Mono	mild/moderate
REACTOME_NR1H3_NR1H2_REGULATE_GENE_EXPRESSION_LINKED_TO_CHOLESTEROL_TRANSPORT_AND_EFFLUX	0.000463423	0.0518703	2.00484	T3vsT1	CD14 Mono	mild/moderate
REACTOME_NUCLEOTIDE_CATABOLISM	0.000859464	0.0708832	-1.81086	T3vsT1	CD14 Mono	mild/moderate
REACTOME_OAS_ANTIVIRAL_RESPONSE	6.54e-05	0.00854396	-1.84722	T3vsT1	CD14 Mono	mild/moderate
REACTOME_RUNX3_REGULATES_CDKN1A_TRANSCRIPTION	0.000812594	0.0708305	1.88484	T3vsT1	CD14 Mono	mild/moderate
REACTOME_SIGNALING_BY_NUCLEAR_RECEPTORS	7.2e-06	0.00125365	1.77	T3vsT1	CD14 Mono	mild/moderate
REACTOME_UNFOLDED_PROTEIN_RESPONSE_UPR	0.000813624	0.0708305	1.71052	T3vsT1	CD14 Mono	mild/moderate
HALLMARK_ALLOGRAFT_REJECTION	0.0002707	0.00225583	-1.67404	T3vsT1	CD14 Mono	mild/moderate
HALLMARK_COMPLEMENT	5.46e-05	0.000682526	-1.73075	T3vsT1	CD14 Mono	mild/moderate
HALLMARK_INTERFERON_ALPHA_RESPONSE	2.75e-24	6.87e-23	-2.64102	T3vsT1	CD14 Mono	mild/moderate
HALLMARK_INTERFERON_GAMMA_RESPONSE	3.18e-27	1.59e-25	-2.52035	T3vsT1	CD14 Mono	mild/moderate
HALLMARK_PI3K_AKT_MTOR_SIGNALING	0.0083712	0.0597943	-1.5369	T3vsT1	CD14 Mono	mild/moderate
HALLMARK_TGF_BETA_SIGNALING	2.2e-05	0.000365956	2.05901	T3vsT1	CD14 Mono	mild/moderate
HALLMARK_TNFA_SIGNALING_VIA_NFKB	0.000117192	0.00117192	1.60192	T3vsT1	CD14 Mono	mild/moderate
HALLMARK_UNFOLDED_PROTEIN_RESPONSE	0.0144394	0.0902464	1.44057	T3vsT1	CD14 Mono	mild/moderate
REACTOME_ADAPTIVE_IMMUNE_SYSTEM	3.44e-08	7.7e-06	-1.56669	T4vsT1	CD14 Mono	mild/moderate
REACTOME_ANTIGEN_PROCESSING_CROSS_PRESENTATION	9.44e-08	1.85e-05	-2.02256	T4vsT1	CD14 Mono	mild/moderate
REACTOME_ANTIVIRAL_MECHANISM_BY_IFN_STIMULATED_GENES	1.78e-06	0.000279762	-1.97223	T4vsT1	CD14 Mono	mild/moderate
REACTOME_CHROMATIN_MODIFYING_ENZYMES	0.00126389	0.0900806	1.46754	T4vsT1	CD14 Mono	mild/moderate
REACTOME_CLASS_A_1_RHODOPSIN_LIKE_RECEPTORS	0.0014258	0.0972026	-1.67082	T4vsT1	CD14 Mono	mild/moderate
REACTOME_CYTOKINE_SIGNALING_IN_IMMUNE_SYSTEM	1.66e-15	8.66e-13	-1.84536	T4vsT1	CD14 Mono	mild/moderate
REACTOME_DOWNSTREAM_SIGNALING_OF_ACTIVATED_FGFR1	0.000802716	0.0662452	1.95692	T4vsT1	CD14 Mono	mild/moderate
REACTOME_DOWNSTREAM_SIGNALING_OF_ACTIVATED_FGFR2	0.000802716	0.0662452	1.95692	T4vsT1	CD14 Mono	mild/moderate
REACTOME_DOWNSTREAM_SIGNALING_OF_ACTIVATED_FGFR3	0.000802716	0.0662452	1.95692	T4vsT1	CD14 Mono	mild/moderate
REACTOME_DOWNSTREAM_SIGNALING_OF_ACTIVATED_FGFR4	0.000802716	0.0662452	1.95692	T4vsT1	CD14 Mono	mild/moderate
REACTOME_ENDOSOMAL_VACUOLAR_PATHWAY	0.000405567	0.0454235	-1.78526	T4vsT1	CD14 Mono	mild/moderate
REACTOME_EUKARYOTIC_TRANSLATION_INITIATION	0.00124628	0.0900806	-1.59692	T4vsT1	CD14 Mono	mild/moderate
REACTOME_IMMUNOREGULATORY_INTERACTIONS_BETWEEN_A_LYMPHOID_AND_A_NON_LYMPHOID_CELL	3.69e-11	1.16e-08	-2.26235	T4vsT1	CD14 Mono	mild/moderate
REACTOME_INNATE_IMMUNE_SYSTEM	2.75e-16	2.15e-13	-1.74347	T4vsT1	CD14 Mono	mild/moderate
REACTOME_INTERFERON_ALPHA_BETA_SIGNALING	2.12e-13	8.3e-11	-2.37888	T4vsT1	CD14 Mono	mild/moderate
REACTOME_INTERFERON_GAMMA_SIGNALING	5.82e-07	0.000101413	-1.99164	T4vsT1	CD14 Mono	mild/moderate
REACTOME_INTERFERON_SIGNALING	1.17e-17	1.83e-14	-2.29334	T4vsT1	CD14 Mono	mild/moderate
REACTOME_NEUTROPHIL_DEGRANULATION	1.03e-10	2.68e-08	-1.77689	T4vsT1	CD14 Mono	mild/moderate
REACTOME_NR1H2_AND_NR1H3_MEDIATED_SIGNALING	2.4e-05	0.00341485	2.19625	T4vsT1	CD14 Mono	mild/moderate
REACTOME_NR1H3_NR1H2_REGULATE_GENE_EXPRESSION_LINKED_TO_CHOLESTEROL_TRANSPORT_AND_EFFLUX	9.33e-05	0.0121876	2.12198	T4vsT1	CD14 Mono	mild/moderate
REACTOME_OAS_ANTIVIRAL_RESPONSE	0.000375414	0.0452807	-1.79359	T4vsT1	CD14 Mono	mild/moderate
REACTOME_SIGNALING_BY_NUCLEAR_RECEPTORS	0.000504958	0.0527849	1.56524	T4vsT1	CD14 Mono	mild/moderate
REACTOME_TNFS_BIND_THEIR_PHYSIOLOGICAL_RECEPTORS	0.0011887	0.0900806	-1.76506	T4vsT1	CD14 Mono	mild/moderate
HALLMARK_ALLOGRAFT_REJECTION	5.2e-10	8.66e-09	-2.02141	T4vsT1	CD14 Mono	mild/moderate
HALLMARK_APOPTOSIS	0.00562177	0.0468481	-1.50427	T4vsT1	CD14 Mono	mild/moderate
HALLMARK_COMPLEMENT	0.000874613	0.00874613	-1.58823	T4vsT1	CD14 Mono	mild/moderate
HALLMARK_INFLAMMATORY_RESPONSE	0.00692119	0.0494371	-1.48252	T4vsT1	CD14 Mono	mild/moderate
HALLMARK_INTERFERON_ALPHA_RESPONSE	3.97e-22	9.92e-21	-2.56625	T4vsT1	CD14 Mono	mild/moderate
HALLMARK_INTERFERON_GAMMA_RESPONSE	4.7e-28	2.35e-26	-2.5256	T4vsT1	CD14 Mono	mild/moderate
HALLMARK_KRAS_SIGNALING_DN	0.0136709	0.0759494	-1.5603	T4vsT1	CD14 Mono	mild/moderate
HALLMARK_MTORC1_SIGNALING	0.015676	0.0783801	-1.38829	T4vsT1	CD14 Mono	mild/moderate
HALLMARK_MYC_TARGETS_V1	0.0195741	0.0889732	-1.36695	T4vsT1	CD14 Mono	mild/moderate
HALLMARK_OXIDATIVE_PHOSPHORYLATION	0.0121899	0.0759494	-1.38725	T4vsT1	CD14 Mono	mild/moderate
HALLMARK_TGF_BETA_SIGNALING	1.69e-06	2.11e-05	2.2322	T4vsT1	CD14 Mono	mild/moderate
HALLMARK_COMPLEMENT	0.000443058	0.0128162	1.59687	T2vsR	CD8 T	mild/moderate
HALLMARK_DNA_REPAIR	0.0010253	0.0128162	-1.5731	T2vsR	CD8 T	mild/moderate
HALLMARK_HYPOXIA	0.000829623	0.0128162	1.54149	T2vsR	CD8 T	mild/moderate
HALLMARK_INTERFERON_GAMMA_RESPONSE	0.00534733	0.0534734	1.35445	T2vsR	CD8 T	mild/moderate
HALLMARK_MITOTIC_SPINDLE	0.00849166	0.0707638	1.36129	T2vsR	CD8 T	mild/moderate
HALLMARK_TGF_BETA_SIGNALING	0.000775422	0.0128162	1.86508	T2vsR	CD8 T	mild/moderate
REACTOME_APOPTOTIC_CLEAVAGE_OF_CELL_ADHESION_PROTEINS	0.00105876	0.0973792	1.67125	T3vsR	CD8 T	mild/moderate
REACTOME_COMPETING_ENDOGENOUS_RNAS_CERNAS_REGULATE_PTEN_TRANSLATION	0.00123809	0.0973792	1.97005	T3vsR	CD8 T	mild/moderate
REACTOME_CRISTAE_FORMATION	0.00038249	0.0542093	-1.82258	T3vsR	CD8 T	mild/moderate
REACTOME_IMMUNOREGULATORY_INTERACTIONS_BETWEEN_A_LYMPHOID_AND_A_NON_LYMPHOID_CELL	5.59e-07	0.000870723	-1.98547	T3vsR	CD8 T	mild/moderate
REACTOME_MAPK_TARGETS_NUCLEAR_EVENTS_MEDIATED_BY_MAP_KINASES	0.00106058	0.0973792	1.90344	T3vsR	CD8 T	mild/moderate
REACTOME_METABOLISM_OF_NUCLEOTIDES	0.000200315	0.0477341	-1.74632	T3vsR	CD8 T	mild/moderate
REACTOME_MYD88_INDEPENDENT_TLR4_CASCADE	9.47e-06	0.00738355	1.95865	T3vsR	CD8 T	mild/moderate
REACTOME_NR1H2_AND_NR1H3_MEDIATED_SIGNALING	0.000522636	0.0678991	1.93695	T3vsR	CD8 T	mild/moderate
REACTOME_NR1H3_NR1H2_REGULATE_GENE_EXPRESSION_LINKED_TO_CHOLESTEROL_TRANSPORT_AND_EFFLUX	0.000346405	0.0542093	2.03221	T3vsR	CD8 T	mild/moderate
REACTOME_NUCLEAR_IMPORT_OF_REV_PROTEIN	0.00137418	0.0973792	1.8025	T3vsR	CD8 T	mild/moderate
REACTOME_NUCLEAR_PORE_COMPLEX_NPC_DISASSEMBLY	0.00028773	0.0542093	1.95616	T3vsR	CD8 T	mild/moderate
REACTOME_PRE_NOTCH_EXPRESSION_AND_PROCESSING	7.92e-05	0.0308568	2.0345	T3vsR	CD8 T	mild/moderate
REACTOME_REGULATION_OF_GLUCOKINASE_BY_GLUCOKINASE_REGULATORY_PROTEIN	0.000214329	0.0477341	1.99595	T3vsR	CD8 T	mild/moderate
REACTOME_REGULATION_OF_LIPID_METABOLISM_BY_PPARALPHA	0.000650938	0.0780624	1.655	T3vsR	CD8 T	mild/moderate
REACTOME_RESPIRATORY_ELECTRON_TRANSPORT_ATP_SYNTHESIS_BY_CHEMIOSMOTIC_COUPLING_AND_HEAT_PRODUCTION_BY_UNCOUPLING_PROTEINS	0.000889634	0.0973792	-1.59456	T3vsR	CD8 T	mild/moderate
REACTOME_SUMOYLATION_OF_RNA_BINDING_PROTEINS	0.00114223	0.0973792	1.82032	T3vsR	CD8 T	mild/moderate
REACTOME_TOLL_LIKE_RECEPTOR_9_TLR9_CASCADE	0.00136162	0.0973792	1.6419	T3vsR	CD8 T	mild/moderate
REACTOME_TOLL_LIKE_RECEPTOR_CASCADES	0.00014393	0.0448774	1.71089	T3vsR	CD8 T	mild/moderate
REACTOME_TOLL_LIKE_RECEPTOR_TLR1_TLR2_CASCADE	0.00129408	0.0973792	1.63532	T3vsR	CD8 T	mild/moderate
REACTOME_TRANSPORT_OF_MATURE_MRNAS_DERIVED_FROM_INTRONLESS_TRANSCRIPTS	0.00108846	0.0973792	1.78617	T3vsR	CD8 T	mild/moderate
REACTOME_TRANSPORT_OF_MATURE_TRANSCRIPT_TO_CYTOPLASM	3.56e-05	0.0184939	1.87525	T3vsR	CD8 T	mild/moderate
REACTOME_TRANSPORT_OF_THE_SLBP_DEPENDANT_MATURE_MRNA	0.000375586	0.0542093	1.95263	T3vsR	CD8 T	mild/moderate
HALLMARK_APICAL_JUNCTION	0.0021647	0.0329502	-1.57127	T3vsR	CD8 T	mild/moderate
HALLMARK_DNA_REPAIR	0.00378309	0.0378309	-1.52341	T3vsR	CD8 T	mild/moderate
HALLMARK_INFLAMMATORY_RESPONSE	0.000442177	0.0110544	1.68697	T3vsR	CD8 T	mild/moderate
HALLMARK_REACTIVE_OXYGEN_SPECIES_PATHWAY	0.0134028	0.0957345	-1.55089	T3vsR	CD8 T	mild/moderate
HALLMARK_SPERMATOGENESIS	0.00263602	0.0329502	1.71812	T3vsR	CD8 T	mild/moderate
HALLMARK_TNFA_SIGNALING_VIA_NFKB	1.52e-06	7.58e-05	1.86703	T3vsR	CD8 T	mild/moderate
HALLMARK_WNT_BETA_CATENIN_SIGNALING	0.00598039	0.0498366	1.75121	T3vsR	CD8 T	mild/moderate
REACTOME_ADAPTIVE_IMMUNE_SYSTEM	0.00107484	0.0488703	-1.37411	T4vsR	CD8 T	mild/moderate
REACTOME_CELL_SURFACE_INTERACTIONS_AT_THE_VASCULAR_WALL	0.00125768	0.0529927	-1.68422	T4vsR	CD8 T	mild/moderate
REACTOME_CHROMATIN_MODIFYING_ENZYMES	0.00215335	0.0729797	1.46077	T4vsR	CD8 T	mild/moderate
REACTOME_CIRCADIAN_CLOCK	0.00254625	0.0773988	1.67398	T4vsR	CD8 T	mild/moderate
REACTOME_COOPERATION_OF_PREFOLDIN_AND_TRIC_CCT_IN_ACTIN_AND_TUBULIN_FOLDING	0.000761223	0.0398738	-1.82942	T4vsR	CD8 T	mild/moderate
REACTOME_DDX58_IFIH1_MEDIATED_INDUCTION_OF_INTERFERON_ALPHA_BETA	0.000178764	0.0163937	1.90901	T4vsR	CD8 T	mild/moderate
REACTOME_DEFECTIVE_FACTOR_VIII_CAUSES_HEMOPHILIA_A	0.000324019	0.0259808	-1.46665	T4vsR	CD8 T	mild/moderate
REACTOME_DEUBIQUITINATION	7.73e-05	0.0112987	1.58074	T4vsR	CD8 T	mild/moderate
REACTOME_ENDOSOMAL_VACUOLAR_PATHWAY	0.000560751	0.0380092	-1.76586	T4vsR	CD8 T	mild/moderate
REACTOME_ERKS_ARE_INACTIVATED	0.00352967	0.0965395	1.84952	T4vsR	CD8 T	mild/moderate
REACTOME_FORMATION_OF_THE_BETA_CATENIN_TCF_TRANSACTIVATING_COMPLEX	8.15e-05	0.0112987	2.15019	T4vsR	CD8 T	mild/moderate
REACTOME_HCMV_LATE_EVENTS	0.000407941	0.0302848	1.85252	T4vsR	CD8 T	mild/moderate
REACTOME_HEMOSTASIS	0.00014774	0.0143954	-1.53818	T4vsR	CD8 T	mild/moderate
REACTOME_IMMUNOREGULATORY_INTERACTIONS_BETWEEN_A_LYMPHOID_AND_A_NON_LYMPHOID_CELL	3.64e-09	5.68e-06	-2.22873	T4vsR	CD8 T	mild/moderate
REACTOME_INTERACTIONS_OF_REV_WITH_HOST_CELLULAR_PROTEINS	0.00282247	0.0814858	1.75547	T4vsR	CD8 T	mild/moderate
REACTOME_INTERLEUKIN_10_SIGNALING	0.000624512	0.0389445	-1.81919	T4vsR	CD8 T	mild/moderate
REACTOME_INTERLEUKIN_1_SIGNALING	0.00360707	0.0969554	1.59647	T4vsR	CD8 T	mild/moderate
REACTOME_METABOLISM_OF_ANGIOTENSINOGEN_TO_ANGIOTENSINS	0.00173727	0.0677101	-1.65593	T4vsR	CD8 T	mild/moderate
REACTOME_METABOLISM_OF_RNA	4.86e-07	0.00035175	1.55834	T4vsR	CD8 T	mild/moderate
REACTOME_MITOTIC_PROPHASE	0.00313565	0.0872942	1.6601	T4vsR	CD8 T	mild/moderate
REACTOME_MYD88_INDEPENDENT_TLR4_CASCADE	1.16e-05	0.00360741	2.03793	T4vsR	CD8 T	mild/moderate
REACTOME_NEUTROPHIL_DEGRANULATION	9.9e-05	0.0112987	-1.54525	T4vsR	CD8 T	mild/moderate
REACTOME_NOTCH1_INTRACELLULAR_DOMAIN_REGULATES_TRANSCRIPTION	0.00188289	0.0682656	1.78626	T4vsR	CD8 T	mild/moderate
REACTOME_NR1H2_AND_NR1H3_MEDIATED_SIGNALING	9.26e-06	0.00360741	2.19811	T4vsR	CD8 T	mild/moderate
REACTOME_NR1H3_NR1H2_REGULATE_GENE_EXPRESSION_LINKED_TO_CHOLESTEROL_TRANSPORT_AND_EFFLUX	5.41e-05	0.0105432	2.10091	T4vsR	CD8 T	mild/moderate
REACTOME_NUCLEAR_ENVELOPE_BREAKDOWN	0.00263126	0.0773988	1.76582	T4vsR	CD8 T	mild/moderate
REACTOME_NUCLEAR_IMPORT_OF_REV_PROTEIN	0.0021337	0.0729797	1.87699	T4vsR	CD8 T	mild/moderate
REACTOME_NUCLEAR_PORE_COMPLEX_NPC_DISASSEMBLY	0.00244721	0.0773988	1.77714	T4vsR	CD8 T	mild/moderate
REACTOME_PLATELET_ACTIVATION_SIGNALING_AND_AGGREGATION	0.00252826	0.0773988	-1.53888	T4vsR	CD8 T	mild/moderate
REACTOME_POST_CHAPERONIN_TUBULIN_FOLDING_PATHWAY	0.00299775	0.0849727	-1.70497	T4vsR	CD8 T	mild/moderate
REACTOME_POST_TRANSLATIONAL_PROTEIN_MODIFICATION	0.00121694	0.0527004	1.22036	T4vsR	CD8 T	mild/moderate
REACTOME_PROCESSING_OF_CAPPED_INTRON_CONTAINING_PRE_MRNA	6.77e-07	0.00035175	1.75672	T4vsR	CD8 T	mild/moderate
REACTOME_REGULATION_OF_GLUCOKINASE_BY_GLUCOKINASE_REGULATORY_PROTEIN	0.00130977	0.0537352	1.93094	T4vsR	CD8 T	mild/moderate
REACTOME_REGULATION_OF_LIPID_METABOLISM_BY_PPARALPHA	1.66e-05	0.00432211	1.98861	T4vsR	CD8 T	mild/moderate
REACTOME_REGULATION_OF_PYRUVATE_DEHYDROGENASE_PDH_COMPLEX	0.00199724	0.070766	1.85733	T4vsR	CD8 T	mild/moderate
REACTOME_RESPONSE_TO_ELEVATED_PLATELET_CYTOSOLIC_CA2	0.00373388	0.0986629	-1.629	T4vsR	CD8 T	mild/moderate
REACTOME_RETROGRADE_NEUROTROPHIN_SIGNALLING	0.00105361	0.0488703	1.73001	T4vsR	CD8 T	mild/moderate
REACTOME_RHO_GTPASES_ACTIVATE_IQGAPS	0.00184651	0.0682656	-1.71789	T4vsR	CD8 T	mild/moderate
REACTOME_RIP_MEDIATED_NFKB_ACTIVATION_VIA_ZBP1	0.000663942	0.039811	1.97159	T4vsR	CD8 T	mild/moderate
REACTOME_RNA_POLYMERASE_II_TRANSCRIPTION	0.00178778	0.0679791	1.21714	T4vsR	CD8 T	mild/moderate
REACTOME_SIGNALING_BY_NUCLEAR_RECEPTORS	0.00262627	0.0773988	1.45472	T4vsR	CD8 T	mild/moderate
REACTOME_SIGNALING_BY_WNT	0.000762056	0.0398738	1.51792	T4vsR	CD8 T	mild/moderate
REACTOME_SNRNP_ASSEMBLY	0.000603407	0.0389445	1.85537	T4vsR	CD8 T	mild/moderate
REACTOME_SUMOYLATION	0.00141747	0.0566624	1.53052	T4vsR	CD8 T	mild/moderate
REACTOME_SUMOYLATION_OF_CHROMATIN_ORGANIZATION_PROTEINS	0.00109715	0.0488703	1.78637	T4vsR	CD8 T	mild/moderate
REACTOME_SUMOYLATION_OF_DNA_REPLICATION_PROTEINS	0.00254763	0.0773988	1.80661	T4vsR	CD8 T	mild/moderate
REACTOME_SUMOYLATION_OF_RNA_BINDING_PROTEINS	0.000139835	0.0143954	1.95829	T4vsR	CD8 T	mild/moderate
REACTOME_SUMOYLATION_OF_SUMOYLATION_PROTEINS	0.000333301	0.0259808	1.97998	T4vsR	CD8 T	mild/moderate
REACTOME_SUMOYLATION_OF_UBIQUITINYLATION_PROTEINS	0.000205593	0.0178066	1.97002	T4vsR	CD8 T	mild/moderate
REACTOME_TAK1_ACTIVATES_NFKB_BY_PHOSPHORYLATION_AND_ACTIVATION_OF_IKKS_COMPLEX	0.00253204	0.0773988	1.87609	T4vsR	CD8 T	mild/moderate
REACTOME_TOLL_LIKE_RECEPTOR_9_TLR9_CASCADE	0.00105631	0.0488703	1.72887	T4vsR	CD8 T	mild/moderate
REACTOME_TOLL_LIKE_RECEPTOR_CASCADES	8.94e-05	0.0112987	1.77597	T4vsR	CD8 T	mild/moderate
REACTOME_TOLL_LIKE_RECEPTOR_TLR1_TLR2_CASCADE	0.000872429	0.0438747	1.69744	T4vsR	CD8 T	mild/moderate
REACTOME_TRANSCRIPTIONAL_REGULATION_OF_WHITE_ADIPOCYTE_DIFFERENTIATION	0.000743761	0.0398738	1.81862	T4vsR	CD8 T	mild/moderate
REACTOME_TRANSPORT_OF_MATURE_MRNAS_DERIVED_FROM_INTRONLESS_TRANSCRIPTS	0.000101464	0.0112987	1.9784	T4vsR	CD8 T	mild/moderate
REACTOME_TRANSPORT_OF_MATURE_TRANSCRIPT_TO_CYTOPLASM	2.42e-05	0.00538399	1.99501	T4vsR	CD8 T	mild/moderate
REACTOME_TRANSPORT_OF_THE_SLBP_DEPENDANT_MATURE_MRNA	7.47e-05	0.0112987	2.06537	T4vsR	CD8 T	mild/moderate
REACTOME_UB_SPECIFIC_PROCESSING_PROTEASES	0.00053164	0.0376739	1.61446	T4vsR	CD8 T	mild/moderate
REACTOME_ZBP1_DAI_MEDIATED_INDUCTION_OF_TYPE_I_IFNS	0.000767296	0.0398738	1.94391	T4vsR	CD8 T	mild/moderate
HALLMARK_ALLOGRAFT_REJECTION	2.23e-09	1.12e-07	-2.05624	T4vsR	CD8 T	mild/moderate
HALLMARK_TNFA_SIGNALING_VIA_NFKB	5.96e-05	0.00148888	1.73828	T4vsR	CD8 T	mild/moderate
REACTOME_ANTIVIRAL_MECHANISM_BY_IFN_STIMULATED_GENES	0.000263145	0.0820487	-1.79177	T2vsT1	CD8 T	mild/moderate
REACTOME_CYTOKINE_SIGNALING_IN_IMMUNE_SYSTEM	2.05e-09	1.07e-06	-1.75771	T2vsT1	CD8 T	mild/moderate
REACTOME_INTERFERON_ALPHA_BETA_SIGNALING	3.23e-11	2.52e-08	-2.43021	T2vsT1	CD8 T	mild/moderate
REACTOME_INTERFERON_SIGNALING	1.08e-11	1.69e-08	-2.1924	T2vsT1	CD8 T	mild/moderate
REACTOME_RAF_INDEPENDENT_MAPK1_3_ACTIVATION	8.95e-06	0.00348729	2.17415	T2vsT1	CD8 T	mild/moderate
HALLMARK_INTERFERON_ALPHA_RESPONSE	3.24e-22	1.62e-20	-2.74939	T2vsT1	CD8 T	mild/moderate
HALLMARK_INTERFERON_GAMMA_RESPONSE	5.26e-19	1.31e-17	-2.4867	T2vsT1	CD8 T	mild/moderate
HALLMARK_TNFA_SIGNALING_VIA_NFKB	0.00101276	0.0168793	1.54356	T2vsT1	CD8 T	mild/moderate
REACTOME_ACETYLCHOLINE_REGULATES_INSULIN_SECRETION	0.00109898	0.0901741	-1.68482	T3vsT1	CD8 T	mild/moderate
REACTOME_CYTOKINE_SIGNALING_IN_IMMUNE_SYSTEM	1.92e-06	0.00049909	-1.52766	T3vsT1	CD8 T	mild/moderate
REACTOME_EPHB_MEDIATED_FORWARD_SIGNALING	0.000343726	0.0357246	-1.78769	T3vsT1	CD8 T	mild/moderate
REACTOME_EXTRACELLULAR_MATRIX_ORGANIZATION	0.000130197	0.0198437	-1.74761	T3vsT1	CD8 T	mild/moderate
REACTOME_HCMV_EARLY_EVENTS	0.0010107	0.0875382	1.71006	T3vsT1	CD8 T	mild/moderate
REACTOME_IMMUNOREGULATORY_INTERACTIONS_BETWEEN_A_LYMPHOID_AND_A_NON_LYMPHOID_CELL	6.39e-09	3.32e-06	-2.16764	T3vsT1	CD8 T	mild/moderate
REACTOME_INNATE_IMMUNE_SYSTEM	8.66e-08	3.37e-05	-1.51205	T3vsT1	CD8 T	mild/moderate
REACTOME_INTERFERON_ALPHA_BETA_SIGNALING	8.65e-13	1.35e-09	-2.36303	T3vsT1	CD8 T	mild/moderate
REACTOME_INTERFERON_GAMMA_SIGNALING	3.84e-05	0.00665809	-1.85971	T3vsT1	CD8 T	mild/moderate
REACTOME_INTERFERON_SIGNALING	2.7e-11	2.1e-08	-2.06662	T3vsT1	CD8 T	mild/moderate
REACTOME_METABOLISM_OF_NUCLEOTIDES	0.000764677	0.0701254	-1.70658	T3vsT1	CD8 T	mild/moderate
REACTOME_MRNA_SPLICING	0.000388216	0.0378268	1.50842	T3vsT1	CD8 T	mild/moderate
REACTOME_NEUTROPHIL_DEGRANULATION	7.9e-07	0.000246458	-1.62288	T3vsT1	CD8 T	mild/moderate
REACTOME_NR1H2_AND_NR1H3_MEDIATED_SIGNALING	0.000232363	0.0258753	2.02511	T3vsT1	CD8 T	mild/moderate
REACTOME_NR1H3_NR1H2_REGULATE_GENE_EXPRESSION_LINKED_TO_CHOLESTEROL_TRANSPORT_AND_EFFLUX	0.000140013	0.0198437	2.04352	T3vsT1	CD8 T	mild/moderate
REACTOME_PROCESSING_OF_CAPPED_INTRON_CONTAINING_PRE_MRNA	3.02e-06	0.000672798	1.65293	T3vsT1	CD8 T	mild/moderate
REACTOME_RESPONSE_TO_ELEVATED_PLATELET_CYTOSOLIC_CA2	0.000226664	0.0258753	-1.76746	T3vsT1	CD8 T	mild/moderate
REACTOME_SMOOTH_MUSCLE_CONTRACTION	1.8e-05	0.00350511	-1.99721	T3vsT1	CD8 T	mild/moderate
REACTOME_TRANSCRIPTIONAL_REGULATION_BY_E2F6	0.000222359	0.0258753	1.99246	T3vsT1	CD8 T	mild/moderate
HALLMARK_ALLOGRAFT_REJECTION	9.99e-06	0.000124813	-1.75842	T3vsT1	CD8 T	mild/moderate
HALLMARK_APICAL_JUNCTION	0.00194088	0.0194088	-1.59218	T3vsT1	CD8 T	mild/moderate
HALLMARK_COMPLEMENT	0.00799467	0.0666223	-1.47846	T3vsT1	CD8 T	mild/moderate
HALLMARK_INTERFERON_ALPHA_RESPONSE	8.34e-21	4.17e-19	-2.54862	T3vsT1	CD8 T	mild/moderate
HALLMARK_INTERFERON_GAMMA_RESPONSE	9.08e-20	2.27e-18	-2.34029	T3vsT1	CD8 T	mild/moderate
HALLMARK_KRAS_SIGNALING_DN	0.00992114	0.0708653	-1.58948	T3vsT1	CD8 T	mild/moderate
HALLMARK_REACTIVE_OXYGEN_SPECIES_PATHWAY	0.01574	0.0874446	-1.54777	T3vsT1	CD8 T	mild/moderate
HALLMARK_SPERMATOGENESIS	0.0134972	0.0843576	1.53345	T3vsT1	CD8 T	mild/moderate
HALLMARK_TNFA_SIGNALING_VIA_NFKB	4.55e-06	7.58e-05	1.78064	T3vsT1	CD8 T	mild/moderate
REACTOME_ACTIVATION_OF_ANTERIOR_HOX_GENES_IN_HINDBRAIN_DEVELOPMENT_DURING_EARLY_EMBRYOGENESIS	0.00271243	0.0899719	1.67886	T4vsT1	CD8 T	mild/moderate
REACTOME_ADAPTIVE_IMMUNE_SYSTEM	0.000110062	0.00953261	-1.44756	T4vsT1	CD8 T	mild/moderate
REACTOME_ANTIGEN_PRESENTATION_FOLDING_ASSEMBLY_AND_PEPTIDE_LOADING_OF_CLASS_I_MHC	0.000327143	0.0231825	-1.87802	T4vsT1	CD8 T	mild/moderate
REACTOME_ANTIVIRAL_MECHANISM_BY_IFN_STIMULATED_GENES	0.00132054	0.0588204	-1.68639	T4vsT1	CD8 T	mild/moderate
REACTOME_CELLULAR_SENESCENCE	0.000818102	0.0397817	1.6107	T4vsT1	CD8 T	mild/moderate
REACTOME_CELL_EXTRACELLULAR_MATRIX_INTERACTIONS	3.2e-05	0.00383514	-1.98743	T4vsT1	CD8 T	mild/moderate
REACTOME_CHROMATIN_MODIFYING_ENZYMES	3.71e-05	0.00413261	1.68743	T4vsT1	CD8 T	mild/moderate
REACTOME_CYTOKINE_SIGNALING_IN_IMMUNE_SYSTEM	4.12e-10	9.17e-08	-1.76615	T4vsT1	CD8 T	mild/moderate
REACTOME_ENDOSOMAL_VACUOLAR_PATHWAY	0.000122765	0.0100732	-1.85963	T4vsT1	CD8 T	mild/moderate
REACTOME_EPHB_MEDIATED_FORWARD_SIGNALING	0.0029535	0.09209	-1.72357	T4vsT1	CD8 T	mild/moderate
REACTOME_EPH_EPHRIN_SIGNALING	0.00150254	0.0650683	-1.69168	T4vsT1	CD8 T	mild/moderate
REACTOME_EPIGENETIC_REGULATION_OF_GENE_EXPRESSION	0.00243854	0.0826452	1.58103	T4vsT1	CD8 T	mild/moderate
REACTOME_EUKARYOTIC_TRANSLATION_ELONGATION	0.000189503	0.0147718	1.92702	T4vsT1	CD8 T	mild/moderate
REACTOME_EXTRACELLULAR_MATRIX_ORGANIZATION	0.00240947	0.0826452	-1.60967	T4vsT1	CD8 T	mild/moderate
REACTOME_GENERATION_OF_SECOND_MESSENGER_MOLECULES	7.95e-05	0.00740691	-1.95068	T4vsT1	CD8 T	mild/moderate
REACTOME_HCMV_EARLY_EVENTS	0.00186596	0.0727582	1.70936	T4vsT1	CD8 T	mild/moderate
REACTOME_HCMV_INFECTION	0.00163664	0.0689603	1.65725	T4vsT1	CD8 T	mild/moderate
REACTOME_HEMOSTASIS	0.00202796	0.0752761	-1.40042	T4vsT1	CD8 T	mild/moderate
REACTOME_HIV_LIFE_CYCLE	0.000991989	0.0454856	1.57812	T4vsT1	CD8 T	mild/moderate
REACTOME_IKBA_VARIANT_LEADS_TO_EDA_ID	0.000589286	0.0353345	1.87478	T4vsT1	CD8 T	mild/moderate
REACTOME_IMMUNOREGULATORY_INTERACTIONS_BETWEEN_A_LYMPHOID_AND_A_NON_LYMPHOID_CELL	1.51e-11	3.92e-09	-2.42204	T4vsT1	CD8 T	mild/moderate
REACTOME_INNATE_IMMUNE_SYSTEM	3.53e-12	1.38e-09	-1.74113	T4vsT1	CD8 T	mild/moderate
REACTOME_INTERFERON_ALPHA_BETA_SIGNALING	3.61e-17	5.63e-14	-2.64287	T4vsT1	CD8 T	mild/moderate
REACTOME_INTERFERON_GAMMA_SIGNALING	1.07e-07	1.66e-05	-2.15538	T4vsT1	CD8 T	mild/moderate
REACTOME_INTERFERON_SIGNALING	1.68e-14	1.31e-11	-2.29199	T4vsT1	CD8 T	mild/moderate
REACTOME_METABOLISM_OF_RNA	5.5e-09	1.07e-06	1.65301	T4vsT1	CD8 T	mild/moderate
REACTOME_MRNA_SPLICING	6.91e-09	1.2e-06	1.99659	T4vsT1	CD8 T	mild/moderate
REACTOME_MYD88_INDEPENDENT_TLR4_CASCADE	0.000465681	0.0302499	1.81192	T4vsT1	CD8 T	mild/moderate
REACTOME_NEUTROPHIL_DEGRANULATION	4.66e-12	1.45e-09	-1.98449	T4vsT1	CD8 T	mild/moderate
REACTOME_NONSENSE_MEDIATED_DECAY_NMD	0.000650253	0.0362847	1.9325	T4vsT1	CD8 T	mild/moderate
REACTOME_NR1H2_AND_NR1H3_MEDIATED_SIGNALING	1.94e-05	0.00252488	2.15738	T4vsT1	CD8 T	mild/moderate
REACTOME_NR1H3_NR1H2_REGULATE_GENE_EXPRESSION_LINKED_TO_CHOLESTEROL_TRANSPORT_AND_EFFLUX	8.08e-05	0.00740691	2.1105	T4vsT1	CD8 T	mild/moderate
REACTOME_OXIDATIVE_STRESS_INDUCED_SENESCENCE	0.000778138	0.0397817	1.72852	T4vsT1	CD8 T	mild/moderate
REACTOME_PARASITE_INFECTION	0.000842077	0.0397817	-1.72237	T4vsT1	CD8 T	mild/moderate
REACTOME_PD_1_SIGNALING	6.46e-05	0.00671009	-1.95111	T4vsT1	CD8 T	mild/moderate
REACTOME_PKMTS_METHYLATE_HISTONE_LYSINES	0.00284519	0.0916915	1.7174	T4vsT1	CD8 T	mild/moderate
REACTOME_PROCESSING_OF_CAPPED_INTRON_CONTAINING_PRE_MRNA	1.71e-12	8.87e-10	2.12548	T4vsT1	CD8 T	mild/moderate
REACTOME_RESPONSE_TO_ELEVATED_PLATELET_CYTOSOLIC_CA2	0.00198459	0.0752761	-1.6404	T4vsT1	CD8 T	mild/moderate
REACTOME_RHO_GTPASES_ACTIVATE_ROCKS	0.000342879	0.0232412	-1.88468	T4vsT1	CD8 T	mild/moderate
REACTOME_RIP_MEDIATED_NFKB_ACTIVATION_VIA_ZBP1	0.00307835	0.094101	1.81123	T4vsT1	CD8 T	mild/moderate
REACTOME_RNA_POLYMERASE_II_TRANSCRIPTION	0.000211845	0.015727	1.23718	T4vsT1	CD8 T	mild/moderate
REACTOME_RNA_POLYMERASE_II_TRANSCRIPTION_TERMINATION	0.00080023	0.0397817	1.73064	T4vsT1	CD8 T	mild/moderate
REACTOME_SUMOYLATION_OF_RNA_BINDING_PROTEINS	0.00227258	0.0805217	1.69731	T4vsT1	CD8 T	mild/moderate
REACTOME_SYNTHESIS_OF_ACTIVE_UBIQUITIN_ROLES_OF_E1_AND_E2_ENZYMES	0.00178778	0.0727582	1.86493	T4vsT1	CD8 T	mild/moderate
REACTOME_TAK1_ACTIVATES_NFKB_BY_PHOSPHORYLATION_AND_ACTIVATION_OF_IKKS_COMPLEX	0.000675957	0.0363385	1.94826	T4vsT1	CD8 T	mild/moderate
REACTOME_TOLL_LIKE_RECEPTOR_TLR1_TLR2_CASCADE	0.0028819	0.0916915	1.56724	T4vsT1	CD8 T	mild/moderate
REACTOME_TRANSCRIPTIONAL_REGULATION_BY_E2F6	0.00054608	0.0340536	1.9105	T4vsT1	CD8 T	mild/moderate
REACTOME_TRANSPORT_OF_MATURE_MRNAS_DERIVED_FROM_INTRONLESS_TRANSCRIPTS	0.00210147	0.0761906	1.78776	T4vsT1	CD8 T	mild/moderate
REACTOME_TRANSPORT_OF_MATURE_TRANSCRIPT_TO_CYTOPLASM	1.42e-05	0.00201231	2.04006	T4vsT1	CD8 T	mild/moderate
REACTOME_TRANSPORT_OF_THE_SLBP_DEPENDANT_MATURE_MRNA	0.000651682	0.0362847	1.88261	T4vsT1	CD8 T	mild/moderate
REACTOME_ZBP1_DAI_MEDIATED_INDUCTION_OF_TYPE_I_IFNS	0.00186679	0.0727582	1.84882	T4vsT1	CD8 T	mild/moderate
HALLMARK_ALLOGRAFT_REJECTION	4.61e-13	7.69e-12	-2.29641	T4vsT1	CD8 T	mild/moderate
HALLMARK_APICAL_JUNCTION	0.015302	0.0733138	-1.47317	T4vsT1	CD8 T	mild/moderate
HALLMARK_COMPLEMENT	0.00871795	0.069585	-1.47196	T4vsT1	CD8 T	mild/moderate
HALLMARK_G2M_CHECKPOINT	0.00696739	0.069585	1.4285	T4vsT1	CD8 T	mild/moderate
HALLMARK_GLYCOLYSIS	0.0107838	0.069585	-1.49697	T4vsT1	CD8 T	mild/moderate
HALLMARK_IL2_STAT5_SIGNALING	0.0111336	0.069585	-1.44603	T4vsT1	CD8 T	mild/moderate
HALLMARK_INTERFERON_ALPHA_RESPONSE	1.28e-21	3.21e-20	-2.72243	T4vsT1	CD8 T	mild/moderate
HALLMARK_INTERFERON_GAMMA_RESPONSE	1.57e-23	7.86e-22	-2.61113	T4vsT1	CD8 T	mild/moderate
HALLMARK_KRAS_SIGNALING_DN	0.0176014	0.0733393	-1.56747	T4vsT1	CD8 T	mild/moderate
HALLMARK_KRAS_SIGNALING_UP	0.0203252	0.0781739	-1.45075	T4vsT1	CD8 T	mild/moderate
HALLMARK_SPERMATOGENESIS	0.0136901	0.0733138	1.54293	T4vsT1	CD8 T	mild/moderate
HALLMARK_TGF_BETA_SIGNALING	0.016129	0.0733138	1.53716	T4vsT1	CD8 T	mild/moderate
HALLMARK_TNFA_SIGNALING_VIA_NFKB	4.12e-06	5.16e-05	1.83971	T4vsT1	CD8 T	mild/moderate
REACTOME_G_ALPHA_I_SIGNALLING_EVENTS	3.61e-05	0.0187441	1.92293	T2vsR	NK	mild/moderate
REACTOME_G_ALPHA_Q_SIGNALLING_EVENTS	3.15e-05	0.0187441	1.97359	T2vsR	NK	mild/moderate
REACTOME_G_PROTEIN_MEDIATED_EVENTS	0.000120124	0.0467881	2.00839	T2vsR	NK	mild/moderate
REACTOME_OPIOID_SIGNALLING	7.7e-06	0.0119913	2.08797	T2vsR	NK	mild/moderate
HALLMARK_OXIDATIVE_PHOSPHORYLATION	0.000104723	0.00523613	-1.6525	T2vsR	NK	mild/moderate
REACTOME_ABC_TRANSPORTER_DISORDERS	0.0010015	0.0696495	1.69904	T3vsR	NK	mild/moderate
REACTOME_APOPTOTIC_FACTOR_MEDIATED_RESPONSE	0.0014714	0.0709143	-1.7596	T3vsR	NK	mild/moderate
REACTOME_CALCINEURIN_ACTIVATES_NFAT	0.00136838	0.0709143	-1.76345	T3vsR	NK	mild/moderate
REACTOME_CD209_DC_SIGN_SIGNALING	0.00260426	0.0871004	1.85169	T3vsR	NK	mild/moderate
REACTOME_CELL_CYCLE_MITOTIC	0.00166196	0.0738861	1.30322	T3vsR	NK	mild/moderate
REACTOME_COHESIN_LOADING_ONTO_CHROMATIN	0.00154954	0.0709143	1.96029	T3vsR	NK	mild/moderate
REACTOME_CYTOKINE_SIGNALING_IN_IMMUNE_SYSTEM	0.000343012	0.0451206	1.34409	T3vsR	NK	mild/moderate
REACTOME_C_TYPE_LECTIN_RECEPTORS_CLRS	0.00107428	0.0696495	1.5782	T3vsR	NK	mild/moderate
REACTOME_DDX58_IFIH1_MEDIATED_INDUCTION_OF_INTERFERON_ALPHA_BETA	0.000307122	0.0451206	1.79745	T3vsR	NK	mild/moderate
REACTOME_DEATH_RECEPTOR_SIGNALLING	0.00193915	0.077373	1.57392	T3vsR	NK	mild/moderate
REACTOME_DECTIN_1_MEDIATED_NONCANONICAL_NF_KB_SIGNALING	0.00211314	0.0782867	1.63998	T3vsR	NK	mild/moderate
REACTOME_DEFECTIVE_CFTR_CAUSES_CYSTIC_FIBROSIS	0.00246778	0.0853304	1.62415	T3vsR	NK	mild/moderate
REACTOME_DEUBIQUITINATION	0.000283324	0.0451206	1.50056	T3vsR	NK	mild/moderate
REACTOME_DISORDERS_OF_TRANSMEMBRANE_TRANSPORTERS	0.000521369	0.0579464	1.65249	T3vsR	NK	mild/moderate
REACTOME_ESTROGEN_DEPENDENT_GENE_EXPRESSION	0.00232112	0.0820833	1.60147	T3vsR	NK	mild/moderate
REACTOME_GOLGI_TO_ER_RETROGRADE_TRANSPORT	0.00130102	0.0709143	1.57089	T3vsR	NK	mild/moderate
REACTOME_HEDGEHOG_LIGAND_BIOGENESIS	0.000759335	0.0678342	1.72795	T3vsR	NK	mild/moderate
REACTOME_HIV_INFECTION	0.00268546	0.0871004	1.36535	T3vsR	NK	mild/moderate
REACTOME_HYALURONAN_BIOSYNTHESIS_AND_EXPORT	0.00192684	0.077373	-1.44869	T3vsR	NK	mild/moderate
REACTOME_IMMUNOREGULATORY_INTERACTIONS_BETWEEN_A_LYMPHOID_AND_A_NON_LYMPHOID_CELL	1.52e-06	0.00236023	-2.00964	T3vsR	NK	mild/moderate
REACTOME_INTERLEUKIN_1_SIGNALING	0.000347974	0.0451206	1.66989	T3vsR	NK	mild/moderate
REACTOME_METABOLISM_OF_RNA	0.000266968	0.0451206	1.34604	T3vsR	NK	mild/moderate
REACTOME_MITOTIC_METAPHASE_AND_ANAPHASE	0.000226019	0.0451206	1.54861	T3vsR	NK	mild/moderate
REACTOME_MITOTIC_PROPHASE	0.00128375	0.0709143	1.66577	T3vsR	NK	mild/moderate
REACTOME_MITOTIC_TELOPHASE_CYTOKINESIS	0.00154954	0.0709143	1.96029	T3vsR	NK	mild/moderate
REACTOME_MYD88_INDEPENDENT_TLR4_CASCADE	0.000100861	0.0313881	1.8305	T3vsR	NK	mild/moderate
REACTOME_M_PHASE	5.39e-05	0.0209502	1.54371	T3vsR	NK	mild/moderate
REACTOME_NEGATIVE_REGULATION_OF_MAPK_PATHWAY	0.0019393	0.077373	1.79163	T3vsR	NK	mild/moderate
REACTOME_NEUTROPHIL_DEGRANULATION	4.3e-05	0.0209502	-1.52364	T3vsR	NK	mild/moderate
REACTOME_OTHER_SEMAPHORIN_INTERACTIONS	0.000594707	0.061691	-1.75587	T3vsR	NK	mild/moderate
REACTOME_POSTMITOTIC_NUCLEAR_PORE_COMPLEX_NPC_REFORMATION	0.0026869	0.0871004	1.79248	T3vsR	NK	mild/moderate
REACTOME_PROCESSING_OF_CAPPED_INTRON_CONTAINING_PRE_MRNA	0.000389419	0.0466105	1.41373	T3vsR	NK	mild/moderate
REACTOME_REGULATION_OF_GLUCOKINASE_BY_GLUCOKINASE_REGULATORY_PROTEIN	0.0020435	0.0775533	1.82	T3vsR	NK	mild/moderate
REACTOME_REGULATION_OF_TNFR1_SIGNALING	0.00193615	0.077373	1.8618	T3vsR	NK	mild/moderate
REACTOME_RELEASE_OF_HH_NP_FROM_THE_SECRETING_CELL	0.000839223	0.0678342	1.3353	T3vsR	NK	mild/moderate
REACTOME_SEMAPHORIN_INTERACTIONS	0.00149176	0.0709143	-1.70379	T3vsR	NK	mild/moderate
REACTOME_SEPARATION_OF_SISTER_CHROMATIDS	0.000882782	0.0678342	1.52628	T3vsR	NK	mild/moderate
REACTOME_SIGNALING_BY_NUCLEAR_RECEPTORS	0.00144115	0.0709143	1.42718	T3vsR	NK	mild/moderate
REACTOME_SMOOTH_MUSCLE_CONTRACTION	0.00113809	0.0708348	-1.76605	T3vsR	NK	mild/moderate
REACTOME_SUMOYLATION_OF_SUMOYLATION_PROTEINS	0.00203616	0.0775533	1.78321	T3vsR	NK	mild/moderate
REACTOME_TCF_DEPENDENT_SIGNALING_IN_RESPONSE_TO_WNT	0.00217651	0.0787593	1.535	T3vsR	NK	mild/moderate
REACTOME_TNFR2_NON_CANONICAL_NF_KB_PATHWAY	0.000742498	0.0678342	1.70201	T3vsR	NK	mild/moderate
REACTOME_TNF_SIGNALING	0.000160215	0.0415492	2.05814	T3vsR	NK	mild/moderate
REACTOME_TOLL_LIKE_RECEPTOR_9_TLR9_CASCADE	0.000915501	0.0678342	1.66525	T3vsR	NK	mild/moderate
REACTOME_TOLL_LIKE_RECEPTOR_CASCADES	0.0010658	0.0696495	1.60176	T3vsR	NK	mild/moderate
REACTOME_TOLL_LIKE_RECEPTOR_TLR1_TLR2_CASCADE	0.00137249	0.0709143	1.65896	T3vsR	NK	mild/moderate
REACTOME_TRANSPORT_OF_MATURE_TRANSCRIPT_TO_CYTOPLASM	0.000811959	0.0678342	1.64105	T3vsR	NK	mild/moderate
REACTOME_TRANSPORT_OF_THE_SLBP_DEPENDANT_MATURE_MRNA	0.00306543	0.0973432	1.73695	T3vsR	NK	mild/moderate
REACTOME_UB_SPECIFIC_PROCESSING_PROTEASES	4.42e-05	0.0209502	1.6938	T3vsR	NK	mild/moderate
HALLMARK_APICAL_JUNCTION	0.00198525	0.0330875	-1.5997	T3vsR	NK	mild/moderate
HALLMARK_G2M_CHECKPOINT	9.22e-05	0.00230397	1.71569	T3vsR	NK	mild/moderate
HALLMARK_TNFA_SIGNALING_VIA_NFKB	2.19e-06	0.000109689	1.91774	T3vsR	NK	mild/moderate
REACTOME_ACTIVATION_OF_ANTERIOR_HOX_GENES_IN_HINDBRAIN_DEVELOPMENT_DURING_EARLY_EMBRYOGENESIS	0.00415287	0.0924311	1.69721	T4vsR	NK	mild/moderate
REACTOME_ASSEMBLY_AND_CELL_SURFACE_PRESENTATION_OF_NMDA_RECEPTORS	0.00322144	0.0795136	-1.74575	T4vsR	NK	mild/moderate
REACTOME_BH3_ONLY_PROTEINS_ASSOCIATE_WITH_AND_INACTIVATE_ANTI_APOPTOTIC_BCL_2_MEMBERS	0.00399969	0.091682	1.79657	T4vsR	NK	mild/moderate
REACTOME_CELLULAR_HEXOSE_TRANSPORT	0.00185475	0.0577939	-1.61816	T4vsR	NK	mild/moderate
REACTOME_CELL_CYCLE	0.00108481	0.0497098	1.35098	T4vsR	NK	mild/moderate
REACTOME_CELL_CYCLE_MITOTIC	0.00093666	0.0456036	1.39866	T4vsR	NK	mild/moderate
REACTOME_CHROMATIN_MODIFYING_ENZYMES	0.00451642	0.0967893	1.42235	T4vsR	NK	mild/moderate
REACTOME_CIRCADIAN_CLOCK	0.0012941	0.0519335	1.78544	T4vsR	NK	mild/moderate
REACTOME_CLEC7A_DECTIN_1_SIGNALING	0.00180998	0.0577939	1.60909	T4vsR	NK	mild/moderate
REACTOME_CYTOKINE_SIGNALING_IN_IMMUNE_SYSTEM	0.000457338	0.0291162	1.42463	T4vsR	NK	mild/moderate
REACTOME_CYTOSOLIC_SENSORS_OF_PATHOGEN_ASSOCIATED_DNA	8.19e-06	0.00255158	2.10136	T4vsR	NK	mild/moderate
REACTOME_C_TYPE_LECTIN_RECEPTORS_CLRS	0.000342568	0.0254153	1.72003	T4vsR	NK	mild/moderate
REACTOME_DDX58_IFIH1_MEDIATED_INDUCTION_OF_INTERFERON_ALPHA_BETA	1.26e-06	0.00065209	2.16534	T4vsR	NK	mild/moderate
REACTOME_DEATH_RECEPTOR_SIGNALLING	0.000360207	0.0255092	1.676	T4vsR	NK	mild/moderate
REACTOME_DEUBIQUITINATION	0.00146913	0.0539933	1.48479	T4vsR	NK	mild/moderate
REACTOME_DISEASES_OF_IMMUNE_SYSTEM	0.000492864	0.0291162	2.02706	T4vsR	NK	mild/moderate
REACTOME_DISEASES_OF_SIGNAL_TRANSDUCTION_BY_GROWTH_FACTOR_RECEPTORS_AND_SECOND_MESSENGERS	0.00174388	0.0577939	1.40415	T4vsR	NK	mild/moderate
REACTOME_DOWNSTREAM_SIGNALING_EVENTS_OF_B_CELL_RECEPTOR_BCR	0.00400152	0.091682	1.60909	T4vsR	NK	mild/moderate
REACTOME_EPIGENETIC_REGULATION_OF_GENE_EXPRESSION	0.0012187	0.0519335	1.71113	T4vsR	NK	mild/moderate
REACTOME_ESR_MEDIATED_SIGNALING	0.00159284	0.0563036	1.55945	T4vsR	NK	mild/moderate
REACTOME_ESTROGEN_DEPENDENT_GENE_EXPRESSION	0.00414267	0.0924311	1.57843	T4vsR	NK	mild/moderate
REACTOME_HCMV_EARLY_EVENTS	0.00391589	0.091682	1.63734	T4vsR	NK	mild/moderate
REACTOME_HCMV_INFECTION	0.0013	0.0519335	1.64928	T4vsR	NK	mild/moderate
REACTOME_HCMV_LATE_EVENTS	0.0033403	0.0800644	1.70384	T4vsR	NK	mild/moderate
REACTOME_HIV_INFECTION	0.00326628	0.0795136	1.46607	T4vsR	NK	mild/moderate
REACTOME_HIV_LIFE_CYCLE	0.000700125	0.0351869	1.61798	T4vsR	NK	mild/moderate
REACTOME_IKBA_VARIANT_LEADS_TO_EDA_ID	0.00125236	0.0519335	1.86433	T4vsR	NK	mild/moderate
REACTOME_IMMUNOREGULATORY_INTERACTIONS_BETWEEN_A_LYMPHOID_AND_A_NON_LYMPHOID_CELL	5.21e-06	0.00202986	-2.03011	T4vsR	NK	mild/moderate
REACTOME_INTERLEUKIN_1_SIGNALING	0.000417834	0.0283037	1.73188	T4vsR	NK	mild/moderate
REACTOME_LRR_FLII_INTERACTING_PROTEIN_1_LRRFIP1_ACTIVATES_TYPE_I_IFN_PRODUCTION	0.000576612	0.0320843	1.83018	T4vsR	NK	mild/moderate
REACTOME_MATURATION_OF_SARS_COV_2_SPIKE_PROTEIN	2.22e-05	0.00432016	-2.04101	T4vsR	NK	mild/moderate
REACTOME_METABOLISM_OF_RNA	9.19e-10	1.43e-06	1.71998	T4vsR	NK	mild/moderate
REACTOME_MITOTIC_METAPHASE_AND_ANAPHASE	0.000143837	0.016007	1.63133	T4vsR	NK	mild/moderate
REACTOME_MITOTIC_PROPHASE	0.00184614	0.0577939	1.67122	T4vsR	NK	mild/moderate
REACTOME_MRNA_SPLICING	5.76e-05	0.0081537	1.70052	T4vsR	NK	mild/moderate
REACTOME_MYD88_INDEPENDENT_TLR4_CASCADE	1.36e-05	0.00351992	1.98457	T4vsR	NK	mild/moderate
REACTOME_M_PHASE	0.000270804	0.0210957	1.53267	T4vsR	NK	mild/moderate
REACTOME_NEGATIVE_REGULATION_OF_MAPK_PATHWAY	0.00306865	0.0783764	1.74556	T4vsR	NK	mild/moderate
REACTOME_NEUTROPHIL_DEGRANULATION	0.00263663	0.07025	-1.4228	T4vsR	NK	mild/moderate
REACTOME_NF_KB_IS_ACTIVATED_AND_SIGNALS_SURVIVAL	0.00434662	0.0953807	1.78661	T4vsR	NK	mild/moderate
REACTOME_P75NTR_SIGNALS_VIA_NF_KB	0.00258217	0.07025	1.85724	T4vsR	NK	mild/moderate
REACTOME_PKMTS_METHYLATE_HISTONE_LYSINES	0.00206024	0.0610407	1.73323	T4vsR	NK	mild/moderate
REACTOME_POST_TRANSLATIONAL_PROTEIN_MODIFICATION	0.000688341	0.0351869	1.2636	T4vsR	NK	mild/moderate
REACTOME_PROCESSING_OF_CAPPED_INTRON_CONTAINING_PRE_MRNA	2.84e-08	2.21e-05	1.90417	T4vsR	NK	mild/moderate
REACTOME_PROTEIN_UBIQUITINATION	0.00134298	0.0523089	1.77039	T4vsR	NK	mild/moderate
REACTOME_REGULATION_OF_GLUCOKINASE_BY_GLUCOKINASE_REGULATORY_PROTEIN	0.0026603	0.07025	1.76063	T4vsR	NK	mild/moderate
REACTOME_REGULATION_OF_TNFR1_SIGNALING	0.000470836	0.0291162	1.90196	T4vsR	NK	mild/moderate
REACTOME_RIP_MEDIATED_NFKB_ACTIVATION_VIA_ZBP1	0.000133497	0.0159991	2.03784	T4vsR	NK	mild/moderate
REACTOME_RNA_POLYMERASE_II_TRANSCRIPTION	0.000194261	0.0185274	1.32331	T4vsR	NK	mild/moderate
REACTOME_RNA_POLYMERASE_II_TRANSCRIPTION_TERMINATION	0.00211566	0.0610407	1.69552	T4vsR	NK	mild/moderate
REACTOME_RUNX3_REGULATES_IMMUNE_RESPONSE_AND_CELL_MIGRATION	0.00146847	0.0539933	-1.6248	T4vsR	NK	mild/moderate
REACTOME_SIGNALING_BY_MET	0.00317847	0.0795136	1.73033	T4vsR	NK	mild/moderate
REACTOME_SIGNALING_BY_NUCLEAR_RECEPTORS	0.00209737	0.0610407	1.56839	T4vsR	NK	mild/moderate
REACTOME_SNRNP_ASSEMBLY	0.000614223	0.0329986	1.83492	T4vsR	NK	mild/moderate
REACTOME_SUMOYLATION	0.000504581	0.0291162	1.62227	T4vsR	NK	mild/moderate
REACTOME_SUMOYLATION_OF_CHROMATIN_ORGANIZATION_PROTEINS	0.00301174	0.0782049	1.68762	T4vsR	NK	mild/moderate
REACTOME_SUMOYLATION_OF_DNA_REPLICATION_PROTEINS	0.00238366	0.0675226	1.75635	T4vsR	NK	mild/moderate
REACTOME_SUMOYLATION_OF_RNA_BINDING_PROTEINS	0.000989094	0.0466972	1.85336	T4vsR	NK	mild/moderate
REACTOME_SUMOYLATION_OF_SUMOYLATION_PROTEINS	0.00247767	0.0689322	1.75691	T4vsR	NK	mild/moderate
REACTOME_SYNTHESIS_OF_ACTIVE_UBIQUITIN_ROLES_OF_E1_AND_E2_ENZYMES	8.28e-05	0.0107445	2.05834	T4vsR	NK	mild/moderate
REACTOME_TAK1_ACTIVATES_NFKB_BY_PHOSPHORYLATION_AND_ACTIVATION_OF_IKKS_COMPLEX	0.00162623	0.0563036	1.88144	T4vsR	NK	mild/moderate
REACTOME_TCF_DEPENDENT_SIGNALING_IN_RESPONSE_TO_WNT	0.00181066	0.0577939	1.56867	T4vsR	NK	mild/moderate
REACTOME_TNFR2_NON_CANONICAL_NF_KB_PATHWAY	0.00453505	0.0967893	1.60021	T4vsR	NK	mild/moderate
REACTOME_TNF_SIGNALING	0.000206087	0.0185274	1.92642	T4vsR	NK	mild/moderate
REACTOME_TOLL_LIKE_RECEPTOR_9_TLR9_CASCADE	0.0012783	0.0519335	1.70953	T4vsR	NK	mild/moderate
REACTOME_TOLL_LIKE_RECEPTOR_CASCADES	0.000183425	0.0185274	1.76959	T4vsR	NK	mild/moderate
REACTOME_TOLL_LIKE_RECEPTOR_TLR1_TLR2_CASCADE	0.000241988	0.019843	1.81088	T4vsR	NK	mild/moderate
REACTOME_TP53_REGULATES_TRANSCRIPTION_OF_GENES_INVOLVED_IN_CYTOCHROME_C_RELEASE	0.00149019	0.0539933	1.81915	T4vsR	NK	mild/moderate
REACTOME_TRAF6_MEDIATED_NF_KB_ACTIVATION	2.21e-05	0.00432016	2.16381	T4vsR	NK	mild/moderate
REACTOME_TRANSPORT_OF_MATURE_TRANSCRIPT_TO_CYTOPLASM	5.06e-05	0.00788586	1.90082	T4vsR	NK	mild/moderate
REACTOME_TRANSPORT_OF_THE_SLBP_DEPENDANT_MATURE_MRNA	0.00191889	0.0586201	1.7932	T4vsR	NK	mild/moderate
REACTOME_UB_SPECIFIC_PROCESSING_PROTEASES	0.000214052	0.0185274	1.68326	T4vsR	NK	mild/moderate
REACTOME_ZBP1_DAI_MEDIATED_INDUCTION_OF_TYPE_I_IFNS	3.58e-05	0.00620043	2.12433	T4vsR	NK	mild/moderate
HALLMARK_ALLOGRAFT_REJECTION	0.00580507	0.0580507	-1.49638	T4vsR	NK	mild/moderate
HALLMARK_ANGIOGENESIS	0.00295729	0.0369661	1.81344	T4vsR	NK	mild/moderate
HALLMARK_FATTY_ACID_METABOLISM	0.00852811	0.0710676	-1.54049	T4vsR	NK	mild/moderate
HALLMARK_G2M_CHECKPOINT	0.0001535	0.0038375	1.70051	T4vsR	NK	mild/moderate
HALLMARK_SPERMATOGENESIS	0.00177798	0.029633	1.7524	T4vsR	NK	mild/moderate
HALLMARK_TNFA_SIGNALING_VIA_NFKB	2.83e-05	0.00141742	1.78335	T4vsR	NK	mild/moderate
REACTOME_ABC_FAMILY_PROTEINS_MEDIATED_TRANSPORT	0.00294947	0.0901692	-1.6251	T2vsT1	NK	mild/moderate
REACTOME_ABC_TRANSPORTER_DISORDERS	0.00273062	0.0901692	-1.70339	T2vsT1	NK	mild/moderate
REACTOME_ADAPTIVE_IMMUNE_SYSTEM	0.00207081	0.0801892	-1.33146	T2vsT1	NK	mild/moderate
REACTOME_ANTIGEN_PROCESSING_CROSS_PRESENTATION	1.11e-06	0.000433993	-1.99506	T2vsT1	NK	mild/moderate
REACTOME_ANTIVIRAL_MECHANISM_BY_IFN_STIMULATED_GENES	0.000285839	0.0342591	-1.78644	T2vsT1	NK	mild/moderate
REACTOME_APC_C_CDH1_MEDIATED_DEGRADATION_OF_CDC20_AND_OTHER_APC_C_CDH1_TARGETED_PROTEINS_IN_LATE_MITOSIS_EARLY_G1	0.000464798	0.0402309	-1.77669	T2vsT1	NK	mild/moderate
REACTOME_APC_C_MEDIATED_DEGRADATION_OF_CELL_CYCLE_PROTEINS	0.000283255	0.0342591	-1.74101	T2vsT1	NK	mild/moderate
REACTOME_APEX1_INDEPENDENT_RESOLUTION_OF_AP_SITES_VIA_THE_SINGLE_NUCLEOTIDE_REPLACEMENT_PATHWAY	0.00336172	0.0979039	1.79462	T2vsT1	NK	mild/moderate
REACTOME_ASYMMETRIC_LOCALIZATION_OF_PCP_PROTEINS	0.000712188	0.0462329	-1.79985	T2vsT1	NK	mild/moderate
REACTOME_AUF1_HNRNP_D0_BINDS_AND_DESTABILIZES_MRNA	0.000825659	0.049476	-1.77365	T2vsT1	NK	mild/moderate
REACTOME_CDT1_ASSOCIATION_WITH_THE_CDC6_ORC_ORIGIN_COMPLEX	0.00290955	0.0901692	-1.67482	T2vsT1	NK	mild/moderate
REACTOME_CELLULAR_RESPONSE_TO_CHEMICAL_STRESS	2.51e-05	0.00557808	-1.75614	T2vsT1	NK	mild/moderate
REACTOME_CELLULAR_RESPONSE_TO_HYPOXIA	0.00219513	0.0801892	-1.67572	T2vsT1	NK	mild/moderate
REACTOME_CROSS_PRESENTATION_OF_SOLUBLE_EXOGENOUS_ANTIGENS_ENDOSOMES	0.000248693	0.0342591	-1.84868	T2vsT1	NK	mild/moderate
REACTOME_CYCLIN_A_CDK2_ASSOCIATED_EVENTS_AT_S_PHASE_ENTRY	0.00244422	0.0865475	-1.68458	T2vsT1	NK	mild/moderate
REACTOME_CYTOKINE_SIGNALING_IN_IMMUNE_SYSTEM	1.06e-10	5.52e-08	-1.77088	T2vsT1	NK	mild/moderate
REACTOME_CYTOPROTECTION_BY_HMOX1	5.99e-05	0.0116749	-1.78243	T2vsT1	NK	mild/moderate
REACTOME_DAP12_INTERACTIONS	0.00197306	0.0801892	-1.78671	T2vsT1	NK	mild/moderate
REACTOME_DECTIN_1_MEDIATED_NONCANONICAL_NF_KB_SIGNALING	0.00164143	0.0730669	-1.7265	T2vsT1	NK	mild/moderate
REACTOME_DEFECTIVE_CFTR_CAUSES_CYSTIC_FIBROSIS	0.00289696	0.0901692	-1.70238	T2vsT1	NK	mild/moderate
REACTOME_DEGRADATION_OF_AXIN	0.000285859	0.0342591	-1.82641	T2vsT1	NK	mild/moderate
REACTOME_DEGRADATION_OF_DVL	0.000358634	0.0371808	-1.81679	T2vsT1	NK	mild/moderate
REACTOME_DEGRADATION_OF_GLI1_BY_THE_PROTEASOME	0.00208907	0.0801892	-1.74414	T2vsT1	NK	mild/moderate
REACTOME_DOWNSTREAM_SIGNAL_TRANSDUCTION	0.00339333	0.0979039	-1.73963	T2vsT1	NK	mild/moderate
REACTOME_G1_S_DNA_DAMAGE_CHECKPOINTS	0.000600535	0.0437681	-1.79669	T2vsT1	NK	mild/moderate
REACTOME_HEDGEHOG_LIGAND_BIOGENESIS	0.00275565	0.0901692	-1.70815	T2vsT1	NK	mild/moderate
REACTOME_HEDGEHOG_ON_STATE	0.0019855	0.0801892	-1.7011	T2vsT1	NK	mild/moderate
REACTOME_IMMUNOREGULATORY_INTERACTIONS_BETWEEN_A_LYMPHOID_AND_A_NON_LYMPHOID_CELL	0.000381831	0.0371808	-1.75716	T2vsT1	NK	mild/moderate
REACTOME_INNATE_IMMUNE_SYSTEM	0.000492366	0.040374	-1.33773	T2vsT1	NK	mild/moderate
REACTOME_INTERFERON_ALPHA_BETA_SIGNALING	9.34e-14	7.27e-11	-2.44557	T2vsT1	NK	mild/moderate
REACTOME_INTERFERON_GAMMA_SIGNALING	1.69e-06	0.000525176	-2.01433	T2vsT1	NK	mild/moderate
REACTOME_INTERFERON_SIGNALING	2.98e-15	4.65e-12	-2.27857	T2vsT1	NK	mild/moderate
REACTOME_METABOLISM_OF_POLYAMINES	0.00121349	0.0590817	-1.74091	T2vsT1	NK	mild/moderate
REACTOME_NETRIN_1_SIGNALING	0.00211283	0.0801892	1.90825	T2vsT1	NK	mild/moderate
REACTOME_NEUTROPHIL_DEGRANULATION	2.15e-05	0.00557611	-1.54923	T2vsT1	NK	mild/moderate
REACTOME_NICOTINAMIDE_SALVAGING	0.00135123	0.0637947	-1.78663	T2vsT1	NK	mild/moderate
REACTOME_ORC1_REMOVAL_FROM_CHROMATIN	0.00109166	0.0566934	-1.75911	T2vsT1	NK	mild/moderate
REACTOME_PCP_CE_PATHWAY	0.00221318	0.0801892	-1.68023	T2vsT1	NK	mild/moderate
REACTOME_REGULATION_OF_HMOX1_EXPRESSION_AND_ACTIVITY	0.0013973	0.064029	-1.69656	T2vsT1	NK	mild/moderate
REACTOME_REGULATION_OF_PTEN_STABILITY_AND_ACTIVITY	0.000934187	0.0519808	-1.74283	T2vsT1	NK	mild/moderate
REACTOME_REGULATION_OF_RAS_BY_GAPS	0.00025952	0.0342591	-1.84131	T2vsT1	NK	mild/moderate
REACTOME_REGULATION_OF_RUNX2_EXPRESSION_AND_ACTIVITY	0.000706705	0.0462329	-1.73509	T2vsT1	NK	mild/moderate
REACTOME_REGULATION_OF_RUNX3_EXPRESSION_AND_ACTIVITY	0.00338264	0.0979039	-1.66829	T2vsT1	NK	mild/moderate
REACTOME_RUNX1_REGULATES_TRANSCRIPTION_OF_GENES_INVOLVED_IN_DIFFERENTIATION_OF_HSCS	0.000618034	0.0437681	-1.79586	T2vsT1	NK	mild/moderate
REACTOME_SCF_SKP2_MEDIATED_DEGRADATION_OF_P27_P21	0.000336774	0.0371808	-1.83526	T2vsT1	NK	mild/moderate
REACTOME_SIGNALING_BY_NOTCH4	0.000885828	0.0511155	-1.67675	T2vsT1	NK	mild/moderate
REACTOME_SIGNALING_BY_PDGF	0.0010539	0.0566197	-1.78653	T2vsT1	NK	mild/moderate
REACTOME_STABILIZATION_OF_P53	0.000416628	0.0381827	-1.80816	T2vsT1	NK	mild/moderate
REACTOME_SWITCHING_OF_ORIGINS_TO_A_POST_REPLICATIVE_STATE	0.00120687	0.0590817	-1.70686	T2vsT1	NK	mild/moderate
REACTOME_SYNTHESIS_OF_DNA	0.000586401	0.0437681	-1.68907	T2vsT1	NK	mild/moderate
REACTOME_S_PHASE	0.00284109	0.0901692	-1.57391	T2vsT1	NK	mild/moderate
REACTOME_TCR_SIGNALING	0.000798284	0.049476	-1.66206	T2vsT1	NK	mild/moderate
REACTOME_THE_CITRIC_ACID_TCA_CYCLE_AND_RESPIRATORY_ELECTRON_TRANSPORT	0.00217414	0.0801892	-1.56633	T2vsT1	NK	mild/moderate
REACTOME_TNFR2_NON_CANONICAL_NF_KB_PATHWAY	0.00295162	0.0901692	-1.64963	T2vsT1	NK	mild/moderate
HALLMARK_ALLOGRAFT_REJECTION	0.00177077	0.0177077	-1.58289	T2vsT1	NK	mild/moderate
HALLMARK_INTERFERON_ALPHA_RESPONSE	2.68e-24	6.69e-23	-2.68257	T2vsT1	NK	mild/moderate
HALLMARK_INTERFERON_GAMMA_RESPONSE	1.78e-25	8.92e-24	-2.54695	T2vsT1	NK	mild/moderate
HALLMARK_OXIDATIVE_PHOSPHORYLATION	0.000351095	0.00438869	-1.59365	T2vsT1	NK	mild/moderate
HALLMARK_TNFA_SIGNALING_VIA_NFKB	3.23e-09	5.38e-08	2.16228	T2vsT1	NK	mild/moderate
REACTOME_ANTIVIRAL_MECHANISM_BY_IFN_STIMULATED_GENES	0.000124349	0.0215124	-1.71264	T3vsT1	NK	mild/moderate
REACTOME_CYTOKINE_SIGNALING_IN_IMMUNE_SYSTEM	7.95e-05	0.017167	-1.39027	T3vsT1	NK	mild/moderate
REACTOME_HCMV_EARLY_EVENTS	0.000263229	0.034154	1.8635	T3vsT1	NK	mild/moderate
REACTOME_IMMUNOREGULATORY_INTERACTIONS_BETWEEN_A_LYMPHOID_AND_A_NON_LYMPHOID_CELL	1e-06	0.000344058	-1.92744	T3vsT1	NK	mild/moderate
REACTOME_INNATE_IMMUNE_SYSTEM	7.71e-07	0.000344058	-1.41759	T3vsT1	NK	mild/moderate
REACTOME_INTERFERON_ALPHA_BETA_SIGNALING	6.06e-11	4.72e-08	-2.20165	T3vsT1	NK	mild/moderate
REACTOME_INTERFERON_GAMMA_SIGNALING	0.000152889	0.0238049	-1.73908	T3vsT1	NK	mild/moderate
REACTOME_INTERFERON_SIGNALING	1.51e-11	2.36e-08	-1.97222	T3vsT1	NK	mild/moderate
REACTOME_METABOLISM_OF_NUCLEOTIDES	0.000172853	0.0244665	-1.73183	T3vsT1	NK	mild/moderate
REACTOME_NEUTROPHIL_DEGRANULATION	1.1e-06	0.000344058	-1.56104	T3vsT1	NK	mild/moderate
REACTOME_NF_KB_IS_ACTIVATED_AND_SIGNALS_SURVIVAL	0.000870482	0.09681	1.95908	T3vsT1	NK	mild/moderate
REACTOME_PROCESSING_OF_CAPPED_INTRON_CONTAINING_PRE_MRNA	6.44e-05	0.0167197	1.41279	T3vsT1	NK	mild/moderate
REACTOME_RESPONSE_TO_ELEVATED_PLATELET_CYTOSOLIC_CA2	8.82e-05	0.017167	-1.75799	T3vsT1	NK	mild/moderate
REACTOME_SUMOYLATION_OF_RNA_BINDING_PROTEINS	0.000399331	0.0478276	1.86169	T3vsT1	NK	mild/moderate
HALLMARK_ALLOGRAFT_REJECTION	2.34e-05	0.000292861	-1.70001	T3vsT1	NK	mild/moderate
HALLMARK_G2M_CHECKPOINT	0.00873317	0.0545823	1.32913	T3vsT1	NK	mild/moderate
HALLMARK_GLYCOLYSIS	0.00138954	0.0115795	-1.57678	T3vsT1	NK	mild/moderate
HALLMARK_HEDGEHOG_SIGNALING	0.00138954	0.0115795	-1.75111	T3vsT1	NK	mild/moderate
HALLMARK_INTERFERON_ALPHA_RESPONSE	1.3e-17	3.24e-16	-2.33834	T3vsT1	NK	mild/moderate
HALLMARK_INTERFERON_GAMMA_RESPONSE	2.95e-19	1.48e-17	-2.19443	T3vsT1	NK	mild/moderate
HALLMARK_KRAS_SIGNALING_DN	0.00213418	0.0152441	-1.64206	T3vsT1	NK	mild/moderate
HALLMARK_TNFA_SIGNALING_VIA_NFKB	9.73e-12	1.62e-10	2.34156	T3vsT1	NK	mild/moderate
REACTOME_ACTIVATION_OF_ANTERIOR_HOX_GENES_IN_HINDBRAIN_DEVELOPMENT_DURING_EARLY_EMBRYOGENESIS	0.000688603	0.0411798	1.88309	T4vsT1	NK	mild/moderate
REACTOME_ANTIGEN_PROCESSING_CROSS_PRESENTATION	0.00123679	0.0589951	-1.65867	T4vsT1	NK	mild/moderate
REACTOME_CIRCADIAN_CLOCK	0.000673766	0.0411798	1.80234	T4vsT1	NK	mild/moderate
REACTOME_CYTOKINE_SIGNALING_IN_IMMUNE_SYSTEM	0.000133732	0.012869	-1.45126	T4vsT1	NK	mild/moderate
REACTOME_CYTOSOLIC_SENSORS_OF_PATHOGEN_ASSOCIATED_DNA	0.00251898	0.0980513	1.7056	T4vsT1	NK	mild/moderate
REACTOME_DEGRADATION_OF_THE_EXTRACELLULAR_MATRIX	0.00179909	0.0737153	-1.66826	T4vsT1	NK	mild/moderate
REACTOME_ESTROGEN_DEPENDENT_GENE_EXPRESSION	0.000583475	0.0411798	1.73458	T4vsT1	NK	mild/moderate
REACTOME_EXTRACELLULAR_MATRIX_ORGANIZATION	0.000147066	0.012869	-1.74989	T4vsT1	NK	mild/moderate
REACTOME_HCMV_EARLY_EVENTS	1.33e-06	0.000344338	2.21694	T4vsT1	NK	mild/moderate
REACTOME_HCMV_INFECTION	3.57e-05	0.00505188	1.93711	T4vsT1	NK	mild/moderate
REACTOME_IKBA_VARIANT_LEADS_TO_EDA_ID	0.000965645	0.0536968	1.9033	T4vsT1	NK	mild/moderate
REACTOME_IMMUNOREGULATORY_INTERACTIONS_BETWEEN_A_LYMPHOID_AND_A_NON_LYMPHOID_CELL	3.74e-06	0.000832332	-1.97278	T4vsT1	NK	mild/moderate
REACTOME_INNATE_IMMUNE_SYSTEM	0.000148774	0.012869	-1.38603	T4vsT1	NK	mild/moderate
REACTOME_INTERFERON_ALPHA_BETA_SIGNALING	1.81e-09	1.41e-06	-2.18785	T4vsT1	NK	mild/moderate
REACTOME_INTERFERON_GAMMA_SIGNALING	0.000714101	0.0411798	-1.71541	T4vsT1	NK	mild/moderate
REACTOME_INTERFERON_SIGNALING	4.45e-08	1.73e-05	-1.89796	T4vsT1	NK	mild/moderate
REACTOME_METABOLISM_OF_RNA	8.27e-06	0.00160957	1.37216	T4vsT1	NK	mild/moderate
REACTOME_MRNA_SPLICING	4.54e-07	0.000141368	1.82175	T4vsT1	NK	mild/moderate
REACTOME_MYD88_INDEPENDENT_TLR4_CASCADE	0.000126716	0.012869	1.86541	T4vsT1	NK	mild/moderate
REACTOME_NEUTROPHIL_DEGRANULATION	3.65e-08	1.73e-05	-1.69657	T4vsT1	NK	mild/moderate
REACTOME_NF_KB_IS_ACTIVATED_AND_SIGNALS_SURVIVAL	0.000223081	0.0182809	2.04739	T4vsT1	NK	mild/moderate
REACTOME_NR1H2_AND_NR1H3_MEDIATED_SIGNALING	0.000552772	0.0409999	1.90265	T4vsT1	NK	mild/moderate
REACTOME_NR1H3_NR1H2_REGULATE_GENE_EXPRESSION_LINKED_TO_CHOLESTEROL_TRANSPORT_AND_EFFLUX	0.00260772	0.0986699	1.83906	T4vsT1	NK	mild/moderate
REACTOME_NUCLEAR_ENVELOPE_NE_REASSEMBLY	0.00233016	0.093027	1.70113	T4vsT1	NK	mild/moderate
REACTOME_P75NTR_SIGNALS_VIA_NF_KB	8.65e-05	0.00961654	2.09323	T4vsT1	NK	mild/moderate
REACTOME_PKMTS_METHYLATE_HISTONE_LYSINES	0.000552986	0.0409999	1.89015	T4vsT1	NK	mild/moderate
REACTOME_POSTMITOTIC_NUCLEAR_PORE_COMPLEX_NPC_REFORMATION	0.00177984	0.0737153	1.84452	T4vsT1	NK	mild/moderate
REACTOME_PRC2_METHYLATES_HISTONES_AND_DNA	0.00268532	0.0986699	1.8242	T4vsT1	NK	mild/moderate
REACTOME_PROCESSING_OF_CAPPED_INTRON_CONTAINING_PRE_MRNA	5.2e-10	8.1e-07	1.95538	T4vsT1	NK	mild/moderate
REACTOME_REGULATION_OF_GLUCOKINASE_BY_GLUCOKINASE_REGULATORY_PROTEIN	0.00107428	0.0568844	1.84616	T4vsT1	NK	mild/moderate
REACTOME_RESPONSE_TO_ELEVATED_PLATELET_CYTOSOLIC_CA2	0.00272499	0.0986699	-1.61386	T4vsT1	NK	mild/moderate
REACTOME_RIP_MEDIATED_NFKB_ACTIVATION_VIA_ZBP1	0.000659713	0.0411798	1.96344	T4vsT1	NK	mild/moderate
REACTOME_SNRNP_ASSEMBLY	0.00129893	0.0589951	1.78954	T4vsT1	NK	mild/moderate
REACTOME_SUMOYLATION	5.05e-05	0.0060464	1.71952	T4vsT1	NK	mild/moderate
REACTOME_SUMOYLATION_OF_DNA_REPLICATION_PROTEINS	0.000620805	0.0411798	1.8217	T4vsT1	NK	mild/moderate
REACTOME_SUMOYLATION_OF_RNA_BINDING_PROTEINS	2.12e-05	0.00366905	2.11706	T4vsT1	NK	mild/moderate
REACTOME_SUMOYLATION_OF_SUMOYLATION_PROTEINS	0.00159873	0.0691452	1.85342	T4vsT1	NK	mild/moderate
REACTOME_TAK1_ACTIVATES_NFKB_BY_PHOSPHORYLATION_AND_ACTIVATION_OF_IKKS_COMPLEX	4.96e-05	0.0060464	2.1725	T4vsT1	NK	mild/moderate
REACTOME_TRANSCRIPTIONAL_REGULATION_BY_SMALL_RNAS	0.0011098	0.0568844	1.82246	T4vsT1	NK	mild/moderate
REACTOME_TRANSPORT_OF_MATURE_TRANSCRIPT_TO_CYTOPLASM	3.53e-05	0.00505188	1.8579	T4vsT1	NK	mild/moderate
REACTOME_TRANSPORT_OF_THE_SLBP_DEPENDANT_MATURE_MRNA	0.00113257	0.0568844	1.85573	T4vsT1	NK	mild/moderate
REACTOME_VIRAL_MESSENGER_RNA_SYNTHESIS	0.00125669	0.0589951	1.79195	T4vsT1	NK	mild/moderate
REACTOME_ZBP1_DAI_MEDIATED_INDUCTION_OF_TYPE_I_IFNS	0.00132616	0.0589951	1.98162	T4vsT1	NK	mild/moderate
HALLMARK_ALLOGRAFT_REJECTION	7.68e-07	9.6e-06	-1.85117	T4vsT1	NK	mild/moderate
HALLMARK_COMPLEMENT	0.0165771	0.0753503	-1.41855	T4vsT1	NK	mild/moderate
HALLMARK_FATTY_ACID_METABOLISM	0.0128323	0.0653013	-1.45704	T4vsT1	NK	mild/moderate
HALLMARK_G2M_CHECKPOINT	0.00156605	0.0130504	1.49868	T4vsT1	NK	mild/moderate
HALLMARK_GLYCOLYSIS	0.00195533	0.0139667	-1.58122	T4vsT1	NK	mild/moderate
HALLMARK_HEDGEHOG_SIGNALING	0.0130603	0.0653013	-1.59402	T4vsT1	NK	mild/moderate
HALLMARK_IL2_STAT5_SIGNALING	0.0195209	0.0813369	-1.40182	T4vsT1	NK	mild/moderate
HALLMARK_INTERFERON_ALPHA_RESPONSE	3.33e-18	1.66e-16	-2.45502	T4vsT1	NK	mild/moderate
HALLMARK_INTERFERON_GAMMA_RESPONSE	1.82e-17	4.54e-16	-2.28044	T4vsT1	NK	mild/moderate
HALLMARK_KRAS_SIGNALING_DN	0.00101063	0.0101063	-1.75305	T4vsT1	NK	mild/moderate
HALLMARK_SPERMATOGENESIS	0.00481919	0.03012	1.64168	T4vsT1	NK	mild/moderate
HALLMARK_TNFA_SIGNALING_VIA_NFKB	3.33e-10	5.55e-09	2.22595	T4vsT1	NK	mild/moderate
HALLMARK_UV_RESPONSE_UP	0.0236824	0.0910863	1.34777	T4vsT1	NK	mild/moderate
REACTOME_ABC_FAMILY_PROTEINS_MEDIATED_TRANSPORT	0.00370717	0.0797557	-1.63817	T2vsT1	CD4 T	mild/moderate
REACTOME_ABC_TRANSPORTER_DISORDERS	0.000234602	0.01817	-1.85949	T2vsT1	CD4 T	mild/moderate
REACTOME_ADAPTIVE_IMMUNE_SYSTEM	2.92e-05	0.00904501	-1.49374	T2vsT1	CD4 T	mild/moderate
REACTOME_ANTIGEN_PROCESSING_CROSS_PRESENTATION	0.000346856	0.0206646	-1.73091	T2vsT1	CD4 T	mild/moderate
REACTOME_ANTIGEN_PROCESSING_UBIQUITINATION_PROTEASOME_DEGRADATION	0.000570151	0.0284861	-1.5508	T2vsT1	CD4 T	mild/moderate
REACTOME_ANTIVIRAL_MECHANISM_BY_IFN_STIMULATED_GENES	0.00060687	0.0284861	-1.69944	T2vsT1	CD4 T	mild/moderate
REACTOME_APC_C_CDH1_MEDIATED_DEGRADATION_OF_CDC20_AND_OTHER_APC_C_CDH1_TARGETED_PROTEINS_IN_LATE_MITOSIS_EARLY_G1	0.00113882	0.0366726	-1.74954	T2vsT1	CD4 T	mild/moderate
REACTOME_APC_C_MEDIATED_DEGRADATION_OF_CELL_CYCLE_PROTEINS	0.000285294	0.0188672	-1.77606	T2vsT1	CD4 T	mild/moderate
REACTOME_ASYMMETRIC_LOCALIZATION_OF_PCP_PROTEINS	0.000144554	0.0158192	-1.88958	T2vsT1	CD4 T	mild/moderate
REACTOME_AUF1_HNRNP_D0_BINDS_AND_DESTABILIZES_MRNA	0.00161098	0.0425855	-1.72125	T2vsT1	CD4 T	mild/moderate
REACTOME_BETA_CATENIN_INDEPENDENT_WNT_SIGNALING	0.00162204	0.0425855	-1.65371	T2vsT1	CD4 T	mild/moderate
REACTOME_CDT1_ASSOCIATION_WITH_THE_CDC6_ORC_ORIGIN_COMPLEX	0.000375547	0.0211855	-1.87033	T2vsT1	CD4 T	mild/moderate
REACTOME_CELLULAR_RESPONSE_TO_CHEMICAL_STRESS	0.000781053	0.0302496	-1.62153	T2vsT1	CD4 T	mild/moderate
REACTOME_CELLULAR_RESPONSE_TO_HEAT_STRESS	0.00181851	0.0459574	1.69232	T2vsT1	CD4 T	mild/moderate
REACTOME_CELLULAR_RESPONSE_TO_HYPOXIA	0.00241697	0.0584982	-1.68418	T2vsT1	CD4 T	mild/moderate
REACTOME_CLASS_I_MHC_MEDIATED_ANTIGEN_PROCESSING_PRESENTATION	0.000384143	0.0211855	-1.53908	T2vsT1	CD4 T	mild/moderate
REACTOME_CLEC7A_DECTIN_1_SIGNALING	0.000833307	0.0307332	-1.70788	T2vsT1	CD4 T	mild/moderate
REACTOME_CROSS_PRESENTATION_OF_SOLUBLE_EXOGENOUS_ANTIGENS_ENDOSOMES	7.13e-05	0.0109369	-1.92092	T2vsT1	CD4 T	mild/moderate
REACTOME_CYTOKINE_SIGNALING_IN_IMMUNE_SYSTEM	1.49e-09	2.31e-06	-1.73879	T2vsT1	CD4 T	mild/moderate
REACTOME_CYTOPROTECTION_BY_HMOX1	0.000153188	0.0158192	-1.73548	T2vsT1	CD4 T	mild/moderate
REACTOME_C_TYPE_LECTIN_RECEPTORS_CLRS	0.00105494	0.0362142	-1.63233	T2vsT1	CD4 T	mild/moderate
REACTOME_DECTIN_1_MEDIATED_NONCANONICAL_NF_KB_SIGNALING	8.57e-05	0.0110599	-1.88478	T2vsT1	CD4 T	mild/moderate
REACTOME_DEFECTIVE_CFTR_CAUSES_CYSTIC_FIBROSIS	7.55e-05	0.0109369	-1.9147	T2vsT1	CD4 T	mild/moderate
REACTOME_DEGRADATION_OF_AXIN	0.000265062	0.0186628	-1.83033	T2vsT1	CD4 T	mild/moderate
REACTOME_DEGRADATION_OF_DVL	0.000215697	0.017585	-1.84485	T2vsT1	CD4 T	mild/moderate
REACTOME_DEGRADATION_OF_GLI1_BY_THE_PROTEASOME	0.00025281	0.0186478	-1.81516	T2vsT1	CD4 T	mild/moderate
REACTOME_DNA_REPLICATION	0.00132713	0.0380494	-1.66923	T2vsT1	CD4 T	mild/moderate
REACTOME_DNA_REPLICATION_PRE_INITIATION	0.000916543	0.0330169	-1.7375	T2vsT1	CD4 T	mild/moderate
REACTOME_DOWNSTREAM_SIGNALING_EVENTS_OF_B_CELL_RECEPTOR_BCR	0.0011743	0.0366726	-1.64435	T2vsT1	CD4 T	mild/moderate
REACTOME_EUKARYOTIC_TRANSLATION_ELONGATION	0.00274211	0.0644093	1.83499	T2vsT1	CD4 T	mild/moderate
REACTOME_EUKARYOTIC_TRANSLATION_INITIATION	0.00479288	0.0976864	1.67711	T2vsT1	CD4 T	mild/moderate
REACTOME_FCERI_MEDIATED_NF_KB_ACTIVATION	0.00460444	0.095097	-1.62046	T2vsT1	CD4 T	mild/moderate
REACTOME_G1_S_DNA_DAMAGE_CHECKPOINTS	0.00112412	0.0366726	-1.75511	T2vsT1	CD4 T	mild/moderate
REACTOME_G2_M_CHECKPOINTS	0.00314874	0.0719893	-1.58253	T2vsT1	CD4 T	mild/moderate
REACTOME_GLUTATHIONE_CONJUGATION	0.00107544	0.0362142	-1.7992	T2vsT1	CD4 T	mild/moderate
REACTOME_HEDGEHOG_LIGAND_BIOGENESIS	0.000191033	0.0166984	-1.85472	T2vsT1	CD4 T	mild/moderate
REACTOME_HEDGEHOG_ON_STATE	0.000338952	0.0206646	-1.79884	T2vsT1	CD4 T	mild/moderate
REACTOME_INNATE_IMMUNE_SYSTEM	9.82e-06	0.00380097	-1.481	T2vsT1	CD4 T	mild/moderate
REACTOME_INTERFERON_ALPHA_BETA_SIGNALING	8.72e-08	4.5e-05	-2.19427	T2vsT1	CD4 T	mild/moderate
REACTOME_INTERFERON_GAMMA_SIGNALING	0.000595932	0.0284861	-1.74844	T2vsT1	CD4 T	mild/moderate
REACTOME_INTERFERON_SIGNALING	1.48e-08	1.15e-05	-2.01184	T2vsT1	CD4 T	mild/moderate
REACTOME_INTERLEUKIN_1_FAMILY_SIGNALING	7.08e-05	0.0109369	-1.78015	T2vsT1	CD4 T	mild/moderate
REACTOME_INTERLEUKIN_1_SIGNALING	7.12e-05	0.0109369	-1.85583	T2vsT1	CD4 T	mild/moderate
REACTOME_INTRINSIC_PATHWAY_OF_FIBRIN_CLOT_FORMATION	0.00367987	0.0797557	1.61471	T2vsT1	CD4 T	mild/moderate
REACTOME_MAPK6_MAPK4_SIGNALING	0.00141613	0.0384838	-1.67107	T2vsT1	CD4 T	mild/moderate
REACTOME_METABOLISM_OF_POLYAMINES	0.000644347	0.0293018	-1.84004	T2vsT1	CD4 T	mild/moderate
REACTOME_MITOTIC_G1_PHASE_AND_G1_S_TRANSITION	0.00274436	0.0644093	-1.57209	T2vsT1	CD4 T	mild/moderate
REACTOME_NEDDYLATION	0.00183948	0.0459574	-1.54647	T2vsT1	CD4 T	mild/moderate
REACTOME_NEGATIVE_REGULATION_OF_NOTCH4_SIGNALING	0.000453593	0.0234205	-1.8016	T2vsT1	CD4 T	mild/moderate
REACTOME_NUCLEAR_RECEPTOR_TRANSCRIPTION_PATHWAY	0.000662081	0.0293018	1.98788	T2vsT1	CD4 T	mild/moderate
REACTOME_ORC1_REMOVAL_FROM_CHROMATIN	0.000194042	0.0166984	-1.85357	T2vsT1	CD4 T	mild/moderate
REACTOME_PCP_CE_PATHWAY	0.00118375	0.0366726	-1.74136	T2vsT1	CD4 T	mild/moderate
REACTOME_PROCESSING_OF_CAPPED_INTRON_CONTAINING_PRE_MRNA	0.00140532	0.0384838	1.40584	T2vsT1	CD4 T	mild/moderate
REACTOME_PTEN_REGULATION	0.0013424	0.0380494	-1.60537	T2vsT1	CD4 T	mild/moderate
REACTOME_REGULATION_OF_HMOX1_EXPRESSION_AND_ACTIVITY	4.14e-05	0.010676	-1.90235	T2vsT1	CD4 T	mild/moderate
REACTOME_REGULATION_OF_HSF1_MEDIATED_HEAT_SHOCK_RESPONSE	0.00456332	0.095097	1.55902	T2vsT1	CD4 T	mild/moderate
REACTOME_REGULATION_OF_PTEN_STABILITY_AND_ACTIVITY	0.00125017	0.0379709	-1.72703	T2vsT1	CD4 T	mild/moderate
REACTOME_REGULATION_OF_RAS_BY_GAPS	0.000802831	0.0303314	-1.79481	T2vsT1	CD4 T	mild/moderate
REACTOME_REGULATION_OF_RUNX2_EXPRESSION_AND_ACTIVITY	0.00135101	0.0380494	-1.72725	T2vsT1	CD4 T	mild/moderate
REACTOME_REGULATION_OF_RUNX3_EXPRESSION_AND_ACTIVITY	0.000116808	0.0139181	-1.8727	T2vsT1	CD4 T	mild/moderate
REACTOME_RUNX1_REGULATES_TRANSCRIPTION_OF_GENES_INVOLVED_IN_DIFFERENTIATION_OF_HSCS	0.00335319	0.0742012	-1.63943	T2vsT1	CD4 T	mild/moderate
REACTOME_SCF_SKP2_MEDIATED_DEGRADATION_OF_P27_P21	0.00039663	0.0211855	-1.80919	T2vsT1	CD4 T	mild/moderate
REACTOME_SIGNALING_BY_INTERLEUKINS	0.00452294	0.095097	-1.41855	T2vsT1	CD4 T	mild/moderate
REACTOME_SIGNALING_BY_NOTCH	0.000192066	0.0166984	-1.68997	T2vsT1	CD4 T	mild/moderate
REACTOME_SIGNALING_BY_NOTCH4	0.0013074	0.0380494	-1.70816	T2vsT1	CD4 T	mild/moderate
REACTOME_SIGNALING_BY_THE_B_CELL_RECEPTOR_BCR	0.00165883	0.0428255	-1.60013	T2vsT1	CD4 T	mild/moderate
REACTOME_STABILIZATION_OF_P53	0.000292325	0.0188672	-1.8253	T2vsT1	CD4 T	mild/moderate
REACTOME_SWITCHING_OF_ORIGINS_TO_A_POST_REPLICATIVE_STATE	0.00074885	0.0302496	-1.74401	T2vsT1	CD4 T	mild/moderate
REACTOME_SYNTHESIS_OF_DNA	0.000761295	0.0302496	-1.71379	T2vsT1	CD4 T	mild/moderate
REACTOME_TCR_SIGNALING	7.77e-05	0.0109369	-1.76892	T2vsT1	CD4 T	mild/moderate
REACTOME_TNFR2_NON_CANONICAL_NF_KB_PATHWAY	0.0020869	0.0513112	-1.67269	T2vsT1	CD4 T	mild/moderate
REACTOME_TRANSCRIPTIONAL_REGULATION_BY_RUNX1	0.000947695	0.0333632	-1.61283	T2vsT1	CD4 T	mild/moderate
REACTOME_TRANSCRIPTIONAL_REGULATION_BY_RUNX3	0.000781138	0.0302496	-1.69604	T2vsT1	CD4 T	mild/moderate
REACTOME_TRANSLATION	0.00332015	0.0742012	1.56258	T2vsT1	CD4 T	mild/moderate
REACTOME_UB_SPECIFIC_PROCESSING_PROTEASES	0.000765746	0.0302496	-1.59912	T2vsT1	CD4 T	mild/moderate
REACTOME_UCH_PROTEINASES	0.00316028	0.0719893	-1.62095	T2vsT1	CD4 T	mild/moderate
HALLMARK_ALLOGRAFT_REJECTION	1.16e-05	0.000144827	-1.85697	T2vsT1	CD4 T	mild/moderate
HALLMARK_COMPLEMENT	0.00648727	0.0540605	-1.51123	T2vsT1	CD4 T	mild/moderate
HALLMARK_INTERFERON_ALPHA_RESPONSE	3.4e-19	8.49e-18	-2.61069	T2vsT1	CD4 T	mild/moderate
HALLMARK_INTERFERON_GAMMA_RESPONSE	6.47e-22	3.23e-20	-2.5582	T2vsT1	CD4 T	mild/moderate
HALLMARK_TNFA_SIGNALING_VIA_NFKB	6.27e-06	0.000104432	1.83031	T2vsT1	CD4 T	mild/moderate
HALLMARK_UV_RESPONSE_UP	0.00211435	0.0211435	1.62697	T2vsT1	CD4 T	mild/moderate
REACTOME_ADAPTIVE_IMMUNE_SYSTEM	0.00251904	0.0841787	-1.33775	T3vsT1	CD4 T	mild/moderate
REACTOME_ANTIVIRAL_MECHANISM_BY_IFN_STIMULATED_GENES	0.00278859	0.0889101	-1.62533	T3vsT1	CD4 T	mild/moderate
REACTOME_CELLULAR_RESPONSE_TO_HEAT_STRESS	6.6e-05	0.0111971	1.86528	T3vsT1	CD4 T	mild/moderate
REACTOME_CYTOKINE_SIGNALING_IN_IMMUNE_SYSTEM	1.23e-07	3.8e-05	-1.60323	T3vsT1	CD4 T	mild/moderate
REACTOME_EXPORT_OF_VIRAL_RIBONUCLEOPROTEINS_FROM_NUCLEUS	0.000201764	0.0157215	2.02331	T3vsT1	CD4 T	mild/moderate
REACTOME_GLUCONEOGENESIS	0.00225368	0.0775766	-1.74691	T3vsT1	CD4 T	mild/moderate
REACTOME_GROWTH_HORMONE_RECEPTOR_SIGNALING	0.00255417	0.0841787	-1.74177	T3vsT1	CD4 T	mild/moderate
REACTOME_HCMV_EARLY_EVENTS	0.000694085	0.0303068	1.77717	T3vsT1	CD4 T	mild/moderate
REACTOME_HCMV_INFECTION	0.000436376	0.0218047	1.72671	T3vsT1	CD4 T	mild/moderate
REACTOME_HCMV_LATE_EVENTS	0.000142475	0.0147129	1.92147	T3vsT1	CD4 T	mild/moderate
REACTOME_HEMOSTASIS	0.000234616	0.0157215	-1.48242	T3vsT1	CD4 T	mild/moderate
REACTOME_HIV_LIFE_CYCLE	0.000790222	0.0322119	1.55139	T3vsT1	CD4 T	mild/moderate
REACTOME_INFECTIOUS_DISEASE	0.0019978	0.0719671	-1.34292	T3vsT1	CD4 T	mild/moderate
REACTOME_INNATE_IMMUNE_SYSTEM	5.06e-08	2.1e-05	-1.55434	T3vsT1	CD4 T	mild/moderate
REACTOME_INTERACTIONS_OF_REV_WITH_HOST_CELLULAR_PROTEINS	0.000109612	0.0121277	2.0176	T3vsT1	CD4 T	mild/moderate
REACTOME_INTERACTIONS_OF_VPR_WITH_HOST_CELLULAR_PROTEINS	0.0018644	0.0704378	1.79101	T3vsT1	CD4 T	mild/moderate
REACTOME_INTERFERON_ALPHA_BETA_SIGNALING	5.11e-10	7.92e-07	-2.31936	T3vsT1	CD4 T	mild/moderate
REACTOME_INTERFERON_SIGNALING	5.41e-08	2.1e-05	-1.92552	T3vsT1	CD4 T	mild/moderate
REACTOME_MATURATION_OF_SARS_COV_1_NUCLEOPROTEIN	0.000704354	0.0303068	-1.82985	T3vsT1	CD4 T	mild/moderate
REACTOME_METABOLISM_OF_RNA	5.37e-06	0.00138645	1.42063	T3vsT1	CD4 T	mild/moderate
REACTOME_MITOTIC_PROPHASE	0.00281252	0.0889101	1.57557	T3vsT1	CD4 T	mild/moderate
REACTOME_MRNA_SPLICING	1.31e-05	0.00289108	1.6765	T3vsT1	CD4 T	mild/moderate
REACTOME_NEUTROPHIL_DEGRANULATION	7.95e-05	0.0111971	-1.54217	T3vsT1	CD4 T	mild/moderate
REACTOME_NICOTINAMIDE_SALVAGING	0.00015907	0.0153999	-1.8958	T3vsT1	CD4 T	mild/moderate
REACTOME_NICOTINATE_METABOLISM	0.00113489	0.0439487	-1.78548	T3vsT1	CD4 T	mild/moderate
REACTOME_NUCLEAR_ENVELOPE_BREAKDOWN	0.000317202	0.0175481	1.88535	T3vsT1	CD4 T	mild/moderate
REACTOME_NUCLEAR_ENVELOPE_NE_REASSEMBLY	0.00061243	0.0287471	1.78708	T3vsT1	CD4 T	mild/moderate
REACTOME_NUCLEAR_IMPORT_OF_REV_PROTEIN	0.000329346	0.0175916	1.99541	T3vsT1	CD4 T	mild/moderate
REACTOME_NUCLEAR_PORE_COMPLEX_NPC_DISASSEMBLY	0.000262748	0.0157215	2.02173	T3vsT1	CD4 T	mild/moderate
REACTOME_OAS_ANTIVIRAL_RESPONSE	0.00210107	0.0739671	-1.68762	T3vsT1	CD4 T	mild/moderate
REACTOME_POSTMITOTIC_NUCLEAR_PORE_COMPLEX_NPC_REFORMATION	7.93e-05	0.0111971	2.13867	T3vsT1	CD4 T	mild/moderate
REACTOME_PROCESSING_OF_CAPPED_INTRON_CONTAINING_PRE_MRNA	3.92e-09	3.03e-06	1.91336	T3vsT1	CD4 T	mild/moderate
REACTOME_REGULATION_OF_GLUCOKINASE_BY_GLUCOKINASE_REGULATORY_PROTEIN	0.000234167	0.0157215	2.08352	T3vsT1	CD4 T	mild/moderate
REACTOME_REGULATION_OF_HSF1_MEDIATED_HEAT_SHOCK_RESPONSE	5.75e-05	0.0111387	1.94885	T3vsT1	CD4 T	mild/moderate
REACTOME_SIGNALING_BY_INTERLEUKINS	0.00100065	0.0397439	-1.44559	T3vsT1	CD4 T	mild/moderate
REACTOME_SNRNP_ASSEMBLY	0.000263885	0.0157215	1.90438	T3vsT1	CD4 T	mild/moderate
REACTOME_SUMOYLATION_OF_CHROMATIN_ORGANIZATION_PROTEINS	0.000180069	0.0157215	1.83551	T3vsT1	CD4 T	mild/moderate
REACTOME_SUMOYLATION_OF_DNA_REPLICATION_PROTEINS	0.000380987	0.0196716	1.99046	T3vsT1	CD4 T	mild/moderate
REACTOME_SUMOYLATION_OF_RNA_BINDING_PROTEINS	0.000108058	0.0121277	2.05177	T3vsT1	CD4 T	mild/moderate
REACTOME_SUMOYLATION_OF_SUMOYLATION_PROTEINS	0.000205295	0.0157215	1.95983	T3vsT1	CD4 T	mild/moderate
REACTOME_TERMINATION_OF_TRANSLESION_DNA_SYNTHESIS	0.000653074	0.0297533	-1.8324	T3vsT1	CD4 T	mild/moderate
REACTOME_TRANSCRIPTIONAL_REGULATION_BY_SMALL_RNAS	0.00195716	0.0719671	1.77331	T3vsT1	CD4 T	mild/moderate
REACTOME_TRANSLESION_SYNTHESIS_BY_Y_FAMILY_DNA_POLYMERASES_BYPASSES_LESIONS_ON_DNA_TEMPLATE	0.000569268	0.0275561	-1.82323	T3vsT1	CD4 T	mild/moderate
REACTOME_TRANSPORT_OF_MATURE_MRNAS_DERIVED_FROM_INTRONLESS_TRANSCRIPTS	0.000315624	0.0175481	1.8933	T3vsT1	CD4 T	mild/moderate
REACTOME_TRANSPORT_OF_MATURE_TRANSCRIPT_TO_CYTOPLASM	0.000246247	0.0157215	1.80256	T3vsT1	CD4 T	mild/moderate
REACTOME_TRANSPORT_OF_THE_SLBP_DEPENDANT_MATURE_MRNA	0.000255367	0.0157215	1.96691	T3vsT1	CD4 T	mild/moderate
REACTOME_TRNA_PROCESSING	0.000234199	0.0157215	1.80325	T3vsT1	CD4 T	mild/moderate
REACTOME_TRNA_PROCESSING_IN_THE_NUCLEUS	9.65e-05	0.0121277	1.97278	T3vsT1	CD4 T	mild/moderate
REACTOME_VIRAL_MESSENGER_RNA_SYNTHESIS	0.000724274	0.0303216	1.81668	T3vsT1	CD4 T	mild/moderate
HALLMARK_ALLOGRAFT_REJECTION	3.38e-06	5.63e-05	-1.81812	T3vsT1	CD4 T	mild/moderate
HALLMARK_INTERFERON_ALPHA_RESPONSE	1.5e-19	3.75e-18	-2.56998	T3vsT1	CD4 T	mild/moderate
HALLMARK_INTERFERON_GAMMA_RESPONSE	8.55e-24	4.28e-22	-2.51224	T3vsT1	CD4 T	mild/moderate
HALLMARK_REACTIVE_OXYGEN_SPECIES_PATHWAY	0.00790306	0.0790306	-1.59476	T3vsT1	CD4 T	mild/moderate
HALLMARK_TNFA_SIGNALING_VIA_NFKB	0.000153511	0.00191889	1.68969	T3vsT1	CD4 T	mild/moderate
REACTOME_ACTIVATED_NTRK3_SIGNALS_THROUGH_PI3K	0.000273014	0.0158012	1.50175	T4vsT1	CD4 T	mild/moderate
REACTOME_ACTIVATED_PKN1_STIMULATES_TRANSCRIPTION_OF_AR_ANDROGEN_RECEPTOR_REGULATED_GENES_KLK2_AND_KLK3	0.00321399	0.084381	-1.57277	T4vsT1	CD4 T	mild/moderate
REACTOME_ACTIVATION_OF_THE_MRNA_UPON_BINDING_OF_THE_CAP_BINDING_COMPLEX_AND_EIFS_AND_SUBSEQUENT_BINDING_TO_43S	8.34e-05	0.00680102	2.07164	T4vsT1	CD4 T	mild/moderate
REACTOME_ADAPTIVE_IMMUNE_SYSTEM	1.51e-07	2.59e-05	-1.6016	T4vsT1	CD4 T	mild/moderate
REACTOME_ANTIGEN_PROCESSING_CROSS_PRESENTATION	0.000175649	0.0118296	-1.72622	T4vsT1	CD4 T	mild/moderate
REACTOME_CELLULAR_RESPONSE_TO_HEAT_STRESS	0.00104269	0.0358917	1.69961	T4vsT1	CD4 T	mild/moderate
REACTOME_CELL_SURFACE_INTERACTIONS_AT_THE_VASCULAR_WALL	0.000440328	0.0200608	-1.72265	T4vsT1	CD4 T	mild/moderate
REACTOME_CYTOKINE_SIGNALING_IN_IMMUNE_SYSTEM	1.85e-08	3.58e-06	-1.6807	T4vsT1	CD4 T	mild/moderate
REACTOME_EGR2_AND_SOX10_MEDIATED_INITIATION_OF_SCHWANN_CELL_MYELINATION	0.00380114	0.0981327	-1.67954	T4vsT1	CD4 T	mild/moderate
REACTOME_EUKARYOTIC_TRANSLATION_ELONGATION	5.8e-05	0.00498984	1.96589	T4vsT1	CD4 T	mild/moderate
REACTOME_EUKARYOTIC_TRANSLATION_INITIATION	5.46e-05	0.00497788	2.08872	T4vsT1	CD4 T	mild/moderate
REACTOME_GENERATION_OF_SECOND_MESSENGER_MOLECULES	0.000351465	0.0175107	-1.86596	T4vsT1	CD4 T	mild/moderate
REACTOME_HCMV_EARLY_EVENTS	0.0011565	0.0381152	1.7383	T4vsT1	CD4 T	mild/moderate
REACTOME_HCMV_INFECTION	0.000299571	0.0165727	1.75378	T4vsT1	CD4 T	mild/moderate
REACTOME_HCMV_LATE_EVENTS	0.000804369	0.0327886	1.74842	T4vsT1	CD4 T	mild/moderate
REACTOME_HEMOSTASIS	5.24e-06	0.000737453	-1.65442	T4vsT1	CD4 T	mild/moderate
REACTOME_HIV_LIFE_CYCLE	5.39e-05	0.00497788	1.7543	T4vsT1	CD4 T	mild/moderate
REACTOME_IMMUNOREGULATORY_INTERACTIONS_BETWEEN_A_LYMPHOID_AND_A_NON_LYMPHOID_CELL	1.19e-05	0.0014528	-1.9842	T4vsT1	CD4 T	mild/moderate
REACTOME_INNATE_IMMUNE_SYSTEM	1.23e-12	9.53e-10	-1.7532	T4vsT1	CD4 T	mild/moderate
REACTOME_INSULIN_RECEPTOR_SIGNALLING_CASCADE	0.00163186	0.0510034	1.84051	T4vsT1	CD4 T	mild/moderate
REACTOME_INTERACTIONS_OF_REV_WITH_HOST_CELLULAR_PROTEINS	0.000511262	0.0219984	1.84396	T4vsT1	CD4 T	mild/moderate
REACTOME_INTERFERON_ALPHA_BETA_SIGNALING	5.63e-11	1.75e-08	-2.31953	T4vsT1	CD4 T	mild/moderate
REACTOME_INTERFERON_GAMMA_SIGNALING	9.15e-05	0.00708507	-1.83749	T4vsT1	CD4 T	mild/moderate
REACTOME_INTERFERON_SIGNALING	6.63e-09	1.71e-06	-1.98548	T4vsT1	CD4 T	mild/moderate
REACTOME_IRS_MEDIATED_SIGNALLING	0.00211132	0.0628929	1.82905	T4vsT1	CD4 T	mild/moderate
REACTOME_METABOLISM_OF_RNA	4.85e-12	1.88e-09	1.8016	T4vsT1	CD4 T	mild/moderate
REACTOME_MITOTIC_PROPHASE	0.00282351	0.0781003	1.57303	T4vsT1	CD4 T	mild/moderate
REACTOME_MRNA_SPLICING	2.5e-12	1.29e-09	2.24264	T4vsT1	CD4 T	mild/moderate
REACTOME_MRNA_SPLICING_MINOR_PATHWAY	0.000942353	0.0343278	1.73534	T4vsT1	CD4 T	mild/moderate
REACTOME_NEUTROPHIL_DEGRANULATION	1.09e-08	2.41e-06	-1.79423	T4vsT1	CD4 T	mild/moderate
REACTOME_NUCLEAR_ENVELOPE_NE_REASSEMBLY	0.000361745	0.0175107	1.86235	T4vsT1	CD4 T	mild/moderate
REACTOME_NUCLEAR_IMPORT_OF_REV_PROTEIN	0.00311709	0.084381	1.75453	T4vsT1	CD4 T	mild/moderate
REACTOME_NUCLEAR_RECEPTOR_TRANSCRIPTION_PATHWAY	0.00320134	0.084381	1.74265	T4vsT1	CD4 T	mild/moderate
REACTOME_OAS_ANTIVIRAL_RESPONSE	5.4e-05	0.00497788	-1.77687	T4vsT1	CD4 T	mild/moderate
REACTOME_PD_1_SIGNALING	0.000147906	0.0104139	-1.84895	T4vsT1	CD4 T	mild/moderate
REACTOME_PI3K_AKT_ACTIVATION	2.47e-05	0.00272737	1.86907	T4vsT1	CD4 T	mild/moderate
REACTOME_PI_3K_CASCADE_FGFR1	0.00110325	0.0371507	1.79682	T4vsT1	CD4 T	mild/moderate
REACTOME_PLATELET_ACTIVATION_SIGNALING_AND_AGGREGATION	0.000122494	0.00903543	-1.6716	T4vsT1	CD4 T	mild/moderate
REACTOME_PROCESSING_OF_CAPPED_INTRON_CONTAINING_PRE_MRNA	1.05e-14	1.62e-11	2.27484	T4vsT1	CD4 T	mild/moderate
REACTOME_RAC1_GTPASE_CYCLE	0.000889764	0.0336157	-1.62278	T4vsT1	CD4 T	mild/moderate
REACTOME_REGULATION_OF_GLUCOKINASE_BY_GLUCOKINASE_REGULATORY_PROTEIN	0.00240521	0.0677394	1.72839	T4vsT1	CD4 T	mild/moderate
REACTOME_REGULATION_OF_HSF1_MEDIATED_HEAT_SHOCK_RESPONSE	0.000975097	0.0343278	1.66299	T4vsT1	CD4 T	mild/moderate
REACTOME_RESPONSE_OF_EIF2AK4_GCN2_TO_AMINO_ACID_DEFICIENCY	0.000718927	0.0300978	1.8902	T4vsT1	CD4 T	mild/moderate
REACTOME_RESPONSE_TO_ELEVATED_PLATELET_CYTOSOLIC_CA2	0.000310926	0.0166077	-1.78295	T4vsT1	CD4 T	mild/moderate
REACTOME_RNA_POLYMERASE_II_TRANSCRIPTION_TERMINATION	0.0011999	0.0387219	1.75943	T4vsT1	CD4 T	mild/moderate
REACTOME_SIGNALING_BY_INTERLEUKINS	0.000972503	0.0343278	-1.47579	T4vsT1	CD4 T	mild/moderate
REACTOME_SIGNALING_BY_TYPE_1_INSULIN_LIKE_GROWTH_FACTOR_1_RECEPTOR_IGF1R	0.00185502	0.0563417	1.83055	T4vsT1	CD4 T	mild/moderate
REACTOME_SNRNP_ASSEMBLY	0.000225092	0.0139467	1.95465	T4vsT1	CD4 T	mild/moderate
REACTOME_SUMOYLATION	0.000275424	0.0158012	1.59096	T4vsT1	CD4 T	mild/moderate
REACTOME_SUMOYLATION_OF_CHROMATIN_ORGANIZATION_PROTEINS	0.000889387	0.0336157	1.77181	T4vsT1	CD4 T	mild/moderate
REACTOME_SUMOYLATION_OF_DNA_REPLICATION_PROTEINS	0.00235986	0.0676931	1.76903	T4vsT1	CD4 T	mild/moderate
REACTOME_SUMOYLATION_OF_RNA_BINDING_PROTEINS	0.000206148	0.0133051	1.89721	T4vsT1	CD4 T	mild/moderate
REACTOME_TCR_SIGNALING	0.000417416	0.0195932	-1.63386	T4vsT1	CD4 T	mild/moderate
REACTOME_TRANSCRIPTIONAL_REGULATION_BY_SMALL_RNAS	0.000861715	0.0336157	1.75022	T4vsT1	CD4 T	mild/moderate
REACTOME_TRANSCRIPTION_OF_THE_HIV_GENOME	0.00391666	0.0994575	1.58744	T4vsT1	CD4 T	mild/moderate
REACTOME_TRANSLATION	6.11e-07	9.46e-05	2.03541	T4vsT1	CD4 T	mild/moderate
REACTOME_TRANSPORT_OF_MATURE_MRNAS_DERIVED_FROM_INTRONLESS_TRANSCRIPTS	0.000496319	0.0219657	1.8737	T4vsT1	CD4 T	mild/moderate
REACTOME_TRANSPORT_OF_MATURE_TRANSCRIPT_TO_CYTOPLASM	1.22e-05	0.0014528	1.97644	T4vsT1	CD4 T	mild/moderate
REACTOME_TRANSPORT_OF_THE_SLBP_DEPENDANT_MATURE_MRNA	0.000356123	0.0175107	1.8792	T4vsT1	CD4 T	mild/moderate
REACTOME_TRNA_PROCESSING_IN_THE_NUCLEUS	0.00228849	0.0668842	1.73329	T4vsT1	CD4 T	mild/moderate
REACTOME_VIRAL_MESSENGER_RNA_SYNTHESIS	0.00164633	0.0510034	1.74214	T4vsT1	CD4 T	mild/moderate
HALLMARK_ALLOGRAFT_REJECTION	3.37e-09	5.61e-08	-2.101	T4vsT1	CD4 T	mild/moderate
HALLMARK_APICAL_JUNCTION	0.00518807	0.0370576	-1.5743	T4vsT1	CD4 T	mild/moderate
HALLMARK_COMPLEMENT	0.000102384	0.00102385	-1.70264	T4vsT1	CD4 T	mild/moderate
HALLMARK_GLYCOLYSIS	0.0144597	0.0803315	-1.46905	T4vsT1	CD4 T	mild/moderate
HALLMARK_INTERFERON_ALPHA_RESPONSE	8.54e-19	2.13e-17	-2.58208	T4vsT1	CD4 T	mild/moderate
HALLMARK_INTERFERON_GAMMA_RESPONSE	4e-21	2e-19	-2.4911	T4vsT1	CD4 T	mild/moderate
HALLMARK_PI3K_AKT_MTOR_SIGNALING	0.00696235	0.0435147	-1.55873	T4vsT1	CD4 T	mild/moderate
HALLMARK_TGF_BETA_SIGNALING	0.0020045	0.0167042	1.71468	T4vsT1	CD4 T	mild/moderate
HALLMARK_TNFA_SIGNALING_VIA_NFKB	7.46e-05	0.000932922	1.69278	T4vsT1	CD4 T	mild/moderate
REACTOME_IMMUNOREGULATORY_INTERACTIONS_BETWEEN_A_LYMPHOID_AND_A_NON_LYMPHOID_CELL	0.000101596	0.0666031	-1.89586	T3vsR	CD4 T	mild/moderate
REACTOME_METABOLISM_OF_RNA	7.46e-06	0.0115523	1.46725	T3vsR	CD4 T	mild/moderate
REACTOME_TRANSPORT_OF_MATURE_TRANSCRIPT_TO_CYTOPLASM	0.000128992	0.0666031	1.82601	T3vsR	CD4 T	mild/moderate
REACTOME_IMMUNOREGULATORY_INTERACTIONS_BETWEEN_A_LYMPHOID_AND_A_NON_LYMPHOID_CELL	1.32e-06	0.000512483	-2.14604	T4vsR	CD4 T	mild/moderate
REACTOME_METABOLISM_OF_RNA	7.21e-11	1.12e-07	1.8247	T4vsR	CD4 T	mild/moderate
REACTOME_MRNA_SPLICING	1.09e-07	5.62e-05	1.93765	T4vsR	CD4 T	mild/moderate
REACTOME_NR1H2_AND_NR1H3_MEDIATED_SIGNALING	0.000541584	0.0932127	1.86684	T4vsR	CD4 T	mild/moderate
REACTOME_POST_TRANSLATIONAL_PROTEIN_MODIFICATION	0.000386798	0.0748937	1.30153	T4vsR	CD4 T	mild/moderate
REACTOME_PROCESSING_OF_CAPPED_INTRON_CONTAINING_PRE_MRNA	6.03e-10	4.67e-07	2.06984	T4vsR	CD4 T	mild/moderate
REACTOME_SUMOYLATION	0.000171375	0.0379229	1.67457	T4vsR	CD4 T	mild/moderate
REACTOME_TRANSPORT_OF_MATURE_TRANSCRIPT_TO_CYTOPLASM	0.000130012	0.0373789	1.86869	T4vsR	CD4 T	mild/moderate
REACTOME_UB_SPECIFIC_PROCESSING_PROTEASES	0.000144786	0.0373789	1.69989	T4vsR	CD4 T	mild/moderate
HALLMARK_ALLOGRAFT_REJECTION	0.000296422	0.0148211	-1.67891	T4vsR	CD4 T	mild/moderate
HALLMARK_APICAL_JUNCTION	0.00227288	0.0568221	-1.61317	T4vsR	CD4 T	mild/moderate
REACTOME_INTERFERON_ALPHA_BETA_SIGNALING	1.11e-09	1.68e-06	-2.36992	T2vsT1	bcells	mild/moderate
REACTOME_INTERFERON_SIGNALING	4.49e-07	0.000340246	-1.97329	T2vsT1	bcells	mild/moderate
HALLMARK_INTERFERON_ALPHA_RESPONSE	3.78e-11	9.46e-10	-2.38423	T2vsT1	bcells	mild/moderate
HALLMARK_INTERFERON_GAMMA_RESPONSE	8.03e-12	4.02e-10	-2.24385	T2vsT1	bcells	mild/moderate
HALLMARK_KRAS_SIGNALING_DN	0.00648394	0.0648394	-1.70563	T2vsT1	bcells	mild/moderate
HALLMARK_OXIDATIVE_PHOSPHORYLATION	0.00369966	0.0462458	-1.53305	T2vsT1	bcells	mild/moderate
HALLMARK_TNFA_SIGNALING_VIA_NFKB	0.00237803	0.0396338	1.54547	T2vsT1	bcells	mild/moderate
REACTOME_ADHERENS_JUNCTIONS_INTERACTIONS	0.000560452	0.0652711	-1.76242	T3vsT1	bcells	mild/moderate
REACTOME_ANTIGEN_ACTIVATES_B_CELL_RECEPTOR_BCR_LEADING_TO_GENERATION_OF_SECOND_MESSENGERS	7.96e-05	0.0133867	-1.93372	T3vsT1	bcells	mild/moderate
REACTOME_EPH_EPHRIN_SIGNALING	0.000938396	0.0947154	-1.7342	T3vsT1	bcells	mild/moderate
REACTOME_IMMUNOREGULATORY_INTERACTIONS_BETWEEN_A_LYMPHOID_AND_A_NON_LYMPHOID_CELL	4.63e-05	0.0116917	-1.95331	T3vsT1	bcells	mild/moderate
REACTOME_INNATE_IMMUNE_SYSTEM	2.69e-05	0.00816005	-1.45334	T3vsT1	bcells	mild/moderate
REACTOME_INTERFERON_ALPHA_BETA_SIGNALING	1.63e-12	2.47e-09	-2.43402	T3vsT1	bcells	mild/moderate
REACTOME_INTERFERON_GAMMA_SIGNALING	9.91e-06	0.0050003	-1.96914	T3vsT1	bcells	mild/moderate
REACTOME_INTERFERON_SIGNALING	1.07e-08	8.09e-06	-1.99056	T3vsT1	bcells	mild/moderate
REACTOME_INTERLEUKIN_20_FAMILY_SIGNALING	0.000103155	0.0156177	-1.92461	T3vsT1	bcells	mild/moderate
REACTOME_INTERLEUKIN_9_SIGNALING	0.000177329	0.0244069	-1.8085	T3vsT1	bcells	mild/moderate
REACTOME_METABOLISM_OF_RNA	2.38e-05	0.00816005	1.42753	T3vsT1	bcells	mild/moderate
REACTOME_MRNA_SPLICING	6.83e-05	0.0129251	1.5993	T3vsT1	bcells	mild/moderate
REACTOME_NEUTROPHIL_DEGRANULATION	0.000277155	0.0349677	-1.49593	T3vsT1	bcells	mild/moderate
REACTOME_PROCESSING_OF_CAPPED_INTRON_CONTAINING_PRE_MRNA	5.62e-05	0.0121628	1.57696	T3vsT1	bcells	mild/moderate
REACTOME_REGULATION_OF_IFNA_SIGNALING	0.000935789	0.0947154	-1.8057	T3vsT1	bcells	mild/moderate
HALLMARK_ALLOGRAFT_REJECTION	0.000788217	0.00788217	-1.65552	T3vsT1	bcells	mild/moderate
HALLMARK_APICAL_JUNCTION	7.06e-05	0.00117737	-1.8649	T3vsT1	bcells	mild/moderate
HALLMARK_INTERFERON_ALPHA_RESPONSE	2.65e-12	6.62e-11	-2.3723	T3vsT1	bcells	mild/moderate
HALLMARK_INTERFERON_GAMMA_RESPONSE	1.03e-13	5.14e-12	-2.25253	T3vsT1	bcells	mild/moderate
HALLMARK_KRAS_SIGNALING_DN	0.00348073	0.0290061	-1.69319	T3vsT1	bcells	mild/moderate
HALLMARK_TNFA_SIGNALING_VIA_NFKB	0.000367769	0.00459711	1.64035	T3vsT1	bcells	mild/moderate
REACTOME_CYTOKINE_SIGNALING_IN_IMMUNE_SYSTEM	3.5e-05	0.00481161	-1.54831	T4vsT1	bcells	mild/moderate
REACTOME_ENDOSOMAL_VACUOLAR_PATHWAY	3.98e-06	0.000752948	-1.94017	T4vsT1	bcells	mild/moderate
REACTOME_HYALURONAN_UPTAKE_AND_DEGRADATION	0.000255486	0.0322338	1.86216	T4vsT1	bcells	mild/moderate
REACTOME_IMMUNOREGULATORY_INTERACTIONS_BETWEEN_A_LYMPHOID_AND_A_NON_LYMPHOID_CELL	1.71e-05	0.00259117	-2.01098	T4vsT1	bcells	mild/moderate
REACTOME_INNATE_IMMUNE_SYSTEM	3.43e-07	0.000103795	-1.57661	T4vsT1	bcells	mild/moderate
REACTOME_INTERFERON_ALPHA_BETA_SIGNALING	3.24e-14	4.91e-11	-2.57155	T4vsT1	bcells	mild/moderate
REACTOME_INTERFERON_GAMMA_SIGNALING	1.04e-05	0.00174966	-2.03819	T4vsT1	bcells	mild/moderate
REACTOME_INTERFERON_SIGNALING	2.09e-09	1.59e-06	-2.13639	T4vsT1	bcells	mild/moderate
REACTOME_METABOLISM_OF_RNA	6.41e-09	3.23e-06	1.72647	T4vsT1	bcells	mild/moderate
REACTOME_MRNA_SPLICING	1.64e-06	0.000355274	1.87619	T4vsT1	bcells	mild/moderate
REACTOME_NEUTROPHIL_DEGRANULATION	1.54e-06	0.000355274	-1.72766	T4vsT1	bcells	mild/moderate
REACTOME_PROCESSING_OF_CAPPED_INTRON_CONTAINING_PRE_MRNA	5.77e-08	2.18e-05	1.93767	T4vsT1	bcells	mild/moderate
REACTOME_THE_ROLE_OF_NEF_IN_HIV_1_REPLICATION_AND_DISEASE_PATHOGENESIS	0.000382956	0.0445997	-1.91868	T4vsT1	bcells	mild/moderate
HALLMARK_ALLOGRAFT_REJECTION	5.91e-05	0.000985218	-1.83741	T4vsT1	bcells	mild/moderate
HALLMARK_APICAL_JUNCTION	0.00580685	0.0532876	-1.61709	T4vsT1	bcells	mild/moderate
HALLMARK_APICAL_SURFACE	0.00708502	0.0532876	-1.6747	T4vsT1	bcells	mild/moderate
HALLMARK_G2M_CHECKPOINT	0.000829928	0.0103741	1.57273	T4vsT1	bcells	mild/moderate
HALLMARK_INTERFERON_ALPHA_RESPONSE	1.6e-20	7.98e-19	-2.75085	T4vsT1	bcells	mild/moderate
HALLMARK_INTERFERON_GAMMA_RESPONSE	3.47e-15	8.68e-14	-2.44467	T4vsT1	bcells	mild/moderate
HALLMARK_KRAS_SIGNALING_DN	0.00746027	0.0532876	-1.67935	T4vsT1	bcells	mild/moderate
REACTOME_CA_DEPENDENT_EVENTS	8.87e-05	0.0727342	2.0691	T2vsR	bcells	mild/moderate
REACTOME_THE_CITRIC_ACID_TCA_CYCLE_AND_RESPIRATORY_ELECTRON_TRANSPORT	9.61e-05	0.0727342	-1.77277	T2vsR	bcells	mild/moderate
HALLMARK_ALLOGRAFT_REJECTION	0.0084029	0.0700241	1.48357	T2vsR	bcells	mild/moderate
HALLMARK_APOPTOSIS	0.00041244	0.00958267	1.70936	T2vsR	bcells	mild/moderate
HALLMARK_OXIDATIVE_PHOSPHORYLATION	2.07e-05	0.0010354	-1.79116	T2vsR	bcells	mild/moderate
HALLMARK_PI3K_AKT_MTOR_SIGNALING	0.00057496	0.00958267	1.75722	T2vsR	bcells	mild/moderate
HALLMARK_TGF_BETA_SIGNALING	0.00165497	0.0206871	1.80188	T2vsR	bcells	mild/moderate
HALLMARK_TNFA_SIGNALING_VIA_NFKB	0.00215646	0.0215646	1.53793	T2vsR	bcells	mild/moderate
REACTOME_ANTIGEN_ACTIVATES_B_CELL_RECEPTOR_BCR_LEADING_TO_GENERATION_OF_SECOND_MESSENGERS	4.28e-05	0.0215774	-2.05678	T3vsR	bcells	mild/moderate
REACTOME_CDC42_GTPASE_CYCLE	0.0011068	0.0857631	-1.70389	T3vsR	bcells	mild/moderate
REACTOME_CELLULAR_RESPONSE_TO_HEAT_STRESS	0.000455969	0.0601226	1.77071	T3vsR	bcells	mild/moderate
REACTOME_EXPORT_OF_VIRAL_RIBONUCLEOPROTEINS_FROM_NUCLEUS	0.00160209	0.0970225	1.83156	T3vsR	bcells	mild/moderate
REACTOME_GENE_SILENCING_BY_RNA	0.00113293	0.0857631	1.81218	T3vsR	bcells	mild/moderate
REACTOME_G_ALPHA_12_13_SIGNALLING_EVENTS	0.00128274	0.0924792	-1.75631	T3vsR	bcells	mild/moderate
REACTOME_HIV_INFECTION	0.000993807	0.0835902	1.54451	T3vsR	bcells	mild/moderate
REACTOME_INTERACTIONS_OF_VPR_WITH_HOST_CELLULAR_PROTEINS	0.00157983	0.0970225	1.78187	T3vsR	bcells	mild/moderate
REACTOME_METABOLISM_OF_RNA	6.37e-07	0.000819636	1.62644	T3vsR	bcells	mild/moderate
REACTOME_NS1_MEDIATED_EFFECTS_ON_HOST_PATHWAYS	0.000732681	0.0693299	1.83478	T3vsR	bcells	mild/moderate
REACTOME_PROCESSING_OF_CAPPED_INTRON_CONTAINING_PRE_MRNA	1.08e-06	0.000819636	1.7764	T3vsR	bcells	mild/moderate
REACTOME_REGULATION_OF_GLUCOKINASE_BY_GLUCOKINASE_REGULATORY_PROTEIN	0.000582459	0.0642909	1.92299	T3vsR	bcells	mild/moderate
REACTOME_REGULATION_OF_HSF1_MEDIATED_HEAT_SHOCK_RESPONSE	9.24e-05	0.0279762	1.95104	T3vsR	bcells	mild/moderate
REACTOME_SIGNALING_BY_HEDGEHOG	0.000271505	0.0456731	1.70741	T3vsR	bcells	mild/moderate
REACTOME_SNRNP_ASSEMBLY	0.00153381	0.0970225	1.78955	T3vsR	bcells	mild/moderate
REACTOME_SUMOYLATION_OF_DNA_REPLICATION_PROTEINS	0.000183775	0.0347794	2.01178	T3vsR	bcells	mild/moderate
REACTOME_SUMOYLATION_OF_RNA_BINDING_PROTEINS	0.000476534	0.0601226	1.92235	T3vsR	bcells	mild/moderate
REACTOME_SUMOYLATION_OF_SUMOYLATION_PROTEINS	0.000862882	0.0768473	1.94407	T3vsR	bcells	mild/moderate
REACTOME_SUMOYLATION_OF_UBIQUITINYLATION_PROTEINS	8.74e-05	0.0279762	1.98442	T3vsR	bcells	mild/moderate
REACTOME_TRANSCRIPTIONAL_REGULATION_BY_SMALL_RNAS	0.00141673	0.0970225	1.7954	T3vsR	bcells	mild/moderate
REACTOME_TRANSPORT_OF_MATURE_MRNAS_DERIVED_FROM_INTRONLESS_TRANSCRIPTS	0.000122006	0.0307862	1.96453	T3vsR	bcells	mild/moderate
REACTOME_TRANSPORT_OF_MATURE_TRANSCRIPT_TO_CYTOPLASM	0.000636964	0.0642909	1.76195	T3vsR	bcells	mild/moderate
REACTOME_TRANSPORT_OF_THE_SLBP_DEPENDANT_MATURE_MRNA	0.000168339	0.0347794	2.04955	T3vsR	bcells	mild/moderate
REACTOME_TRNA_PROCESSING_IN_THE_NUCLEUS	0.000609498	0.0642909	1.90387	T3vsR	bcells	mild/moderate
REACTOME_VIRAL_MESSENGER_RNA_SYNTHESIS	0.000352151	0.0533156	1.92414	T3vsR	bcells	mild/moderate
HALLMARK_TNFA_SIGNALING_VIA_NFKB	0.00120903	0.0604514	1.62548	T3vsR	bcells	mild/moderate
REACTOME_ANTIGEN_ACTIVATES_B_CELL_RECEPTOR_BCR_LEADING_TO_GENERATION_OF_SECOND_MESSENGERS	0.00011207	0.0424183	-1.99812	T4vsR	bcells	mild/moderate
REACTOME_METABOLISM_OF_RNA	1.52e-07	0.000160812	1.69535	T4vsR	bcells	mild/moderate
REACTOME_MRNA_SPLICING	0.000181739	0.0550307	1.69952	T4vsR	bcells	mild/moderate
REACTOME_PROCESSING_OF_CAPPED_INTRON_CONTAINING_PRE_MRNA	2.12e-07	0.000160812	1.90841	T4vsR	bcells	mild/moderate
REACTOME_SUMOYLATION_OF_DNA_REPLICATION_PROTEINS	0.000236505	0.059678	1.9365	T4vsR	bcells	mild/moderate
REACTOME_TRANSPORT_OF_MATURE_MRNAS_DERIVED_FROM_INTRONLESS_TRANSCRIPTS	0.000100048	0.0424183	1.97238	T4vsR	bcells	mild/moderate
REACTOME_ANTIGEN_PRESENTATION_FOLDING_ASSEMBLY_AND_PEPTIDE_LOADING_OF_CLASS_I_MHC	0.000617759	0.092152	-1.8712	T2vsT1	cd16Mono	mild/moderate
REACTOME_ANTIGEN_PROCESSING_CROSS_PRESENTATION	3.3e-05	0.00999532	-1.83538	T2vsT1	cd16Mono	mild/moderate
REACTOME_ANTIVIRAL_MECHANISM_BY_IFN_STIMULATED_GENES	4.46e-05	0.0112727	-1.86717	T2vsT1	cd16Mono	mild/moderate
REACTOME_CREATION_OF_C4_AND_C2_ACTIVATORS	0.00083385	0.0972397	-1.54334	T2vsT1	cd16Mono	mild/moderate
REACTOME_CYTOKINE_SIGNALING_IN_IMMUNE_SYSTEM	1.89e-11	9.54e-09	-1.80746	T2vsT1	cd16Mono	mild/moderate
REACTOME_G_BETA_GAMMA_SIGNALLING_THROUGH_CDC42	0.000221084	0.0372404	2.0141	T2vsT1	cd16Mono	mild/moderate
REACTOME_IMMUNOREGULATORY_INTERACTIONS_BETWEEN_A_LYMPHOID_AND_A_NON_LYMPHOID_CELL	0.000729435	0.092152	-1.73859	T2vsT1	cd16Mono	mild/moderate
REACTOME_INTERFERON_ALPHA_BETA_SIGNALING	6.52e-12	4.94e-09	-2.36162	T2vsT1	cd16Mono	mild/moderate
REACTOME_INTERFERON_GAMMA_SIGNALING	1.67e-06	0.000631208	-2.00239	T2vsT1	cd16Mono	mild/moderate
REACTOME_INTERFERON_SIGNALING	1.98e-15	3e-12	-2.29086	T2vsT1	cd16Mono	mild/moderate
REACTOME_RECYCLING_OF_BILE_ACIDS_AND_SALTS	0.00014776	0.0280004	1.76622	T2vsT1	cd16Mono	mild/moderate
REACTOME_SYNTHESIS_OF_BILE_ACIDS_AND_BILE_SALTS_VIA_27_HYDROXYCHOLESTEROL	6.61e-05	0.0143242	1.66117	T2vsT1	cd16Mono	mild/moderate
REACTOME_TRANSPORT_AND_SYNTHESIS_OF_PAPS	0.000683773	0.092152	1.49238	T2vsT1	cd16Mono	mild/moderate
HALLMARK_ALLOGRAFT_REJECTION	4.08e-06	6.8e-05	-1.88553	T2vsT1	cd16Mono	mild/moderate
HALLMARK_COMPLEMENT	0.00203024	0.0203024	-1.58431	T2vsT1	cd16Mono	mild/moderate
HALLMARK_IL2_STAT5_SIGNALING	0.00556556	0.0463797	-1.56154	T2vsT1	cd16Mono	mild/moderate
HALLMARK_IL6_JAK_STAT3_SIGNALING	0.000211123	0.00263904	-1.85925	T2vsT1	cd16Mono	mild/moderate
HALLMARK_INFLAMMATORY_RESPONSE	0.00972716	0.0694797	-1.48689	T2vsT1	cd16Mono	mild/moderate
HALLMARK_INTERFERON_ALPHA_RESPONSE	2.47e-19	6.18e-18	-2.57265	T2vsT1	cd16Mono	mild/moderate
HALLMARK_INTERFERON_GAMMA_RESPONSE	5.18e-23	2.59e-21	-2.50858	T2vsT1	cd16Mono	mild/moderate
REACTOME_ANTIGEN_PROCESSING_CROSS_PRESENTATION	4.65e-05	0.0104163	-1.8496	T3vsT1	cd16Mono	mild/moderate
REACTOME_CYTOKINE_SIGNALING_IN_IMMUNE_SYSTEM	5.66e-07	0.000286051	-1.60562	T3vsT1	cd16Mono	mild/moderate
REACTOME_ESR_MEDIATED_SIGNALING	0.000388142	0.0653803	1.6909	T3vsT1	cd16Mono	mild/moderate
REACTOME_ESTROGEN_DEPENDENT_GENE_EXPRESSION	6.08e-05	0.0115163	1.99885	T3vsT1	cd16Mono	mild/moderate
REACTOME_INNATE_IMMUNE_SYSTEM	1.49e-06	0.000563152	-1.47032	T3vsT1	cd16Mono	mild/moderate
REACTOME_INTERFERON_ALPHA_BETA_SIGNALING	1.53e-11	2.31e-08	-2.32456	T3vsT1	cd16Mono	mild/moderate
REACTOME_INTERFERON_GAMMA_SIGNALING	1.25e-05	0.00378911	-1.94352	T3vsT1	cd16Mono	mild/moderate
REACTOME_INTERFERON_SIGNALING	3.87e-11	2.93e-08	-2.10357	T3vsT1	cd16Mono	mild/moderate
REACTOME_NEUTROPHIL_DEGRANULATION	4.81e-05	0.0104163	-1.55406	T3vsT1	cd16Mono	mild/moderate
HALLMARK_ALLOGRAFT_REJECTION	6.2e-05	0.00103327	-1.76283	T3vsT1	cd16Mono	mild/moderate
HALLMARK_COMPLEMENT	0.000832133	0.0104017	-1.64118	T3vsT1	cd16Mono	mild/moderate
HALLMARK_FATTY_ACID_METABOLISM	0.00562916	0.0469097	-1.58023	T3vsT1	cd16Mono	mild/moderate
HALLMARK_INTERFERON_ALPHA_RESPONSE	3.16e-18	7.91e-17	-2.51145	T3vsT1	cd16Mono	mild/moderate
HALLMARK_INTERFERON_GAMMA_RESPONSE	3.09e-18	7.91e-17	-2.31861	T3vsT1	cd16Mono	mild/moderate
HALLMARK_TNFA_SIGNALING_VIA_NFKB	0.00178518	0.0178518	1.51748	T3vsT1	cd16Mono	mild/moderate
REACTOME_ADAPTIVE_IMMUNE_SYSTEM	3.16e-06	0.000599729	-1.50836	T4vsT1	cd16Mono	mild/moderate
REACTOME_ANTIGEN_PROCESSING_CROSS_PRESENTATION	4.38e-08	1.11e-05	-2.01093	T4vsT1	cd16Mono	mild/moderate
REACTOME_ANTIVIRAL_MECHANISM_BY_IFN_STIMULATED_GENES	0.000638361	0.0604847	-1.71485	T4vsT1	cd16Mono	mild/moderate
REACTOME_CYTOKINE_SIGNALING_IN_IMMUNE_SYSTEM	5.34e-09	2.02e-06	-1.6649	T4vsT1	cd16Mono	mild/moderate
REACTOME_ESTROGEN_DEPENDENT_GENE_EXPRESSION	0.000111613	0.0169205	1.91147	T4vsT1	cd16Mono	mild/moderate
REACTOME_GENERATION_OF_SECOND_MESSENGER_MOLECULES	0.000387864	0.0490001	-1.807	T4vsT1	cd16Mono	mild/moderate
REACTOME_G_BETA_GAMMA_SIGNALLING_THROUGH_CDC42	0.00081882	0.066661	1.9502	T4vsT1	cd16Mono	mild/moderate
REACTOME_IMMUNOREGULATORY_INTERACTIONS_BETWEEN_A_LYMPHOID_AND_A_NON_LYMPHOID_CELL	2.45e-06	0.000529969	-1.96853	T4vsT1	cd16Mono	mild/moderate
REACTOME_INNATE_IMMUNE_SYSTEM	2.58e-10	1.31e-07	-1.60393	T4vsT1	cd16Mono	mild/moderate
REACTOME_INSULIN_RECEPTOR_RECYCLING	0.00083546	0.066661	-1.7747	T4vsT1	cd16Mono	mild/moderate
REACTOME_INTERFERON_ALPHA_BETA_SIGNALING	2.8e-12	2.12e-09	-2.32015	T4vsT1	cd16Mono	mild/moderate
REACTOME_INTERFERON_GAMMA_SIGNALING	6.67e-06	0.00112432	-1.90357	T4vsT1	cd16Mono	mild/moderate
REACTOME_INTERFERON_SIGNALING	1.15e-12	1.74e-09	-2.11163	T4vsT1	cd16Mono	mild/moderate
REACTOME_NEUTROPHIL_DEGRANULATION	1.05e-08	3.19e-06	-1.71224	T4vsT1	cd16Mono	mild/moderate
REACTOME_ROS_AND_RNS_PRODUCTION_IN_PHAGOCYTES	0.000212065	0.0292265	-1.85508	T4vsT1	cd16Mono	mild/moderate
REACTOME_SUMOYLATION_OF_TRANSCRIPTION_COFACTORS	0.000783606	0.066661	1.91521	T4vsT1	cd16Mono	mild/moderate
REACTOME_TCR_SIGNALING	0.000554735	0.0600699	-1.65003	T4vsT1	cd16Mono	mild/moderate
REACTOME_TRANSCRIPTIONAL_REGULATION_BY_E2F6	0.000633185	0.0604847	1.99921	T4vsT1	cd16Mono	mild/moderate
REACTOME_TRANSFERRIN_ENDOCYTOSIS_AND_RECYCLING	0.000509734	0.0594428	-1.80004	T4vsT1	cd16Mono	mild/moderate
HALLMARK_ALLOGRAFT_REJECTION	8.13e-08	1.35e-06	-1.95979	T4vsT1	cd16Mono	mild/moderate
HALLMARK_APICAL_SURFACE	0.0178319	0.0891594	-1.56909	T4vsT1	cd16Mono	mild/moderate
HALLMARK_COMPLEMENT	0.00618727	0.055144	-1.53255	T4vsT1	cd16Mono	mild/moderate
HALLMARK_ESTROGEN_RESPONSE_LATE	0.00978053	0.0611283	-1.56542	T4vsT1	cd16Mono	mild/moderate
HALLMARK_IL2_STAT5_SIGNALING	0.00661728	0.055144	-1.53806	T4vsT1	cd16Mono	mild/moderate
HALLMARK_IL6_JAK_STAT3_SIGNALING	0.00780869	0.0557763	-1.5861	T4vsT1	cd16Mono	mild/moderate
HALLMARK_INFLAMMATORY_RESPONSE	0.00471832	0.055144	-1.54474	T4vsT1	cd16Mono	mild/moderate
HALLMARK_INTERFERON_ALPHA_RESPONSE	1.51e-13	3.79e-12	-2.29053	T4vsT1	cd16Mono	mild/moderate
HALLMARK_INTERFERON_GAMMA_RESPONSE	1.8e-15	9.01e-14	-2.19866	T4vsT1	cd16Mono	mild/moderate
HALLMARK_P53_PATHWAY	0.0142127	0.0789597	-1.45314	T4vsT1	cd16Mono	mild/moderate
REACTOME_ESTROGEN_DEPENDENT_GENE_EXPRESSION	4.5e-05	0.0682477	1.97206	T3vsR	cd16Mono	mild/moderate
HALLMARK_APICAL_JUNCTION	0.0065427	0.0779199	-1.55657	T3vsR	cd16Mono	mild/moderate
HALLMARK_G2M_CHECKPOINT	0.000104489	0.00261223	1.78547	T3vsR	cd16Mono	mild/moderate
HALLMARK_INFLAMMATORY_RESPONSE	0.00935039	0.0779199	1.50327	T3vsR	cd16Mono	mild/moderate
HALLMARK_OXIDATIVE_PHOSPHORYLATION	0.00856108	0.0779199	-1.44901	T3vsR	cd16Mono	mild/moderate
HALLMARK_TGF_BETA_SIGNALING	0.0025351	0.0422517	1.73775	T3vsR	cd16Mono	mild/moderate
HALLMARK_TNFA_SIGNALING_VIA_NFKB	7.06e-05	0.00261223	1.75366	T3vsR	cd16Mono	mild/moderate
REACTOME_IMMUNOREGULATORY_INTERACTIONS_BETWEEN_A_LYMPHOID_AND_A_NON_LYMPHOID_CELL	9.97e-05	0.0756046	-1.90003	T4vsR	cd16Mono	mild/moderate
REACTOME_NEUTROPHIL_DEGRANULATION	2.56e-06	0.00387765	-1.68317	T4vsR	cd16Mono	mild/moderate
HALLMARK_ALLOGRAFT_REJECTION	0.00323258	0.0755794	-1.55995	T4vsR	cd16Mono	mild/moderate
HALLMARK_ESTROGEN_RESPONSE_EARLY	0.00510154	0.0755794	-1.60672	T4vsR	cd16Mono	mild/moderate
HALLMARK_ESTROGEN_RESPONSE_LATE	8.31e-05	0.00415474	-1.89274	T4vsR	cd16Mono	mild/moderate
HALLMARK_REACTIVE_OXYGEN_SPECIES_PATHWAY	0.00604635	0.0755794	-1.66264	T4vsR	cd16Mono	mild/moderate
REACTOME_INTERFERON_ALPHA_BETA_SIGNALING	2.29e-05	0.0323476	-1.99753	T2vsT1	CD8 T	severe
REACTOME_INTERFERON_SIGNALING	4.15e-05	0.0323476	-1.74726	T2vsT1	CD8 T	severe
HALLMARK_G2M_CHECKPOINT	0.00151372	0.0151372	1.51399	T2vsT1	CD8 T	severe
HALLMARK_INTERFERON_ALPHA_RESPONSE	2.86e-15	1.43e-13	-2.64077	T2vsT1	CD8 T	severe
HALLMARK_INTERFERON_GAMMA_RESPONSE	1.3e-09	3.25e-08	-2.09456	T2vsT1	CD8 T	severe
HALLMARK_SPERMATOGENESIS	0.011583	0.0965251	1.59409	T2vsT1	CD8 T	severe
HALLMARK_TGF_BETA_SIGNALING	0.000260912	0.00434854	1.89989	T2vsT1	CD8 T	severe
HALLMARK_TNFA_SIGNALING_VIA_NFKB	0.0013713	0.0151372	1.53138	T2vsT1	CD8 T	severe
REACTOME_ANTIVIRAL_MECHANISM_BY_IFN_STIMULATED_GENES	0.000460491	0.0422297	-1.72362	T3vsT1	CD8 T	severe
REACTOME_CYTOKINE_SIGNALING_IN_IMMUNE_SYSTEM	4.33e-08	2.25e-05	-1.69676	T3vsT1	CD8 T	severe
REACTOME_DISEASES_OF_METABOLISM	0.000703966	0.0548742	-1.66066	T3vsT1	CD8 T	severe
REACTOME_DOWNREGULATION_OF_SMAD2_3_SMAD4_TRANSCRIPTIONAL_ACTIVITY	2.4e-05	0.0074837	2.12335	T3vsT1	CD8 T	severe
REACTOME_G2_PHASE	0.00093572	0.0663085	1.33602	T3vsT1	CD8 T	severe
REACTOME_INNATE_IMMUNE_SYSTEM	7.82e-05	0.0169405	-1.42739	T3vsT1	CD8 T	severe
REACTOME_INTERFERON_ALPHA_BETA_SIGNALING	6.71e-10	5.23e-07	-2.40453	T3vsT1	CD8 T	severe
REACTOME_INTERFERON_GAMMA_SIGNALING	3.53e-06	0.0013745	-2.0132	T3vsT1	CD8 T	severe
REACTOME_INTERFERON_SIGNALING	1.33e-10	2.07e-07	-2.16302	T3vsT1	CD8 T	severe
REACTOME_MATURATION_OF_SARS_COV_1_NUCLEOPROTEIN	0.000578306	0.0483545	-1.83708	T3vsT1	CD8 T	severe
REACTOME_MATURATION_OF_SARS_COV_2_NUCLEOPROTEIN	0.000255042	0.0333385	-1.91415	T3vsT1	CD8 T	severe
REACTOME_METABOLISM_OF_NUCLEOTIDES	0.000256615	0.0333385	-1.81571	T3vsT1	CD8 T	severe
REACTOME_NEUTROPHIL_DEGRANULATION	0.000367747	0.0382212	-1.49761	T3vsT1	CD8 T	severe
REACTOME_NICOTINAMIDE_SALVAGING	7.78e-05	0.0169405	-1.94482	T3vsT1	CD8 T	severe
REACTOME_NICOTINATE_METABOLISM	0.000296549	0.0346264	-1.89093	T3vsT1	CD8 T	severe
REACTOME_NUCLEAR_RECEPTOR_TRANSCRIPTION_PATHWAY	0.000993581	0.0673475	1.87136	T3vsT1	CD8 T	severe
REACTOME_NUCLEOTIDE_CATABOLISM	0.000589311	0.0483545	-1.85005	T3vsT1	CD8 T	severe
REACTOME_REGULATION_OF_TLR_BY_ENDOGENOUS_LIGAND	0.000310949	0.0346264	-1.83885	T3vsT1	CD8 T	severe
REACTOME_SARS_COV_1_INFECTION	0.000125776	0.0196085	-1.86835	T3vsT1	CD8 T	severe
REACTOME_SARS_COV_2_INFECTION	0.000454283	0.0422297	-1.77818	T3vsT1	CD8 T	severe
REACTOME_TRANSCRIPTIONAL_ACTIVITY_OF_SMAD2_SMAD3_SMAD4_HETEROTRIMER	0.000898253	0.0663085	1.78451	T3vsT1	CD8 T	severe
REACTOME_TRANSLATION_OF_SARS_COV_1_STRUCTURAL_PROTEINS	8.69e-05	0.0169405	-1.99574	T3vsT1	CD8 T	severe
REACTOME_TRANSLATION_OF_SARS_COV_2_STRUCTURAL_PROTEINS	0.000109842	0.019027	-1.90379	T3vsT1	CD8 T	severe
HALLMARK_ALLOGRAFT_REJECTION	0.000683163	0.00569303	-1.61931	T3vsT1	CD8 T	severe
HALLMARK_COMPLEMENT	0.00197769	0.0123605	-1.57924	T3vsT1	CD8 T	severe
HALLMARK_E2F_TARGETS	0.00355079	0.017754	1.45013	T3vsT1	CD8 T	severe
HALLMARK_G2M_CHECKPOINT	8.92e-05	0.000892147	1.7564	T3vsT1	CD8 T	severe
HALLMARK_GLYCOLYSIS	0.00139525	0.0099661	-1.62868	T3vsT1	CD8 T	severe
HALLMARK_IL6_JAK_STAT3_SIGNALING	0.00269022	0.0149457	-1.72637	T3vsT1	CD8 T	severe
HALLMARK_INFLAMMATORY_RESPONSE	0.00894145	0.037256	-1.48558	T3vsT1	CD8 T	severe
HALLMARK_INTERFERON_ALPHA_RESPONSE	1.47e-20	7.34e-19	-2.75498	T3vsT1	CD8 T	severe
HALLMARK_INTERFERON_GAMMA_RESPONSE	3.7e-19	9.26e-18	-2.53757	T3vsT1	CD8 T	severe
HALLMARK_SPERMATOGENESIS	0.00492529	0.0223877	1.6381	T3vsT1	CD8 T	severe
HALLMARK_TGF_BETA_SIGNALING	1.94e-07	3.23e-06	2.29329	T3vsT1	CD8 T	severe
HALLMARK_TNFA_SIGNALING_VIA_NFKB	2.86e-06	3.57e-05	1.90435	T3vsT1	CD8 T	severe
REACTOME_INTERFERON_ALPHA_BETA_SIGNALING	1.01e-07	0.00015722	-2.32556	T4vsT1	CD8 T	severe
REACTOME_INTERFERON_SIGNALING	3.16e-07	0.000246228	-1.96745	T4vsT1	CD8 T	severe
HALLMARK_INTERFERON_ALPHA_RESPONSE	1.42e-16	7.1e-15	-2.7468	T4vsT1	CD8 T	severe
HALLMARK_INTERFERON_GAMMA_RESPONSE	9.36e-13	2.34e-11	-2.35014	T4vsT1	CD8 T	severe
HALLMARK_TGF_BETA_SIGNALING	0.000748406	0.0124734	1.82853	T4vsT1	CD8 T	severe
REACTOME_ANTIGEN_PROCESSING_CROSS_PRESENTATION	2.4e-05	0.0124967	1.96783	T2vsR	CD8 T	severe
REACTOME_CYTOKINE_SIGNALING_IN_IMMUNE_SYSTEM	0.000155134	0.0604635	1.44099	T2vsR	CD8 T	severe
REACTOME_INNATE_IMMUNE_SYSTEM	4.48e-06	0.00381048	1.47143	T2vsR	CD8 T	severe
REACTOME_NEUTROPHIL_DEGRANULATION	4.89e-06	0.00381048	1.63653	T2vsR	CD8 T	severe
HALLMARK_INTERFERON_GAMMA_RESPONSE	4.31e-06	0.00021539	1.85611	T2vsR	CD8 T	severe
HALLMARK_E2F_TARGETS	0.00140663	0.0703313	1.59194	T3vsR	CD8 T	severe
HALLMARK_MYOGENESIS	0.00332533	0.0831332	-1.63852	T3vsR	CD8 T	severe
REACTOME_ADAPTIVE_IMMUNE_SYSTEM	1.39e-06	0.000685978	1.56315	T4vsR	CD8 T	severe
REACTOME_ANTIGEN_PROCESSING_CROSS_PRESENTATION	1.76e-06	0.000685978	1.9974	T4vsR	CD8 T	severe
REACTOME_IMMUNOREGULATORY_INTERACTIONS_BETWEEN_A_LYMPHOID_AND_A_NON_LYMPHOID_CELL	2.49e-05	0.00775681	1.95446	T4vsR	CD8 T	severe
REACTOME_INFECTIOUS_DISEASE	6.98e-05	0.0181408	1.48748	T4vsR	CD8 T	severe
REACTOME_INNATE_IMMUNE_SYSTEM	4.45e-13	6.94e-10	1.82042	T4vsR	CD8 T	severe
REACTOME_MOLYBDENUM_COFACTOR_BIOSYNTHESIS	0.00045417	0.0708051	-1.33489	T4vsR	CD8 T	severe
REACTOME_NEUTROPHIL_DEGRANULATION	2.35e-11	1.83e-08	1.96794	T4vsR	CD8 T	severe
REACTOME_PD_1_SIGNALING	0.000352645	0.061086	1.89734	T4vsR	CD8 T	severe
REACTOME_TCR_SIGNALING	0.00033658	0.061086	1.70755	T4vsR	CD8 T	severe
REACTOME_UPTAKE_AND_FUNCTION_OF_ANTHRAX_TOXINS	0.000200624	0.0446819	1.89612	T4vsR	CD8 T	severe
HALLMARK_ALLOGRAFT_REJECTION	0.00101255	0.0101255	1.58137	T4vsR	CD8 T	severe
HALLMARK_COMPLEMENT	0.000108769	0.00135961	1.7495	T4vsR	CD8 T	severe
HALLMARK_INTERFERON_ALPHA_RESPONSE	4.64e-06	7.73e-05	1.96067	T4vsR	CD8 T	severe
HALLMARK_INTERFERON_GAMMA_RESPONSE	1.42e-06	3.55e-05	1.82578	T4vsR	CD8 T	severe
HALLMARK_TNFA_SIGNALING_VIA_NFKB	2.39e-08	1.19e-06	-2.07729	T4vsR	CD8 T	severe
REACTOME_CYTOKINE_SIGNALING_IN_IMMUNE_SYSTEM	1.52e-05	0.00787454	-1.51477	T2vsT1	NK	severe
REACTOME_INTERFERON_ALPHA_BETA_SIGNALING	8.27e-10	1.29e-06	-2.43899	T2vsT1	NK	severe
REACTOME_INTERFERON_SIGNALING	7.82e-07	0.000609525	-1.92517	T2vsT1	NK	severe
HALLMARK_INTERFERON_ALPHA_RESPONSE	6.89e-16	3.45e-14	-2.73364	T2vsT1	NK	severe
HALLMARK_INTERFERON_GAMMA_RESPONSE	1.94e-11	4.84e-10	-2.30061	T2vsT1	NK	severe
HALLMARK_OXIDATIVE_PHOSPHORYLATION	0.00339812	0.0566354	1.48623	T2vsT1	NK	severe
REACTOME_ANTIVIRAL_MECHANISM_BY_IFN_STIMULATED_GENES	1.52e-05	0.0059357	-1.93836	T3vsT1	NK	severe
REACTOME_CYTOKINE_SIGNALING_IN_IMMUNE_SYSTEM	2.55e-10	1.33e-07	-1.80355	T3vsT1	NK	severe
REACTOME_DEPOSITION_OF_NEW_CENPA_CONTAINING_NUCLEOSOMES_AT_THE_CENTROMERE	0.000465775	0.0976575	1.99252	T3vsT1	NK	severe
REACTOME_INNATE_IMMUNE_SYSTEM	0.000564132	0.0976575	-1.38874	T3vsT1	NK	severe
REACTOME_INTERFERON_ALPHA_BETA_SIGNALING	7.28e-11	5.67e-08	-2.40764	T3vsT1	NK	severe
REACTOME_INTERFERON_SIGNALING	4.26e-11	5.67e-08	-2.17666	T3vsT1	NK	severe
REACTOME_NICOTINAMIDE_SALVAGING	0.000219786	0.057071	-1.91077	T3vsT1	NK	severe
REACTOME_NICOTINATE_METABOLISM	8.47e-05	0.0264062	-1.96777	T3vsT1	NK	severe
REACTOME_NUCLEAR_RECEPTOR_TRANSCRIPTION_PATHWAY	0.000535557	0.0976575	2.01064	T3vsT1	NK	severe
HALLMARK_ESTROGEN_RESPONSE_LATE	0.00366718	0.0305598	-1.61848	T3vsT1	NK	severe
HALLMARK_IL2_STAT5_SIGNALING	0.00295506	0.0305598	-1.53808	T3vsT1	NK	severe
HALLMARK_IL6_JAK_STAT3_SIGNALING	0.00184066	0.0305598	-1.70794	T3vsT1	NK	severe
HALLMARK_INFLAMMATORY_RESPONSE	0.0100582	0.0718445	-1.50353	T3vsT1	NK	severe
HALLMARK_INTERFERON_ALPHA_RESPONSE	4.72e-17	1.18e-15	-2.58668	T3vsT1	NK	severe
HALLMARK_INTERFERON_GAMMA_RESPONSE	8.58e-20	4.29e-18	-2.50799	T3vsT1	NK	severe
HALLMARK_PI3K_AKT_MTOR_SIGNALING	0.00313566	0.0305598	-1.6242	T3vsT1	NK	severe
REACTOME_ANTIVIRAL_MECHANISM_BY_IFN_STIMULATED_GENES	3.62e-05	0.0188246	-1.92398	T4vsT1	NK	severe
REACTOME_INTERFERON_ALPHA_BETA_SIGNALING	1.29e-07	0.000201298	-2.21872	T4vsT1	NK	severe
REACTOME_INTERFERON_SIGNALING	3.12e-07	0.000243266	-1.96681	T4vsT1	NK	severe
HALLMARK_COAGULATION	0.00183808	0.0306346	1.78042	T4vsT1	NK	severe
HALLMARK_INTERFERON_ALPHA_RESPONSE	1.51e-13	7.53e-12	-2.48617	T4vsT1	NK	severe
HALLMARK_INTERFERON_GAMMA_RESPONSE	6.73e-11	1.68e-09	-2.20717	T4vsT1	NK	severe
REACTOME_ABC_FAMILY_PROTEINS_MEDIATED_TRANSPORT	1.62e-05	0.00229533	1.88986	T2vsR	NK	severe
REACTOME_ABC_TRANSPORTER_DISORDERS	3.03e-06	0.000945093	1.98476	T2vsR	NK	severe
REACTOME_ANTIGEN_PROCESSING_CROSS_PRESENTATION	2.05e-07	0.000159707	2.01063	T2vsR	NK	severe
REACTOME_ASYMMETRIC_LOCALIZATION_OF_PCP_PROTEINS	0.000336207	0.0232556	1.82793	T2vsR	NK	severe
REACTOME_ATTENUATION_PHASE	0.00246786	0.0818069	-1.92166	T2vsR	NK	severe
REACTOME_AUF1_HNRNP_D0_BINDS_AND_DESTABILIZES_MRNA	0.00115751	0.0526583	1.70546	T2vsR	NK	severe
REACTOME_CDT1_ASSOCIATION_WITH_THE_CDC6_ORC_ORIGIN_COMPLEX	9.93e-05	0.00909819	1.85685	T2vsR	NK	severe
REACTOME_CELLULAR_RESPONSE_TO_CHEMICAL_STRESS	8.48e-05	0.00825543	1.72135	T2vsR	NK	severe
REACTOME_CELLULAR_RESPONSE_TO_HYPOXIA	0.00236873	0.0802279	1.66073	T2vsR	NK	severe
REACTOME_CRISTAE_FORMATION	0.000912706	0.0444374	1.78819	T2vsR	NK	severe
REACTOME_CROSS_PRESENTATION_OF_SOLUBLE_EXOGENOUS_ANTIGENS_ENDOSOMES	0.000203029	0.0166484	1.85341	T2vsR	NK	severe
REACTOME_DECTIN_1_MEDIATED_NONCANONICAL_NF_KB_SIGNALING	0.000509139	0.0293792	1.73921	T2vsR	NK	severe
REACTOME_DEFECTIVE_CFTR_CAUSES_CYSTIC_FIBROSIS	2.17e-06	0.000845384	2.00901	T2vsR	NK	severe
REACTOME_DEGRADATION_OF_AXIN	7.49e-05	0.00822735	1.87063	T2vsR	NK	severe
REACTOME_DEGRADATION_OF_DVL	0.000236033	0.0175114	1.83794	T2vsR	NK	severe
REACTOME_DEGRADATION_OF_GLI1_BY_THE_PROTEASOME	0.00179587	0.0635901	1.70287	T2vsR	NK	severe
REACTOME_DETOXIFICATION_OF_REACTIVE_OXYGEN_SPECIES	1.46e-05	0.00227662	1.99539	T2vsR	NK	severe
REACTOME_DNA_DAMAGE_BYPASS	0.00139637	0.0557833	1.74675	T2vsR	NK	severe
REACTOME_DNA_REPLICATION_PRE_INITIATION	0.000378185	0.0245505	1.70479	T2vsR	NK	severe
REACTOME_DOWNSTREAM_SIGNALING_EVENTS_OF_B_CELL_RECEPTOR_BCR	0.00164886	0.0626567	1.63926	T2vsR	NK	severe
REACTOME_FCERI_MEDIATED_NF_KB_ACTIVATION	0.00131149	0.0541393	1.64766	T2vsR	NK	severe
REACTOME_FORMATION_OF_ATP_BY_CHEMIOSMOTIC_COUPLING	0.00132047	0.0541393	1.76163	T2vsR	NK	severe
REACTOME_G1_S_DNA_DAMAGE_CHECKPOINTS	0.000788473	0.040948	1.70089	T2vsR	NK	severe
REACTOME_HEDGEHOG_LIGAND_BIOGENESIS	5.95e-06	0.00132456	1.9745	T2vsR	NK	severe
REACTOME_HSF1_DEPENDENT_TRANSACTIVATION	0.000343311	0.0232556	-2.07692	T2vsR	NK	severe
REACTOME_INNATE_IMMUNE_SYSTEM	8.88e-07	0.000461291	1.50437	T2vsR	NK	severe
REACTOME_INSULIN_RECEPTOR_RECYCLING	0.0025451	0.0826098	1.71265	T2vsR	NK	severe
REACTOME_INTERLEUKIN_12_SIGNALING	0.00305937	0.0916635	1.68389	T2vsR	NK	severe
REACTOME_LGI_ADAM_INTERACTIONS	0.00288951	0.0882717	1.33264	T2vsR	NK	severe
REACTOME_METABOLISM_OF_POLYAMINES	0.000662854	0.0356113	1.75315	T2vsR	NK	severe
REACTOME_MRNA_SPLICING_MINOR_PATHWAY	0.00266634	0.0847787	1.67772	T2vsR	NK	severe
REACTOME_NEGATIVE_REGULATION_OF_NOTCH4_SIGNALING	0.000612093	0.0340586	1.74799	T2vsR	NK	severe
REACTOME_NEUTROPHIL_DEGRANULATION	4.35e-08	6.78e-05	1.74828	T2vsR	NK	severe
REACTOME_ORC1_REMOVAL_FROM_CHROMATIN	6.18e-05	0.00741202	1.85902	T2vsR	NK	severe
REACTOME_PCP_CE_PATHWAY	2.3e-05	0.00298127	1.91379	T2vsR	NK	severe
REACTOME_PEROXISOMAL_PROTEIN_IMPORT	0.00118295	0.0526583	1.75896	T2vsR	NK	severe
REACTOME_POST_TRANSLATIONAL_PROTEIN_MODIFICATION	0.00174341	0.063168	1.28792	T2vsR	NK	severe
REACTOME_PROTEIN_LOCALIZATION	7.54e-06	0.00146916	1.83204	T2vsR	NK	severe
REACTOME_REGULATION_OF_EXPRESSION_OF_SLITS_AND_ROBOS	0.000420092	0.0259461	1.75431	T2vsR	NK	severe
REACTOME_REGULATION_OF_INSULIN_LIKE_GROWTH_FACTOR_IGF_TRANSPORT_AND_UPTAKE_BY_INSULIN_LIKE_GROWTH_FACTOR_BINDING_PROTEINS_IGFBPS	0.000182728	0.0158161	1.87167	T2vsR	NK	severe
REACTOME_REGULATION_OF_RAS_BY_GAPS	0.00105921	0.0500076	1.68652	T2vsR	NK	severe
REACTOME_REGULATION_OF_RUNX2_EXPRESSION_AND_ACTIVITY	0.00160943	0.0626567	1.69001	T2vsR	NK	severe
REACTOME_REGULATION_OF_RUNX3_EXPRESSION_AND_ACTIVITY	0.000214531	0.016712	1.80913	T2vsR	NK	severe
REACTOME_RESPIRATORY_ELECTRON_TRANSPORT	0.00043299	0.0259461	1.70208	T2vsR	NK	severe
REACTOME_RESPIRATORY_ELECTRON_TRANSPORT_ATP_SYNTHESIS_BY_CHEMIOSMOTIC_COUPLING_AND_HEAT_PRODUCTION_BY_UNCOUPLING_PROTEINS	4.17e-06	0.00108222	1.90481	T2vsR	NK	severe
REACTOME_RESPONSE_TO_ELEVATED_PLATELET_CYTOSOLIC_CA2	0.00328865	0.0966738	1.63691	T2vsR	NK	severe
REACTOME_RUNX1_REGULATES_TRANSCRIPTION_OF_GENES_INVOLVED_IN_DIFFERENTIATION_OF_HSCS	0.00169236	0.0627785	1.67363	T2vsR	NK	severe
REACTOME_SCF_SKP2_MEDIATED_DEGRADATION_OF_P27_P21	0.00277888	0.0865899	1.72137	T2vsR	NK	severe
REACTOME_SIGNALING_BY_ROBO_RECEPTORS	0.00203563	0.0704779	1.57931	T2vsR	NK	severe
REACTOME_STABILIZATION_OF_P53	0.000818138	0.041118	1.72488	T2vsR	NK	severe
REACTOME_SWITCHING_OF_ORIGINS_TO_A_POST_REPLICATIVE_STATE	0.00121926	0.052767	1.65711	T2vsR	NK	severe
REACTOME_THE_CITRIC_ACID_TCA_CYCLE_AND_RESPIRATORY_ELECTRON_TRANSPORT	1.42e-05	0.00227662	1.80065	T2vsR	NK	severe
REACTOME_UCH_PROTEINASES	7.92e-05	0.00822735	1.8022	T2vsR	NK	severe
HALLMARK_BILE_ACID_METABOLISM	0.0157563	0.0606012	1.51841	T2vsR	NK	severe
HALLMARK_DNA_REPAIR	0.0145063	0.060443	1.41594	T2vsR	NK	severe
HALLMARK_FATTY_ACID_METABOLISM	0.0126582	0.0575374	1.46059	T2vsR	NK	severe
HALLMARK_GLYCOLYSIS	0.00258546	0.0158045	1.62216	T2vsR	NK	severe
HALLMARK_INTERFERON_ALPHA_RESPONSE	0.000843392	0.00843392	1.65391	T2vsR	NK	severe
HALLMARK_INTERFERON_GAMMA_RESPONSE	0.00271173	0.0158045	1.54707	T2vsR	NK	severe
HALLMARK_MYC_TARGETS_V1	0.000343648	0.00572746	1.5642	T2vsR	NK	severe
HALLMARK_OXIDATIVE_PHOSPHORYLATION	2.87e-06	7.17e-05	1.77901	T2vsR	NK	severe
HALLMARK_PEROXISOME	0.000837096	0.00843392	1.68893	T2vsR	NK	severe
HALLMARK_PROTEIN_SECRETION	0.0119433	0.0575374	1.47987	T2vsR	NK	severe
HALLMARK_REACTIVE_OXYGEN_SPECIES_PATHWAY	0.00141536	0.0117947	1.74894	T2vsR	NK	severe
HALLMARK_TNFA_SIGNALING_VIA_NFKB	1.18e-11	5.89e-10	-2.35813	T2vsR	NK	severe
HALLMARK_UV_RESPONSE_DN	0.0028448	0.0158045	-1.55166	T2vsR	NK	severe
HALLMARK_XENOBIOTIC_METABOLISM	0.0271212	0.0968613	1.41193	T2vsR	NK	severe
HALLMARK_ESTROGEN_RESPONSE_EARLY	3.6e-05	0.00180208	-1.92454	T3vsR	NK	severe
HALLMARK_ESTROGEN_RESPONSE_LATE	0.00596745	0.0596745	-1.60523	T3vsR	NK	severe
HALLMARK_IL2_STAT5_SIGNALING	0.000160065	0.00400163	-1.77977	T3vsR	NK	severe
HALLMARK_IL6_JAK_STAT3_SIGNALING	0.00111965	0.0139956	-1.81938	T3vsR	NK	severe
HALLMARK_TNFA_SIGNALING_VIA_NFKB	0.000910298	0.0139956	-1.65653	T3vsR	NK	severe
REACTOME_ADAPTIVE_IMMUNE_SYSTEM	0.000913604	0.0682002	1.39683	T4vsR	NK	severe
REACTOME_ANTIGEN_PROCESSING_CROSS_PRESENTATION	1.73e-09	8.98e-07	2.23718	T4vsR	NK	severe
REACTOME_CARGO_RECOGNITION_FOR_CLATHRIN_MEDIATED_ENDOCYTOSIS	0.00152767	0.0989476	1.70018	T4vsR	NK	severe
REACTOME_CELLULAR_RESPONSE_TO_CHEMICAL_STRESS	9.39e-05	0.0292472	1.76906	T4vsR	NK	severe
REACTOME_CLATHRIN_MEDIATED_ENDOCYTOSIS	0.000219425	0.0569773	1.72733	T4vsR	NK	severe
REACTOME_CROSS_PRESENTATION_OF_SOLUBLE_EXOGENOUS_ANTIGENS_ENDOSOMES	0.00101369	0.0717874	1.74685	T4vsR	NK	severe
REACTOME_CYTOPROTECTION_BY_HMOX1	0.000828934	0.0682002	1.65697	T4vsR	NK	severe
REACTOME_DECTIN_1_MEDIATED_NONCANONICAL_NF_KB_SIGNALING	0.000919258	0.0682002	1.76991	T4vsR	NK	severe
REACTOME_ENDOSOMAL_VACUOLAR_PATHWAY	0.00138435	0.0937744	1.75391	T4vsR	NK	severe
REACTOME_ESTROGEN_DEPENDENT_NUCLEAR_EVENTS_DOWNSTREAM_OF_ESR_MEMBRANE_SIGNALING	0.000321262	0.0641277	-2.00339	T4vsR	NK	severe
REACTOME_HEDGEHOG_LIGAND_BIOGENESIS	0.000705603	0.0682002	1.80306	T4vsR	NK	severe
REACTOME_HEDGEHOG_ON_STATE	0.000820728	0.0682002	1.69086	T4vsR	NK	severe
REACTOME_HSF1_ACTIVATION	0.00053903	0.0682002	-1.99526	T4vsR	NK	severe
REACTOME_INNATE_IMMUNE_SYSTEM	8.08e-11	8.12e-08	1.75549	T4vsR	NK	severe
REACTOME_INTERFERON_GAMMA_SIGNALING	0.000863279	0.0682002	1.79135	T4vsR	NK	severe
REACTOME_MEMBRANE_TRAFFICKING	0.000911256	0.0682002	1.43551	T4vsR	NK	severe
REACTOME_NEUTROPHIL_DEGRANULATION	1.04e-10	8.12e-08	1.95112	T4vsR	NK	severe
REACTOME_NGF_STIMULATED_TRANSCRIPTION	0.000383393	0.0663695	-2.00274	T4vsR	NK	severe
REACTOME_RESPONSE_TO_ELEVATED_PLATELET_CYTOSOLIC_CA2	0.000859797	0.0682002	1.77834	T4vsR	NK	severe
REACTOME_RHOH_GTPASE_CYCLE	0.000329282	0.0641277	1.85859	T4vsR	NK	severe
REACTOME_RHO_GTPASES_ACTIVATE_NADPH_OXIDASES	0.000462471	0.0682002	1.9236	T4vsR	NK	severe
REACTOME_SRP_DEPENDENT_COTRANSLATIONAL_PROTEIN_TARGETING_TO_MEMBRANE	9.32e-05	0.0292472	1.94724	T4vsR	NK	severe
REACTOME_SYNTHESIS_OF_PROSTAGLANDINS_PG_AND_THROMBOXANES_TX	0.000737127	0.0682002	1.72228	T4vsR	NK	severe
REACTOME_UCH_PROTEINASES	0.00158774	0.0989476	1.63462	T4vsR	NK	severe
REACTOME_VESICLE_MEDIATED_TRANSPORT	0.000491833	0.0682002	1.42439	T4vsR	NK	severe
HALLMARK_ALLOGRAFT_REJECTION	0.00372668	0.0266192	1.52138	T4vsR	NK	severe
HALLMARK_COMPLEMENT	0.000196829	0.00328048	1.69129	T4vsR	NK	severe
HALLMARK_HYPOXIA	0.00265234	0.0221029	-1.5589	T4vsR	NK	severe
HALLMARK_INTERFERON_ALPHA_RESPONSE	0.000544583	0.00583411	1.72779	T4vsR	NK	severe
HALLMARK_INTERFERON_GAMMA_RESPONSE	1.05e-06	5.23e-05	1.87863	T4vsR	NK	severe
HALLMARK_OXIDATIVE_PHOSPHORYLATION	0.011768	0.0653778	1.39675	T4vsR	NK	severe
HALLMARK_TNFA_SIGNALING_VIA_NFKB	4.28e-06	0.000106976	-1.89862	T4vsR	NK	severe
HALLMARK_UV_RESPONSE_UP	0.000583411	0.00583411	-1.71421	T4vsR	NK	severe
HALLMARK_XENOBIOTIC_METABOLISM	0.00949173	0.0593233	1.53968	T4vsR	NK	severe
REACTOME_COSTIMULATION_BY_THE_CD28_FAMILY	8.53e-08	4.87e-05	2.37429	T2vsT1	CD14 Mono	severe
REACTOME_DEFECTIVE_FACTOR_VIII_CAUSES_HEMOPHILIA_A	0.0003637	0.0475234	-1.45359	T2vsT1	CD14 Mono	severe
REACTOME_EUKARYOTIC_TRANSLATION_ELONGATION	1.24e-07	4.87e-05	2.18529	T2vsT1	CD14 Mono	severe
REACTOME_EUKARYOTIC_TRANSLATION_INITIATION	1.79e-05	0.00311399	1.90145	T2vsT1	CD14 Mono	severe
REACTOME_GENERATION_OF_SECOND_MESSENGER_MOLECULES	1.23e-07	4.87e-05	2.38912	T2vsT1	CD14 Mono	severe
REACTOME_INFLUENZA_INFECTION	6.71e-05	0.00956388	1.76743	T2vsT1	CD14 Mono	severe
REACTOME_INTERFERON_ALPHA_BETA_SIGNALING	1.48e-06	0.000331137	-2.09361	T2vsT1	CD14 Mono	severe
REACTOME_MHC_CLASS_II_ANTIGEN_PRESENTATION	2.61e-07	8.19e-05	2.27358	T2vsT1	CD14 Mono	severe
REACTOME_NONSENSE_MEDIATED_DECAY_NMD	5.61e-05	0.0087963	1.85923	T2vsT1	CD14 Mono	severe
REACTOME_PD_1_SIGNALING	2.09e-08	3.28e-05	2.40227	T2vsT1	CD14 Mono	severe
REACTOME_RESPONSE_OF_EIF2AK4_GCN2_TO_AMINO_ACID_DEFICIENCY	4.02e-07	0.000105079	2.13592	T2vsT1	CD14 Mono	severe
REACTOME_SELENOAMINO_ACID_METABOLISM	0.000422714	0.0509858	1.77336	T2vsT1	CD14 Mono	severe
REACTOME_SRP_DEPENDENT_COTRANSLATIONAL_PROTEIN_TARGETING_TO_MEMBRANE	6.16e-06	0.00120722	1.9443	T2vsT1	CD14 Mono	severe
REACTOME_TCR_SIGNALING	0.000722085	0.0808735	1.68868	T2vsT1	CD14 Mono	severe
HALLMARK_ALLOGRAFT_REJECTION	0.00790227	0.0790227	1.48257	T2vsT1	CD14 Mono	severe
HALLMARK_COMPLEMENT	0.00560224	0.070028	-1.49603	T2vsT1	CD14 Mono	severe
HALLMARK_IL2_STAT5_SIGNALING	0.00273404	0.0455674	-1.51972	T2vsT1	CD14 Mono	severe
HALLMARK_INTERFERON_ALPHA_RESPONSE	3.86e-13	1.93e-11	-2.4195	T2vsT1	CD14 Mono	severe
HALLMARK_INTERFERON_GAMMA_RESPONSE	6.63e-10	1.66e-08	-2.07228	T2vsT1	CD14 Mono	severe
REACTOME_ACTIVATION_OF_THE_MRNA_UPON_BINDING_OF_THE_CAP_BINDING_COMPLEX_AND_EIFS_AND_SUBSEQUENT_BINDING_TO_43S	2.61e-05	0.00341332	2.05232	T3vsT1	CD14 Mono	severe
REACTOME_ANTIVIRAL_MECHANISM_BY_IFN_STIMULATED_GENES	0.00104387	0.0681996	-1.66743	T3vsT1	CD14 Mono	severe
REACTOME_CELLULAR_RESPONSE_TO_STARVATION	5.06e-05	0.00566882	1.71649	T3vsT1	CD14 Mono	severe
REACTOME_CLASS_I_MHC_MEDIATED_ANTIGEN_PROCESSING_PRESENTATION	0.00072082	0.0538213	-1.47375	T3vsT1	CD14 Mono	severe
REACTOME_COSTIMULATION_BY_THE_CD28_FAMILY	5.33e-08	1.67e-05	2.35136	T3vsT1	CD14 Mono	severe
REACTOME_CYTOKINE_SIGNALING_IN_IMMUNE_SYSTEM	0.000254617	0.0249525	-1.41529	T3vsT1	CD14 Mono	severe
REACTOME_EUKARYOTIC_TRANSLATION_ELONGATION	4.21e-12	4.74e-09	2.5075	T3vsT1	CD14 Mono	severe
REACTOME_EUKARYOTIC_TRANSLATION_INITIATION	6.05e-12	4.74e-09	2.39279	T3vsT1	CD14 Mono	severe
REACTOME_GENERATION_OF_SECOND_MESSENGER_MOLECULES	8.37e-06	0.00131194	2.23075	T3vsT1	CD14 Mono	severe
REACTOME_INFLUENZA_INFECTION	5.91e-05	0.00617334	1.69258	T3vsT1	CD14 Mono	severe
REACTOME_INNATE_IMMUNE_SYSTEM	0.00030945	0.0258395	-1.33173	T3vsT1	CD14 Mono	severe
REACTOME_INTERFERON_ALPHA_BETA_SIGNALING	1.61e-09	6.32e-07	-2.21855	T3vsT1	CD14 Mono	severe
REACTOME_INTERFERON_SIGNALING	3.11e-05	0.00375045	-1.71007	T3vsT1	CD14 Mono	severe
REACTOME_MEMBRANE_TRAFFICKING	0.000410722	0.0322006	-1.41591	T3vsT1	CD14 Mono	severe
REACTOME_METAL_SEQUESTRATION_BY_ANTIMICROBIAL_PROTEINS	0.00087173	0.0594293	-1.4477	T3vsT1	CD14 Mono	severe
REACTOME_MHC_CLASS_II_ANTIGEN_PRESENTATION	5.47e-07	0.000139889	2.14205	T3vsT1	CD14 Mono	severe
REACTOME_NONSENSE_MEDIATED_DECAY_NMD	1.89e-05	0.00269323	1.85529	T3vsT1	CD14 Mono	severe
REACTOME_PD_1_SIGNALING	1.88e-06	0.000369116	2.23355	T3vsT1	CD14 Mono	severe
REACTOME_PHASE_II_CONJUGATION_OF_COMPOUNDS	0.000313107	0.0258395	-1.80966	T3vsT1	CD14 Mono	severe
REACTOME_REGULATION_OF_PTEN_LOCALIZATION	0.00143537	0.0900266	-1.71827	T3vsT1	CD14 Mono	severe
REACTOME_REGULATION_OF_TP53_ACTIVITY_THROUGH_ASSOCIATION_WITH_CO_FACTORS	0.000780804	0.05565	1.95821	T3vsT1	CD14 Mono	severe
REACTOME_RESPONSE_OF_EIF2AK4_GCN2_TO_AMINO_ACID_DEFICIENCY	2.01e-10	1.05e-07	2.3875	T3vsT1	CD14 Mono	severe
REACTOME_SELENOAMINO_ACID_METABOLISM	6.25e-07	0.000139889	2.09051	T3vsT1	CD14 Mono	severe
REACTOME_SRP_DEPENDENT_COTRANSLATIONAL_PROTEIN_TARGETING_TO_MEMBRANE	3.05e-06	0.000531141	1.96873	T3vsT1	CD14 Mono	severe
REACTOME_VESICLE_MEDIATED_TRANSPORT	0.000301953	0.0258395	-1.4169	T3vsT1	CD14 Mono	severe
HALLMARK_ALLOGRAFT_REJECTION	0.000845572	0.0105696	1.54544	T3vsT1	CD14 Mono	severe
HALLMARK_APOPTOSIS	0.00867484	0.0542177	1.43909	T3vsT1	CD14 Mono	severe
HALLMARK_COMPLEMENT	0.0212866	0.096757	-1.37619	T3vsT1	CD14 Mono	severe
HALLMARK_INFLAMMATORY_RESPONSE	0.0060847	0.0507058	1.48945	T3vsT1	CD14 Mono	severe
HALLMARK_INTERFERON_ALPHA_RESPONSE	1.02e-18	5.09e-17	-2.4905	T3vsT1	CD14 Mono	severe
HALLMARK_INTERFERON_GAMMA_RESPONSE	3.22e-16	8.06e-15	-2.25092	T3vsT1	CD14 Mono	severe
HALLMARK_KRAS_SIGNALING_UP	0.0197349	0.096757	1.43541	T3vsT1	CD14 Mono	severe
HALLMARK_PI3K_AKT_MTOR_SIGNALING	0.00850213	0.0542177	-1.51636	T3vsT1	CD14 Mono	severe
HALLMARK_TNFA_SIGNALING_VIA_NFKB	4.2e-12	7e-11	2.31276	T3vsT1	CD14 Mono	severe
HALLMARK_UV_RESPONSE_DN	0.0119571	0.0664281	-1.46563	T3vsT1	CD14 Mono	severe
HALLMARK_XENOBIOTIC_METABOLISM	0.00248828	0.0248828	-1.57683	T3vsT1	CD14 Mono	severe
REACTOME_ANTIVIRAL_MECHANISM_BY_IFN_STIMULATED_GENES	0.00103989	0.074116	-1.73407	T4vsT1	CD14 Mono	severe
REACTOME_CHOLESTEROL_BIOSYNTHESIS	0.000422374	0.0331141	-1.9317	T4vsT1	CD14 Mono	severe
REACTOME_CLASS_A_1_RHODOPSIN_LIKE_RECEPTORS	0.000369474	0.0321852	-1.79466	T4vsT1	CD14 Mono	severe
REACTOME_COSTIMULATION_BY_THE_CD28_FAMILY	3.41e-07	8.92e-05	2.23428	T4vsT1	CD14 Mono	severe
REACTOME_CYTOKINE_SIGNALING_IN_IMMUNE_SYSTEM	2.85e-09	1.49e-06	-1.76183	T4vsT1	CD14 Mono	severe
REACTOME_EUKARYOTIC_TRANSLATION_INITIATION	0.00158824	0.0889416	1.64051	T4vsT1	CD14 Mono	severe
REACTOME_GENERATION_OF_SECOND_MESSENGER_MOLECULES	1.53e-07	4.79e-05	2.24614	T4vsT1	CD14 Mono	severe
REACTOME_GPCR_LIGAND_BINDING	0.00130478	0.0786884	-1.68456	T4vsT1	CD14 Mono	severe
REACTOME_INNATE_IMMUNE_SYSTEM	1.85e-11	2.9e-08	-1.74833	T4vsT1	CD14 Mono	severe
REACTOME_INTERFERON_ALPHA_BETA_SIGNALING	4.6e-10	3.6e-07	-2.39943	T4vsT1	CD14 Mono	severe
REACTOME_INTERFERON_SIGNALING	0.00017495	0.0195944	-1.65892	T4vsT1	CD14 Mono	severe
REACTOME_INTERLEUKIN_10_SIGNALING	0.000413612	0.0331141	-1.89138	T4vsT1	CD14 Mono	severe
REACTOME_INTERLEUKIN_20_FAMILY_SIGNALING	0.00168328	0.0910132	-1.85202	T4vsT1	CD14 Mono	severe
REACTOME_METABOLISM_OF_VITAMINS_AND_COFACTORS	8.36e-05	0.0100787	-1.87889	T4vsT1	CD14 Mono	severe
REACTOME_METABOLISM_OF_WATER_SOLUBLE_VITAMINS_AND_COFACTORS	0.00136106	0.0790425	-1.7337	T4vsT1	CD14 Mono	severe
REACTOME_MHC_CLASS_II_ANTIGEN_PRESENTATION	5.81e-06	0.00103356	2.02437	T4vsT1	CD14 Mono	severe
REACTOME_MRNA_SPLICING	0.00123508	0.0774643	1.56576	T4vsT1	CD14 Mono	severe
REACTOME_MYD88_INDEPENDENT_TLR4_CASCADE	0.000834387	0.0623009	-1.72413	T4vsT1	CD14 Mono	severe
REACTOME_NEUTROPHIL_DEGRANULATION	4.25e-09	1.67e-06	-1.86009	T4vsT1	CD14 Mono	severe
REACTOME_NICOTINAMIDE_SALVAGING	0.000188494	0.0197039	-1.92761	T4vsT1	CD14 Mono	severe
REACTOME_NICOTINATE_METABOLISM	8.18e-05	0.0100787	-2.00181	T4vsT1	CD14 Mono	severe
REACTOME_NUCLEAR_EVENTS_STIMULATED_BY_ALK_SIGNALING_IN_CANCER	0.000237543	0.0232792	-1.96427	T4vsT1	CD14 Mono	severe
REACTOME_PD_1_SIGNALING	5.93e-06	0.00103356	2.14392	T4vsT1	CD14 Mono	severe
REACTOME_PROCESSING_OF_CAPPED_INTRON_CONTAINING_PRE_MRNA	4.81e-05	0.00686269	1.66449	T4vsT1	CD14 Mono	severe
REACTOME_RESPONSE_OF_EIF2AK4_GCN2_TO_AMINO_ACID_DEFICIENCY	0.000253865	0.0234153	1.75171	T4vsT1	CD14 Mono	severe
REACTOME_SIGNALING_BY_ALK_IN_CANCER	0.00112386	0.0766181	-1.81923	T4vsT1	CD14 Mono	severe
REACTOME_SIGNALING_BY_INTERLEUKINS	4.74e-07	0.000106132	-1.74656	T4vsT1	CD14 Mono	severe
REACTOME_TOLL_LIKE_RECEPTOR_CASCADES	2.97e-05	0.00466448	-1.83108	T4vsT1	CD14 Mono	severe
REACTOME_TRANSLATION	0.00121064	0.0774643	1.52298	T4vsT1	CD14 Mono	severe
HALLMARK_ADIPOGENESIS	0.00628239	0.0256141	-1.48548	T4vsT1	CD14 Mono	severe
HALLMARK_ANDROGEN_RESPONSE	0.00360359	0.0179813	-1.62191	T4vsT1	CD14 Mono	severe
HALLMARK_BILE_ACID_METABOLISM	0.0321616	0.0945928	-1.44031	T4vsT1	CD14 Mono	severe
HALLMARK_CHOLESTEROL_HOMEOSTASIS	8.12e-07	1.35e-05	-2.19878	T4vsT1	CD14 Mono	severe
HALLMARK_COMPLEMENT	3.16e-05	0.000315534	-1.81217	T4vsT1	CD14 Mono	severe
HALLMARK_E2F_TARGETS	0.0242896	0.0759051	1.3743	T4vsT1	CD14 Mono	severe
HALLMARK_HYPOXIA	0.0182584	0.0608614	-1.40775	T4vsT1	CD14 Mono	severe
HALLMARK_IL2_STAT5_SIGNALING	0.000462748	0.00289217	-1.71232	T4vsT1	CD14 Mono	severe
HALLMARK_IL6_JAK_STAT3_SIGNALING	0.000155375	0.00110982	-1.90282	T4vsT1	CD14 Mono	severe
HALLMARK_INFLAMMATORY_RESPONSE	2.91e-06	3.64e-05	-1.95479	T4vsT1	CD14 Mono	severe
HALLMARK_INTERFERON_ALPHA_RESPONSE	1.29e-17	6.45e-16	-2.68263	T4vsT1	CD14 Mono	severe
HALLMARK_INTERFERON_GAMMA_RESPONSE	8.76e-13	2.19e-11	-2.32005	T4vsT1	CD14 Mono	severe
HALLMARK_KRAS_SIGNALING_DN	0.0158014	0.0564334	-1.54614	T4vsT1	CD14 Mono	severe
HALLMARK_MTORC1_SIGNALING	0.000138375	0.00110982	-1.69387	T4vsT1	CD14 Mono	severe
HALLMARK_PI3K_AKT_MTOR_SIGNALING	0.00395588	0.0179813	-1.62369	T4vsT1	CD14 Mono	severe
HALLMARK_TNFA_SIGNALING_VIA_NFKB	0.00116503	0.00647237	-1.58746	T4vsT1	CD14 Mono	severe
HALLMARK_UV_RESPONSE_DN	0.00665968	0.0256141	-1.57856	T4vsT1	CD14 Mono	severe
HALLMARK_XENOBIOTIC_METABOLISM	0.0354736	0.0985377	-1.38178	T4vsT1	CD14 Mono	severe
REACTOME_ACTIVATION_OF_THE_MRNA_UPON_BINDING_OF_THE_CAP_BINDING_COMPLEX_AND_EIFS_AND_SUBSEQUENT_BINDING_TO_43S	5.74e-05	0.00692182	1.959	T2vsR	CD14 Mono	severe
REACTOME_ANTIGEN_PROCESSING_CROSS_PRESENTATION	0.000598327	0.0446751	1.6625	T2vsR	CD14 Mono	severe
REACTOME_ANTIMICROBIAL_PEPTIDES	0.000212593	0.0196086	1.97185	T2vsR	CD14 Mono	severe
REACTOME_BETA_DEFENSINS	0.000753477	0.0537023	1.6298	T2vsR	CD14 Mono	severe
REACTOME_CELL_JUNCTION_ORGANIZATION	0.000461057	0.0361469	1.9039	T2vsR	CD14 Mono	severe
REACTOME_CYTOKINE_SIGNALING_IN_IMMUNE_SYSTEM	0.000373277	0.0308051	1.37548	T2vsR	CD14 Mono	severe
REACTOME_DEVELOPMENTAL_BIOLOGY	1.97e-06	0.000730132	1.56583	T2vsR	CD14 Mono	severe
REACTOME_EUKARYOTIC_TRANSLATION_ELONGATION	5.14e-07	0.000478054	2.09892	T2vsR	CD14 Mono	severe
REACTOME_EUKARYOTIC_TRANSLATION_INITIATION	6.1e-07	0.000478054	1.99698	T2vsR	CD14 Mono	severe
REACTOME_EXTRACELLULAR_MATRIX_ORGANIZATION	0.000347155	0.030241	1.69113	T2vsR	CD14 Mono	severe
REACTOME_INFLUENZA_INFECTION	8.01e-05	0.00897106	1.66702	T2vsR	CD14 Mono	severe
REACTOME_INNATE_IMMUNE_SYSTEM	5.83e-06	0.001016	1.45491	T2vsR	CD14 Mono	severe
REACTOME_METABOLISM_OF_AMINO_ACIDS_AND_DERIVATIVES	1.97e-06	0.000730132	1.75464	T2vsR	CD14 Mono	severe
REACTOME_NERVOUS_SYSTEM_DEVELOPMENT	4.57e-06	0.001016	1.63536	T2vsR	CD14 Mono	severe
REACTOME_NEUTROPHIL_DEGRANULATION	2.51e-06	0.000730132	1.62271	T2vsR	CD14 Mono	severe
REACTOME_NONSENSE_MEDIATED_DECAY_NMD	8.11e-06	0.00127183	1.90774	T2vsR	CD14 Mono	severe
REACTOME_REGULATION_OF_EXPRESSION_OF_SLITS_AND_ROBOS	5.59e-06	0.001016	1.81828	T2vsR	CD14 Mono	severe
REACTOME_RESPONSE_OF_EIF2AK4_GCN2_TO_AMINO_ACID_DEFICIENCY	0.000174279	0.0170793	1.78082	T2vsR	CD14 Mono	severe
REACTOME_RHO_GTPASE_EFFECTORS	0.000171745	0.0170793	1.63378	T2vsR	CD14 Mono	severe
REACTOME_SELENOAMINO_ACID_METABOLISM	1.2e-05	0.00171457	1.91379	T2vsR	CD14 Mono	severe
REACTOME_SIGNALING_BY_ROBO_RECEPTORS	2.79e-06	0.000730132	1.80236	T2vsR	CD14 Mono	severe
REACTOME_SRP_DEPENDENT_COTRANSLATIONAL_PROTEIN_TARGETING_TO_MEMBRANE	3.65e-05	0.00477274	1.85477	T2vsR	CD14 Mono	severe
REACTOME_TRANSLATION	0.000844259	0.0575564	1.44845	T2vsR	CD14 Mono	severe
HALLMARK_APICAL_JUNCTION	0.00187788	0.0361144	1.63702	T2vsR	CD14 Mono	severe
HALLMARK_CHOLESTEROL_HOMEOSTASIS	2.07e-05	0.00103308	2.04006	T2vsR	CD14 Mono	severe
HALLMARK_MTORC1_SIGNALING	0.00537926	0.0672408	1.47478	T2vsR	CD14 Mono	severe
HALLMARK_MYC_TARGETS_V1	0.00837741	0.0779967	1.41681	T2vsR	CD14 Mono	severe
HALLMARK_OXIDATIVE_PHOSPHORYLATION	0.00935961	0.0779967	1.36391	T2vsR	CD14 Mono	severe
HALLMARK_PI3K_AKT_MTOR_SIGNALING	0.00216687	0.0361144	1.61911	T2vsR	CD14 Mono	severe
REACTOME_ACTIVATION_OF_THE_MRNA_UPON_BINDING_OF_THE_CAP_BINDING_COMPLEX_AND_EIFS_AND_SUBSEQUENT_BINDING_TO_43S	5.85e-10	2.29e-07	2.57722	T3vsR	CD14 Mono	severe
REACTOME_CELLULAR_RESPONSE_TO_STARVATION	1.29e-08	3.38e-06	2.12759	T3vsR	CD14 Mono	severe
REACTOME_CLASS_A_1_RHODOPSIN_LIKE_RECEPTORS	0.000735394	0.0551129	1.7811	T3vsR	CD14 Mono	severe
REACTOME_EUKARYOTIC_TRANSLATION_ELONGATION	1.72e-14	1.35e-11	2.78012	T3vsR	CD14 Mono	severe
REACTOME_EUKARYOTIC_TRANSLATION_INITIATION	9.66e-17	1.51e-13	2.77137	T3vsR	CD14 Mono	severe
REACTOME_INFLUENZA_INFECTION	1.26e-05	0.00179684	1.80724	T3vsR	CD14 Mono	severe
REACTOME_INNATE_IMMUNE_SYSTEM	0.00020832	0.0217764	1.24739	T3vsR	CD14 Mono	severe
REACTOME_INTERLEUKIN_10_SIGNALING	0.000773268	0.0551129	1.95851	T3vsR	CD14 Mono	severe
REACTOME_INTERLEUKIN_4_AND_INTERLEUKIN_13_SIGNALING	0.000315943	0.0284971	1.89526	T3vsR	CD14 Mono	severe
REACTOME_KINESINS	0.00105408	0.0688667	-1.82091	T3vsR	CD14 Mono	severe
REACTOME_METABOLISM_OF_AMINO_ACIDS_AND_DERIVATIVES	7.52e-05	0.0090749	1.55164	T3vsR	CD14 Mono	severe
REACTOME_NEUTROPHIL_DEGRANULATION	1.98e-06	0.000310428	1.55953	T3vsR	CD14 Mono	severe
REACTOME_NONSENSE_MEDIATED_DECAY_NMD	4.22e-07	9.46e-05	2.08396	T3vsR	CD14 Mono	severe
REACTOME_PROSTANOID_LIGAND_RECEPTORS	0.00110643	0.0693951	1.6494	T3vsR	CD14 Mono	severe
REACTOME_REGULATION_OF_EXPRESSION_OF_SLITS_AND_ROBOS	3.01e-05	0.003933	1.74914	T3vsR	CD14 Mono	severe
REACTOME_REGULATION_OF_GENE_EXPRESSION_BY_HYPOXIA_INDUCIBLE_FACTOR	0.000327136	0.0284971	1.94504	T3vsR	CD14 Mono	severe
REACTOME_RESPONSE_OF_EIF2AK4_GCN2_TO_AMINO_ACID_DEFICIENCY	3.34e-11	1.75e-08	2.54303	T3vsR	CD14 Mono	severe
REACTOME_SELENOAMINO_ACID_METABOLISM	1.21e-09	3.81e-07	2.44553	T3vsR	CD14 Mono	severe
REACTOME_SIGNALING_BY_INTERLEUKINS	0.000113738	0.0127386	1.46689	T3vsR	CD14 Mono	severe
REACTOME_SIGNALING_BY_ROBO_RECEPTORS	0.000713106	0.0551129	1.5497	T3vsR	CD14 Mono	severe
REACTOME_SLC_MEDIATED_TRANSMEMBRANE_TRANSPORT	0.000902798	0.0615472	1.6852	T3vsR	CD14 Mono	severe
REACTOME_SRP_DEPENDENT_COTRANSLATIONAL_PROTEIN_TARGETING_TO_MEMBRANE	1.13e-06	0.000196087	2.06775	T3vsR	CD14 Mono	severe
REACTOME_THE_PHOTOTRANSDUCTION_CASCADE	0.000760201	0.0551129	-1.79765	T3vsR	CD14 Mono	severe
REACTOME_TRANSLATION	9.55e-07	0.000187244	1.7343	T3vsR	CD14 Mono	severe
REACTOME_TRANSPORT_OF_INORGANIC_CATIONS_ANIONS_AND_AMINO_ACIDS_OLIGOPEPTIDES	0.00027862	0.0273047	1.94066	T3vsR	CD14 Mono	severe
REACTOME_VISUAL_PHOTOTRANSDUCTION	0.00158769	0.09575	-1.80501	T3vsR	CD14 Mono	severe
HALLMARK_ALLOGRAFT_REJECTION	0.00309422	0.0221016	1.44826	T3vsR	CD14 Mono	severe
HALLMARK_CHOLESTEROL_HOMEOSTASIS	1.61e-06	2.68e-05	2.18719	T3vsR	CD14 Mono	severe
HALLMARK_COMPLEMENT	0.0230633	0.0960971	1.32153	T3vsR	CD14 Mono	severe
HALLMARK_EPITHELIAL_MESENCHYMAL_TRANSITION	0.0203735	0.0926069	1.48819	T3vsR	CD14 Mono	severe
HALLMARK_INFLAMMATORY_RESPONSE	1.52e-10	3.79e-09	2.29998	T3vsR	CD14 Mono	severe
HALLMARK_INTERFERON_ALPHA_RESPONSE	0.000514867	0.00514867	-1.71794	T3vsR	CD14 Mono	severe
HALLMARK_KRAS_SIGNALING_UP	0.00020487	0.00256087	1.71601	T3vsR	CD14 Mono	severe
HALLMARK_MTORC1_SIGNALING	0.00106986	0.00891549	1.50589	T3vsR	CD14 Mono	severe
HALLMARK_MYC_TARGETS_V1	0.0174348	0.0871742	1.28762	T3vsR	CD14 Mono	severe
HALLMARK_P53_PATHWAY	0.0102785	0.0571026	1.39336	T3vsR	CD14 Mono	severe
HALLMARK_TNFA_SIGNALING_VIA_NFKB	8.28e-12	4.14e-10	2.27037	T3vsR	CD14 Mono	severe
HALLMARK_UV_RESPONSE_UP	0.00395298	0.0247061	1.51552	T3vsR	CD14 Mono	severe
REACTOME_ABC_FAMILY_PROTEINS_MEDIATED_TRANSPORT	0.0011584	0.0422413	1.70131	T4vsR	CD14 Mono	severe
REACTOME_ABC_TRANSPORTER_DISORDERS	0.001746	0.0558721	1.65559	T4vsR	CD14 Mono	severe
REACTOME_ANTIGEN_PROCESSING_CROSS_PRESENTATION	0.000390829	0.02357	1.71696	T4vsR	CD14 Mono	severe
REACTOME_APC_C_CDH1_MEDIATED_DEGRADATION_OF_CDC20_AND_OTHER_APC_C_CDH1_TARGETED_PROTEINS_IN_LATE_MITOSIS_EARLY_G1	0.0002732	0.0212875	1.81241	T4vsR	CD14 Mono	severe
REACTOME_APC_C_MEDIATED_DEGRADATION_OF_CELL_CYCLE_PROTEINS	0.000129483	0.020303	1.83184	T4vsR	CD14 Mono	severe
REACTOME_ASPARAGINE_N_LINKED_GLYCOSYLATION	0.000301504	0.0212875	1.5727	T4vsR	CD14 Mono	severe
REACTOME_ASYMMETRIC_LOCALIZATION_OF_PCP_PROTEINS	0.000142811	0.0203571	1.84945	T4vsR	CD14 Mono	severe
REACTOME_AUF1_HNRNP_D0_BINDS_AND_DESTABILIZES_MRNA	0.000983272	0.0385651	1.74453	T4vsR	CD14 Mono	severe
REACTOME_CDT1_ASSOCIATION_WITH_THE_CDC6_ORC_ORIGIN_COMPLEX	0.000271127	0.0212875	1.8064	T4vsR	CD14 Mono	severe
REACTOME_CELLULAR_RESPONSE_TO_CHEMICAL_STRESS	0.00186132	0.0572265	1.56525	T4vsR	CD14 Mono	severe
REACTOME_CELLULAR_RESPONSE_TO_HYPOXIA	0.00223197	0.0648098	1.67145	T4vsR	CD14 Mono	severe
REACTOME_CLASS_A_1_RHODOPSIN_LIKE_RECEPTORS	3.52e-05	0.00919002	-2.02438	T4vsR	CD14 Mono	severe
REACTOME_CROSS_PRESENTATION_OF_SOLUBLE_EXOGENOUS_ANTIGENS_ENDOSOMES	0.000212538	0.0208287	1.86377	T4vsR	CD14 Mono	severe
REACTOME_CYCLIN_A_CDK2_ASSOCIATED_EVENTS_AT_S_PHASE_ENTRY	0.00283756	0.0794516	1.63317	T4vsR	CD14 Mono	severe
REACTOME_CYTOPROTECTION_BY_HMOX1	0.0017372	0.0558721	1.59829	T4vsR	CD14 Mono	severe
REACTOME_DEFECTIVE_CFTR_CAUSES_CYSTIC_FIBROSIS	0.00088832	0.0370638	1.74095	T4vsR	CD14 Mono	severe
REACTOME_DEGRADATION_OF_AXIN	4.78e-05	0.00937394	1.90889	T4vsR	CD14 Mono	severe
REACTOME_DEGRADATION_OF_BETA_CATENIN_BY_THE_DESTRUCTION_COMPLEX	0.000325829	0.0212875	1.74436	T4vsR	CD14 Mono	severe
REACTOME_DEGRADATION_OF_DVL	0.000299749	0.0212875	1.84311	T4vsR	CD14 Mono	severe
REACTOME_DEGRADATION_OF_GLI1_BY_THE_PROTEASOME	0.0022285	0.0648098	1.68275	T4vsR	CD14 Mono	severe
REACTOME_DNA_DAMAGE_RECOGNITION_IN_GG_NER	0.00146584	0.049966	1.76492	T4vsR	CD14 Mono	severe
REACTOME_DNA_REPLICATION	0.000663736	0.0297354	1.69095	T4vsR	CD14 Mono	severe
REACTOME_DNA_REPLICATION_PRE_INITIATION	0.000186265	0.0208287	1.82092	T4vsR	CD14 Mono	severe
REACTOME_GPCR_LIGAND_BINDING	1.21e-06	0.00131729	-2.06182	T4vsR	CD14 Mono	severe
REACTOME_G_ALPHA_I_SIGNALLING_EVENTS	0.000590861	0.0294931	-1.64411	T4vsR	CD14 Mono	severe
REACTOME_HEDGEHOG_LIGAND_BIOGENESIS	0.000309789	0.0212875	1.80537	T4vsR	CD14 Mono	severe
REACTOME_HIV_INFECTION	0.000504527	0.0263699	1.56048	T4vsR	CD14 Mono	severe
REACTOME_HOST_INTERACTIONS_OF_HIV_FACTORS	4.13e-05	0.00925342	1.79649	T4vsR	CD14 Mono	severe
REACTOME_INTERLEUKIN_10_SIGNALING	0.000601901	0.0294931	-1.94936	T4vsR	CD14 Mono	severe
REACTOME_INTERLEUKIN_6_FAMILY_SIGNALING	0.0012554	0.0443888	-1.89906	T4vsR	CD14 Mono	severe
REACTOME_MAPK6_MAPK4_SIGNALING	0.000898231	0.0370638	1.71762	T4vsR	CD14 Mono	severe
REACTOME_METABOLISM_OF_POLYAMINES	0.00180587	0.0566319	1.67511	T4vsR	CD14 Mono	severe
REACTOME_METABOLISM_OF_RNA	4.42e-06	0.00230972	1.49401	T4vsR	CD14 Mono	severe
REACTOME_MITOCHONDRIAL_TRANSLATION	0.000203921	0.0208287	1.80078	T4vsR	CD14 Mono	severe
REACTOME_MITOTIC_METAPHASE_AND_ANAPHASE	8.48e-05	0.0147719	1.67047	T4vsR	CD14 Mono	severe
REACTOME_M_PHASE	0.000250772	0.0212875	1.54696	T4vsR	CD14 Mono	severe
REACTOME_NEDDYLATION	0.00127391	0.0443888	1.5385	T4vsR	CD14 Mono	severe
REACTOME_ORC1_REMOVAL_FROM_CHROMATIN	0.000846063	0.0368507	1.75568	T4vsR	CD14 Mono	severe
REACTOME_PCP_CE_PATHWAY	0.000631622	0.0297354	1.76296	T4vsR	CD14 Mono	severe
REACTOME_POST_TRANSLATIONAL_PROTEIN_MODIFICATION	1.44e-05	0.00452843	1.40717	T4vsR	CD14 Mono	severe
REACTOME_REGULATION_OF_MRNA_STABILITY_BY_PROTEINS_THAT_BIND_AU_RICH_ELEMENTS	0.00113134	0.0422365	1.67414	T4vsR	CD14 Mono	severe
REACTOME_REGULATION_OF_PTEN_STABILITY_AND_ACTIVITY	0.000485755	0.0262643	1.77929	T4vsR	CD14 Mono	severe
REACTOME_REGULATION_OF_RAS_BY_GAPS	0.00210754	0.0635504	1.65145	T4vsR	CD14 Mono	severe
REACTOME_REGULATION_OF_RUNX3_EXPRESSION_AND_ACTIVITY	0.000210332	0.0208287	1.82497	T4vsR	CD14 Mono	severe
REACTOME_RUNX1_REGULATES_TRANSCRIPTION_OF_GENES_INVOLVED_IN_DIFFERENTIATION_OF_HSCS	0.00324931	0.0893845	1.59932	T4vsR	CD14 Mono	severe
REACTOME_SCF_SKP2_MEDIATED_DEGRADATION_OF_P27_P21	0.000202708	0.0208287	1.83332	T4vsR	CD14 Mono	severe
REACTOME_SEPARATION_OF_SISTER_CHROMATIDS	0.000435371	0.0245557	1.64813	T4vsR	CD14 Mono	severe
REACTOME_SIGNALING_BY_GPCR	6.78e-06	0.00265659	-1.68013	T4vsR	CD14 Mono	severe
REACTOME_STABILIZATION_OF_P53	0.000325748	0.0212875	1.80933	T4vsR	CD14 Mono	severe
REACTOME_SWITCHING_OF_ORIGINS_TO_A_POST_REPLICATIVE_STATE	0.000438494	0.0245557	1.74833	T4vsR	CD14 Mono	severe
REACTOME_SYNTHESIS_OF_15_EICOSATETRAENOIC_ACID_DERIVATIVES	0.00171887	0.0558721	-1.48345	T4vsR	CD14 Mono	severe
REACTOME_SYNTHESIS_OF_DNA	0.000658384	0.0297354	1.66517	T4vsR	CD14 Mono	severe
REACTOME_TCF_DEPENDENT_SIGNALING_IN_RESPONSE_TO_WNT	0.000983803	0.0385651	1.63153	T4vsR	CD14 Mono	severe
REACTOME_THE_CITRIC_ACID_TCA_CYCLE_AND_RESPIRATORY_ELECTRON_TRANSPORT	0.00112717	0.0422365	1.56786	T4vsR	CD14 Mono	severe
REACTOME_THE_ROLE_OF_GTSE1_IN_G2_M_PROGRESSION_AFTER_G2_CHECKPOINT	0.00247862	0.0706631	1.64589	T4vsR	CD14 Mono	severe
REACTOME_TRANSLATION	1.68e-06	0.00131729	1.74206	T4vsR	CD14 Mono	severe
REACTOME_UCH_PROTEINASES	0.000387784	0.02357	1.7375	T4vsR	CD14 Mono	severe
HALLMARK_CHOLESTEROL_HOMEOSTASIS	0.00507106	0.0411153	-1.664	T4vsR	CD14 Mono	severe
HALLMARK_GLYCOLYSIS	0.00575615	0.0411153	1.50286	T4vsR	CD14 Mono	severe
HALLMARK_INFLAMMATORY_RESPONSE	2.49e-05	0.000621811	-1.8428	T4vsR	CD14 Mono	severe
HALLMARK_MYC_TARGETS_V1	6.99e-05	0.000874343	1.69644	T4vsR	CD14 Mono	severe
HALLMARK_NOTCH_SIGNALING	0.00207158	0.0207158	-1.87438	T4vsR	CD14 Mono	severe
HALLMARK_OXIDATIVE_PHOSPHORYLATION	5.46e-05	0.000874343	1.65127	T4vsR	CD14 Mono	severe
HALLMARK_TNFA_SIGNALING_VIA_NFKB	2.07e-21	1.04e-19	-2.76251	T4vsR	CD14 Mono	severe
REACTOME_CHAPERONE_MEDIATED_AUTOPHAGY	1.68e-05	0.0260613	2.09031	T2vsT1	CD4 T	severe
HALLMARK_CHOLESTEROL_HOMEOSTASIS	0.00719152	0.0586792	-1.67793	T2vsT1	CD4 T	severe
HALLMARK_EPITHELIAL_MESENCHYMAL_TRANSITION	0.00430933	0.0430933	1.6365	T2vsT1	CD4 T	severe
HALLMARK_ESTROGEN_RESPONSE_EARLY	0.00821509	0.0586792	-1.53063	T2vsT1	CD4 T	severe
HALLMARK_IL6_JAK_STAT3_SIGNALING	0.00356233	0.0430933	-1.71512	T2vsT1	CD4 T	severe
HALLMARK_INTERFERON_ALPHA_RESPONSE	2.02e-08	5.05e-07	-2.25817	T2vsT1	CD4 T	severe
HALLMARK_INTERFERON_GAMMA_RESPONSE	1.92e-08	5.05e-07	-2.07911	T2vsT1	CD4 T	severe
HALLMARK_OXIDATIVE_PHOSPHORYLATION	0.000467006	0.00778344	1.58312	T2vsT1	CD4 T	severe
REACTOME_ANTIGEN_PROCESSING_CROSS_PRESENTATION	0.000474544	0.0816742	-1.70359	T3vsT1	CD4 T	severe
REACTOME_CELLULAR_RESPONSE_TO_CHEMICAL_STRESS	3.48e-05	0.0107765	-1.74696	T3vsT1	CD4 T	severe
REACTOME_CYTOKINE_SIGNALING_IN_IMMUNE_SYSTEM	5.2e-08	4.03e-05	-1.66277	T3vsT1	CD4 T	severe
REACTOME_CYTOPROTECTION_BY_HMOX1	0.000373903	0.072397	-1.70287	T3vsT1	CD4 T	severe
REACTOME_DOWNREGULATION_OF_SMAD2_3_SMAD4_TRANSCRIPTIONAL_ACTIVITY	8.52e-05	0.0219954	2.10125	T3vsT1	CD4 T	severe
REACTOME_INNATE_IMMUNE_SYSTEM	1.32e-05	0.00513067	-1.47146	T3vsT1	CD4 T	severe
REACTOME_INTERFERON_ALPHA_BETA_SIGNALING	1.36e-07	7.04e-05	-2.16861	T3vsT1	CD4 T	severe
REACTOME_INTERFERON_SIGNALING	3.99e-08	4.03e-05	-1.97728	T3vsT1	CD4 T	severe
REACTOME_RUNX3_REGULATES_CDKN1A_TRANSCRIPTION	0.000260521	0.0576496	1.88217	T3vsT1	CD4 T	severe
HALLMARK_ALLOGRAFT_REJECTION	0.00807754	0.0576967	-1.49864	T3vsT1	CD4 T	severe
HALLMARK_EPITHELIAL_MESENCHYMAL_TRANSITION	0.00311944	0.0311944	1.76786	T3vsT1	CD4 T	severe
HALLMARK_ESTROGEN_RESPONSE_EARLY	0.00608717	0.0507264	-1.56311	T3vsT1	CD4 T	severe
HALLMARK_IL2_STAT5_SIGNALING	0.0146002	0.0811124	-1.4434	T3vsT1	CD4 T	severe
HALLMARK_IL6_JAK_STAT3_SIGNALING	0.000722965	0.0120494	-1.79257	T3vsT1	CD4 T	severe
HALLMARK_INTERFERON_ALPHA_RESPONSE	1.35e-15	3.38e-14	-2.44467	T3vsT1	CD4 T	severe
HALLMARK_INTERFERON_GAMMA_RESPONSE	7.81e-18	3.9e-16	-2.38543	T3vsT1	CD4 T	severe
HALLMARK_MYC_TARGETS_V1	0.0130366	0.0811124	-1.41083	T3vsT1	CD4 T	severe
HALLMARK_TGF_BETA_SIGNALING	0.00151988	0.0189985	1.8584	T3vsT1	CD4 T	severe
HALLMARK_IL6_JAK_STAT3_SIGNALING	0.0139027	0.0993049	-1.557	T4vsT1	CD4 T	severe
HALLMARK_INTERFERON_ALPHA_RESPONSE	1.28e-09	6.4e-08	-2.24568	T4vsT1	CD4 T	severe
HALLMARK_INTERFERON_GAMMA_RESPONSE	9.71e-08	2.43e-06	-2.01276	T4vsT1	CD4 T	severe
HALLMARK_MYC_TARGETS_V1	0.011782	0.0981836	-1.41965	T4vsT1	CD4 T	severe
HALLMARK_MYC_TARGETS_V2	0.000426436	0.00533045	-1.89107	T4vsT1	CD4 T	severe
HALLMARK_TGF_BETA_SIGNALING	0.000335814	0.00533045	1.89948	T4vsT1	CD4 T	severe
HALLMARK_UNFOLDED_PROTEIN_RESPONSE	0.0015537	0.015537	-1.66133	T4vsT1	CD4 T	severe
REACTOME_ABC_FAMILY_PROTEINS_MEDIATED_TRANSPORT	0.00240261	0.0489689	1.6323	T2vsR	CD4 T	severe
REACTOME_ABC_TRANSPORTER_DISORDERS	0.00344332	0.0642615	1.67463	T2vsR	CD4 T	severe
REACTOME_ACTIVATION_OF_GENE_EXPRESSION_BY_SREBF_SREBP	0.00468797	0.082519	-1.70016	T2vsR	CD4 T	severe
REACTOME_ADAPTIVE_IMMUNE_SYSTEM	7.96e-05	0.00556158	1.48839	T2vsR	CD4 T	severe
REACTOME_ALPHA_DEFENSINS	0.00429702	0.0776071	1.3394	T2vsR	CD4 T	severe
REACTOME_ANTIGEN_PROCESSING_CROSS_PRESENTATION	6.12e-08	2.37e-05	2.14351	T2vsR	CD4 T	severe
REACTOME_APC_C_CDH1_MEDIATED_DEGRADATION_OF_CDC20_AND_OTHER_APC_C_CDH1_TARGETED_PROTEINS_IN_LATE_MITOSIS_EARLY_G1	0.00178851	0.0407412	1.70058	T2vsR	CD4 T	severe
REACTOME_APC_C_MEDIATED_DEGRADATION_OF_CELL_CYCLE_PROTEINS	0.00130418	0.0335883	1.67568	T2vsR	CD4 T	severe
REACTOME_APOPTOSIS	3.58e-05	0.00410841	1.78917	T2vsR	CD4 T	severe
REACTOME_ASYMMETRIC_LOCALIZATION_OF_PCP_PROTEINS	7.16e-05	0.00554537	1.96048	T2vsR	CD4 T	severe
REACTOME_AUF1_HNRNP_D0_BINDS_AND_DESTABILIZES_MRNA	0.00023301	0.00975493	1.84023	T2vsR	CD4 T	severe
REACTOME_BASIGIN_INTERACTIONS	0.00105615	0.0292139	1.83832	T2vsR	CD4 T	severe
REACTOME_BETA_CATENIN_INDEPENDENT_WNT_SIGNALING	8.69e-05	0.00556158	1.78739	T2vsR	CD4 T	severe
REACTOME_CDT1_ASSOCIATION_WITH_THE_CDC6_ORC_ORIGIN_COMPLEX	0.0020942	0.045689	1.77082	T2vsR	CD4 T	severe
REACTOME_CELLULAR_RESPONSE_TO_CHEMICAL_STRESS	0.00041036	0.0151345	1.65511	T2vsR	CD4 T	severe
REACTOME_CELLULAR_RESPONSE_TO_HYPOXIA	0.000212494	0.00949221	1.81872	T2vsR	CD4 T	severe
REACTOME_CLASS_I_MHC_MEDIATED_ANTIGEN_PROCESSING_PRESENTATION	0.00546584	0.0930394	1.4039	T2vsR	CD4 T	severe
REACTOME_CLEC7A_DECTIN_1_SIGNALING	0.00223792	0.0474868	1.65682	T2vsR	CD4 T	severe
REACTOME_CROSS_PRESENTATION_OF_SOLUBLE_EXOGENOUS_ANTIGENS_ENDOSOMES	6.86e-05	0.00554537	1.96502	T2vsR	CD4 T	severe
REACTOME_CYCLIN_A_CDK2_ASSOCIATED_EVENTS_AT_S_PHASE_ENTRY	0.000184465	0.00865869	1.78437	T2vsR	CD4 T	severe
REACTOME_CYTOKINE_SIGNALING_IN_IMMUNE_SYSTEM	5.82e-09	3.01e-06	1.75021	T2vsR	CD4 T	severe
REACTOME_C_TYPE_LECTIN_RECEPTORS_CLRS	0.00043374	0.0156247	1.68146	T2vsR	CD4 T	severe
REACTOME_DECTIN_1_MEDIATED_NONCANONICAL_NF_KB_SIGNALING	9.47e-05	0.00556158	1.88455	T2vsR	CD4 T	severe
REACTOME_DEFECTIVE_CFTR_CAUSES_CYSTIC_FIBROSIS	0.000246416	0.0100447	1.86525	T2vsR	CD4 T	severe
REACTOME_DEFENSINS	0.00578886	0.0964188	1.52112	T2vsR	CD4 T	severe
REACTOME_DEGRADATION_OF_AXIN	1.49e-05	0.00288949	1.98002	T2vsR	CD4 T	severe
REACTOME_DEGRADATION_OF_BETA_CATENIN_BY_THE_DESTRUCTION_COMPLEX	0.000655247	0.0211454	1.7182	T2vsR	CD4 T	severe
REACTOME_DEGRADATION_OF_DVL	2.67e-05	0.00368818	1.98128	T2vsR	CD4 T	severe
REACTOME_DEGRADATION_OF_GLI1_BY_THE_PROTEASOME	0.0010083	0.0289232	1.75079	T2vsR	CD4 T	severe
REACTOME_DISASSEMBLY_OF_THE_DESTRUCTION_COMPLEX_AND_RECRUITMENT_OF_AXIN_TO_THE_MEMBRANE	0.00358588	0.0661253	-1.79491	T2vsR	CD4 T	severe
REACTOME_DNA_DAMAGE_REVERSAL	0.0013746	0.0335883	1.75585	T2vsR	CD4 T	severe
REACTOME_DNA_REPLICATION_PRE_INITIATION	0.00174501	0.0407412	1.65257	T2vsR	CD4 T	severe
REACTOME_DOWNSTREAM_SIGNALING_EVENTS_OF_B_CELL_RECEPTOR_BCR	0.00109955	0.0298111	1.6881	T2vsR	CD4 T	severe
REACTOME_ENDOSOMAL_VACUOLAR_PATHWAY	0.00213745	0.045985	1.76708	T2vsR	CD4 T	severe
REACTOME_FCERI_MEDIATED_NF_KB_ACTIVATION	7.16e-05	0.00554537	1.84388	T2vsR	CD4 T	severe
REACTOME_FC_EPSILON_RECEPTOR_FCERI_SIGNALING	0.00113961	0.0299197	1.62574	T2vsR	CD4 T	severe
REACTOME_HEDGEHOG_LIGAND_BIOGENESIS	5.49e-05	0.00500632	1.89669	T2vsR	CD4 T	severe
REACTOME_HEDGEHOG_OFF_STATE	0.00177861	0.0407412	1.63583	T2vsR	CD4 T	severe
REACTOME_HEDGEHOG_ON_STATE	0.00085839	0.0255701	1.72393	T2vsR	CD4 T	severe
REACTOME_HIV_INFECTION	0.00311439	0.0596774	1.4908	T2vsR	CD4 T	severe
REACTOME_HOST_INTERACTIONS_OF_HIV_FACTORS	0.00134767	0.0335883	1.63836	T2vsR	CD4 T	severe
REACTOME_IMMUNOREGULATORY_INTERACTIONS_BETWEEN_A_LYMPHOID_AND_A_NON_LYMPHOID_CELL	0.00490843	0.0854288	1.65835	T2vsR	CD4 T	severe
REACTOME_INFECTIOUS_DISEASE	4.33e-06	0.00111744	1.58206	T2vsR	CD4 T	severe
REACTOME_INNATE_IMMUNE_SYSTEM	2.13e-15	3.3e-12	1.89963	T2vsR	CD4 T	severe
REACTOME_INTERFERON_ALPHA_BETA_SIGNALING	3.66e-06	0.00111744	2.11838	T2vsR	CD4 T	severe
REACTOME_INTERFERON_GAMMA_SIGNALING	0.00138777	0.0335883	1.68271	T2vsR	CD4 T	severe
REACTOME_INTERFERON_SIGNALING	0.000514957	0.0181288	1.65965	T2vsR	CD4 T	severe
REACTOME_INTERLEUKIN_1_FAMILY_SIGNALING	0.000832436	0.0252832	1.64545	T2vsR	CD4 T	severe
REACTOME_INTERLEUKIN_1_SIGNALING	0.000783485	0.0242724	1.72427	T2vsR	CD4 T	severe
REACTOME_MATURATION_OF_SARS_COV_1_SPIKE_PROTEIN	0.000178118	0.00865869	1.75907	T2vsR	CD4 T	severe
REACTOME_MATURATION_OF_SARS_COV_2_SPIKE_PROTEIN	0.00111623	0.0298111	1.8573	T2vsR	CD4 T	severe
REACTOME_METABOLISM_OF_AMINO_ACIDS_AND_DERIVATIVES	0.000556687	0.0184673	1.66493	T2vsR	CD4 T	severe
REACTOME_METABOLISM_OF_POLYAMINES	0.00169531	0.0404006	1.77688	T2vsR	CD4 T	severe
REACTOME_METABOLISM_OF_STEROIDS	9.32e-05	0.00556158	-1.87326	T2vsR	CD4 T	severe
REACTOME_MHC_CLASS_II_ANTIGEN_PRESENTATION	0.00312064	0.0596774	1.6041	T2vsR	CD4 T	severe
REACTOME_MITOTIC_G1_PHASE_AND_G1_S_TRANSITION	0.00201561	0.0446026	1.58659	T2vsR	CD4 T	severe
REACTOME_NEDDYLATION	0.00318674	0.0601983	1.49004	T2vsR	CD4 T	severe
REACTOME_NEGATIVE_REGULATION_OF_NOTCH4_SIGNALING	9.35e-06	0.00206855	2.00599	T2vsR	CD4 T	severe
REACTOME_NERVOUS_SYSTEM_DEVELOPMENT	0.00286631	0.0562015	1.45071	T2vsR	CD4 T	severe
REACTOME_NEUTROPHIL_DEGRANULATION	2.1e-12	1.63e-09	2.04815	T2vsR	CD4 T	severe
REACTOME_NR1H2_AND_NR1H3_MEDIATED_SIGNALING	0.00256121	0.0515237	-1.81209	T2vsR	CD4 T	severe
REACTOME_NR1H3_NR1H2_REGULATE_GENE_EXPRESSION_LINKED_TO_CHOLESTEROL_TRANSPORT_AND_EFFLUX	0.0023139	0.0484356	-1.86138	T2vsR	CD4 T	severe
REACTOME_ORC1_REMOVAL_FROM_CHROMATIN	0.000253407	0.0100648	1.79866	T2vsR	CD4 T	severe
REACTOME_PCP_CE_PATHWAY	9.69e-05	0.00556158	1.86776	T2vsR	CD4 T	severe
REACTOME_PROGRAMMED_CELL_DEATH	3.98e-05	0.00410841	1.73821	T2vsR	CD4 T	severe
REACTOME_REGULATION_OF_CHOLESTEROL_BIOSYNTHESIS_BY_SREBP_SREBF	0.00197271	0.044286	-1.78264	T2vsR	CD4 T	severe
REACTOME_REGULATION_OF_EXPRESSION_OF_SLITS_AND_ROBOS	0.000214479	0.00949221	1.80685	T2vsR	CD4 T	severe
REACTOME_REGULATION_OF_HMOX1_EXPRESSION_AND_ACTIVITY	0.000133582	0.0071351	1.84778	T2vsR	CD4 T	severe
REACTOME_REGULATION_OF_MRNA_STABILITY_BY_PROTEINS_THAT_BIND_AU_RICH_ELEMENTS	0.000112895	0.00624552	1.83175	T2vsR	CD4 T	severe
REACTOME_REGULATION_OF_PTEN_STABILITY_AND_ACTIVITY	1.7e-05	0.00292249	1.95619	T2vsR	CD4 T	severe
REACTOME_REGULATION_OF_RAS_BY_GAPS	0.000183107	0.00865869	1.86094	T2vsR	CD4 T	severe
REACTOME_REGULATION_OF_RUNX2_EXPRESSION_AND_ACTIVITY	0.000363882	0.014005	1.7956	T2vsR	CD4 T	severe
REACTOME_REGULATION_OF_RUNX3_EXPRESSION_AND_ACTIVITY	0.000969576	0.0283372	1.7501	T2vsR	CD4 T	severe
REACTOME_RESPIRATORY_ELECTRON_TRANSPORT_ATP_SYNTHESIS_BY_CHEMIOSMOTIC_COUPLING_AND_HEAT_PRODUCTION_BY_UNCOUPLING_PROTEINS	0.000543375	0.0184673	1.685	T2vsR	CD4 T	severe
REACTOME_RESPONSE_TO_ELEVATED_PLATELET_CYTOSOLIC_CA2	3.82e-05	0.00410841	1.88999	T2vsR	CD4 T	severe
REACTOME_RUNX1_INTERACTS_WITH_CO_FACTORS_WHOSE_PRECISE_EFFECT_ON_RUNX1_TARGETS_IS_NOT_KNOWN	0.00437571	0.0779078	-1.73306	T2vsR	CD4 T	severe
REACTOME_RUNX1_REGULATES_TRANSCRIPTION_OF_GENES_INVOLVED_IN_DIFFERENTIATION_OF_HSCS	0.00271424	0.053902	1.66506	T2vsR	CD4 T	severe
REACTOME_SARS_COV_INFECTIONS	0.00558815	0.0940875	1.53391	T2vsR	CD4 T	severe
REACTOME_SCF_SKP2_MEDIATED_DEGRADATION_OF_P27_P21	8.25e-05	0.00556158	1.92942	T2vsR	CD4 T	severe
REACTOME_SIGNALING_BY_INTERLEUKINS	4.63e-05	0.00448072	1.63709	T2vsR	CD4 T	severe
REACTOME_SIGNALING_BY_NOTCH4	0.00022617	0.00973158	1.79922	T2vsR	CD4 T	severe
REACTOME_SIGNALING_BY_ROBO_RECEPTORS	0.000677261	0.0214098	1.66378	T2vsR	CD4 T	severe
REACTOME_SIGNALING_BY_THE_B_CELL_RECEPTOR_BCR	0.00138327	0.0335883	1.61597	T2vsR	CD4 T	severe
REACTOME_SWITCHING_OF_ORIGINS_TO_A_POST_REPLICATIVE_STATE	0.00430872	0.0776071	1.62448	T2vsR	CD4 T	severe
REACTOME_TCR_SIGNALING	2.73e-05	0.00368818	1.85186	T2vsR	CD4 T	severe
REACTOME_THE_CITRIC_ACID_TCA_CYCLE_AND_RESPIRATORY_ELECTRON_TRANSPORT	0.000560338	0.0184673	1.62634	T2vsR	CD4 T	severe
REACTOME_THE_ROLE_OF_GTSE1_IN_G2_M_PROGRESSION_AFTER_G2_CHECKPOINT	8.59e-05	0.00556158	1.90775	T2vsR	CD4 T	severe
REACTOME_TNFR2_NON_CANONICAL_NF_KB_PATHWAY	2.86e-05	0.00368818	1.90222	T2vsR	CD4 T	severe
REACTOME_TRANSCRIPTIONAL_REGULATION_BY_RUNX2	0.000370695	0.014005	1.74959	T2vsR	CD4 T	severe
REACTOME_TRANSCRIPTIONAL_REGULATION_BY_RUNX3	0.0024019	0.0489689	1.64858	T2vsR	CD4 T	severe
REACTOME_TRANSCRIPTIONAL_REGULATION_OF_WHITE_ADIPOCYTE_DIFFERENTIATION	0.00535104	0.0920973	-1.61421	T2vsR	CD4 T	severe
REACTOME_TRANSLATION	0.00105242	0.0292139	1.65421	T2vsR	CD4 T	severe
REACTOME_UCH_PROTEINASES	0.000161967	0.0083629	1.79574	T2vsR	CD4 T	severe
HALLMARK_ALLOGRAFT_REJECTION	0.00241857	0.0172755	1.5747	T2vsR	CD4 T	severe
HALLMARK_CHOLESTEROL_HOMEOSTASIS	0.0239288	0.0921363	-1.50369	T2vsR	CD4 T	severe
HALLMARK_COAGULATION	0.00973924	0.0541069	1.63244	T2vsR	CD4 T	severe
HALLMARK_FATTY_ACID_METABOLISM	0.0171821	0.0859107	1.45937	T2vsR	CD4 T	severe
HALLMARK_IL2_STAT5_SIGNALING	0.0239554	0.0921363	1.39486	T2vsR	CD4 T	severe
HALLMARK_INTERFERON_ALPHA_RESPONSE	0.000481837	0.00428077	1.74155	T2vsR	CD4 T	severe
HALLMARK_INTERFERON_GAMMA_RESPONSE	1.41e-06	3.52e-05	1.85391	T2vsR	CD4 T	severe
HALLMARK_MTORC1_SIGNALING	0.0278831	0.0995823	1.36148	T2vsR	CD4 T	severe
HALLMARK_MYC_TARGETS_V1	0.000252957	0.00421595	1.65137	T2vsR	CD4 T	severe
HALLMARK_OXIDATIVE_PHOSPHORYLATION	1.05e-08	5.23e-07	2.0234	T2vsR	CD4 T	severe
HALLMARK_PI3K_AKT_MTOR_SIGNALING	0.00676471	0.0422794	1.55871	T2vsR	CD4 T	severe
HALLMARK_REACTIVE_OXYGEN_SPECIES_PATHWAY	0.000513692	0.00428077	1.83321	T2vsR	CD4 T	severe
HALLMARK_TNFA_SIGNALING_VIA_NFKB	0.00038842	0.00428077	-1.64016	T2vsR	CD4 T	severe
HALLMARK_UV_RESPONSE_DN	0.0203046	0.0921363	-1.44019	T2vsR	CD4 T	severe
REACTOME_ABC_FAMILY_PROTEINS_MEDIATED_TRANSPORT	0.00155916	0.0455688	1.70545	T4vsR	CD4 T	severe
REACTOME_ABC_TRANSPORTER_DISORDERS	7.16e-05	0.0100867	1.89191	T4vsR	CD4 T	severe
REACTOME_ADAPTIVE_IMMUNE_SYSTEM	0.002281	0.0579223	1.35887	T4vsR	CD4 T	severe
REACTOME_ANTIGEN_PRESENTATION_FOLDING_ASSEMBLY_AND_PEPTIDE_LOADING_OF_CLASS_I_MHC	0.000138523	0.0132949	1.96659	T4vsR	CD4 T	severe
REACTOME_ANTIGEN_PROCESSING_CROSS_PRESENTATION	5.91e-09	4.58e-06	2.27335	T4vsR	CD4 T	severe
REACTOME_ANTIMICROBIAL_PEPTIDES	0.000971075	0.037971	1.82848	T4vsR	CD4 T	severe
REACTOME_APC_C_MEDIATED_DEGRADATION_OF_CELL_CYCLE_PROTEINS	0.00197723	0.0528056	1.68114	T4vsR	CD4 T	severe
REACTOME_APOPTOSIS	0.00061805	0.0299175	1.63948	T4vsR	CD4 T	severe
REACTOME_ASYMMETRIC_LOCALIZATION_OF_PCP_PROTEINS	5.12e-05	0.0100867	1.91224	T4vsR	CD4 T	severe
REACTOME_ATTENUATION_PHASE	0.000586269	0.0292946	-1.98565	T4vsR	CD4 T	severe
REACTOME_AUF1_HNRNP_D0_BINDS_AND_DESTABILIZES_MRNA	0.00141905	0.043222	1.77228	T4vsR	CD4 T	severe
REACTOME_CDT1_ASSOCIATION_WITH_THE_CDC6_ORC_ORIGIN_COMPLEX	0.000100999	0.0115951	1.90787	T4vsR	CD4 T	severe
REACTOME_CELLULAR_RESPONSE_TO_CHEMICAL_STRESS	0.00260115	0.0629559	1.52633	T4vsR	CD4 T	severe
REACTOME_CELLULAR_RESPONSE_TO_HYPOXIA	0.000698111	0.0316051	1.78872	T4vsR	CD4 T	severe
REACTOME_CLATHRIN_MEDIATED_ENDOCYTOSIS	0.00191467	0.0528056	1.61302	T4vsR	CD4 T	severe
REACTOME_COLLAGEN_FORMATION	0.00329399	0.075844	1.77837	T4vsR	CD4 T	severe
REACTOME_CROSS_PRESENTATION_OF_SOLUBLE_EXOGENOUS_ANTIGENS_ENDOSOMES	0.000154492	0.0132949	1.93272	T4vsR	CD4 T	severe
REACTOME_CYCLIN_A_CDK2_ASSOCIATED_EVENTS_AT_S_PHASE_ENTRY	0.00472237	0.0988507	1.62835	T4vsR	CD4 T	severe
REACTOME_CYTOKINE_SIGNALING_IN_IMMUNE_SYSTEM	1.11e-07	5.32e-05	1.6739	T4vsR	CD4 T	severe
REACTOME_DECTIN_1_MEDIATED_NONCANONICAL_NF_KB_SIGNALING	0.000728513	0.0316051	1.80224	T4vsR	CD4 T	severe
REACTOME_DEFECTIVE_CFTR_CAUSES_CYSTIC_FIBROSIS	7.13e-05	0.0100867	1.95817	T4vsR	CD4 T	severe
REACTOME_DEGRADATION_OF_AXIN	0.000371591	0.0198481	1.87099	T4vsR	CD4 T	severe
REACTOME_DEGRADATION_OF_BETA_CATENIN_BY_THE_DESTRUCTION_COMPLEX	0.000110977	0.0115951	1.8984	T4vsR	CD4 T	severe
REACTOME_DEGRADATION_OF_DVL	0.00126649	0.0417404	1.78861	T4vsR	CD4 T	severe
REACTOME_DEGRADATION_OF_GLI1_BY_THE_PROTEASOME	0.000295738	0.0183239	1.86506	T4vsR	CD4 T	severe
REACTOME_DISEASES_OF_SIGNAL_TRANSDUCTION_BY_GROWTH_FACTOR_RECEPTORS_AND_SECOND_MESSENGERS	0.00106603	0.0393162	1.42737	T4vsR	CD4 T	severe
REACTOME_DISORDERS_OF_TRANSMEMBRANE_TRANSPORTERS	4.46e-05	0.0100867	1.82494	T4vsR	CD4 T	severe
REACTOME_DNA_REPLICATION_PRE_INITIATION	0.00291726	0.0684672	1.66363	T4vsR	CD4 T	severe
REACTOME_FCERI_MEDIATED_NF_KB_ACTIVATION	0.00288177	0.0684672	1.64205	T4vsR	CD4 T	severe
REACTOME_FORMYL_PEPTIDE_RECEPTORS_BIND_FORMYL_PEPTIDES_AND_MANY_OTHER_LIGANDS	0.00123869	0.0417116	-1.49636	T4vsR	CD4 T	severe
REACTOME_G1_S_DNA_DAMAGE_CHECKPOINTS	0.000339035	0.0194506	1.85892	T4vsR	CD4 T	severe
REACTOME_HEDGEHOG_LIGAND_BIOGENESIS	6.51e-05	0.0100867	1.9631	T4vsR	CD4 T	severe
REACTOME_HEDGEHOG_ON_STATE	0.00243771	0.0609034	1.7056	T4vsR	CD4 T	severe
REACTOME_HSF1_DEPENDENT_TRANSACTIVATION	0.000326784	0.0194506	-1.98342	T4vsR	CD4 T	severe
REACTOME_HSP90_CHAPERONE_CYCLE_FOR_STEROID_HORMONE_RECEPTORS_SHR_IN_THE_PRESENCE_OF_LIGAND	0.00441748	0.0963758	-1.73827	T4vsR	CD4 T	severe
REACTOME_INNATE_IMMUNE_SYSTEM	1.8e-12	2.79e-09	1.82482	T4vsR	CD4 T	severe
REACTOME_INTERFERON_ALPHA_BETA_SIGNALING	0.000150399	0.0132949	1.93359	T4vsR	CD4 T	severe
REACTOME_INTERFERON_GAMMA_SIGNALING	9.93e-05	0.0115951	1.87527	T4vsR	CD4 T	severe
REACTOME_INTERFERON_SIGNALING	0.00098053	0.037971	1.59254	T4vsR	CD4 T	severe
REACTOME_INTERLEUKIN_1_FAMILY_SIGNALING	0.000217906	0.0160732	1.72212	T4vsR	CD4 T	severe
REACTOME_INTERLEUKIN_1_SIGNALING	0.000680564	0.0316051	1.71778	T4vsR	CD4 T	severe
REACTOME_INTERLEUKIN_20_FAMILY_SIGNALING	0.00419744	0.0928834	1.75413	T4vsR	CD4 T	severe
REACTOME_MHC_CLASS_II_ANTIGEN_PRESENTATION	0.0010278	0.0388307	1.74289	T4vsR	CD4 T	severe
REACTOME_NEGATIVE_REGULATION_OF_NOTCH4_SIGNALING	0.00122219	0.0417116	1.78615	T4vsR	CD4 T	severe
REACTOME_NEUTROPHIL_DEGRANULATION	1.37e-07	5.32e-05	1.79904	T4vsR	CD4 T	severe
REACTOME_ORC1_REMOVAL_FROM_CHROMATIN	0.000270827	0.0182396	1.87555	T4vsR	CD4 T	severe
REACTOME_PARASITE_INFECTION	0.00143136	0.043222	1.8021	T4vsR	CD4 T	severe
REACTOME_PCP_CE_PATHWAY	5.74e-05	0.0100867	1.91999	T4vsR	CD4 T	severe
REACTOME_PTEN_REGULATION	0.00218028	0.0562875	1.60188	T4vsR	CD4 T	severe
REACTOME_REGULATION_OF_EXPRESSION_OF_SLITS_AND_ROBOS	0.00145097	0.043222	1.66489	T4vsR	CD4 T	severe
REACTOME_REGULATION_OF_MRNA_STABILITY_BY_PROTEINS_THAT_BIND_AU_RICH_ELEMENTS	0.00215078	0.0562875	1.62407	T4vsR	CD4 T	severe
REACTOME_REGULATION_OF_PTEN_STABILITY_AND_ACTIVITY	0.000112283	0.0115951	1.89778	T4vsR	CD4 T	severe
REACTOME_REGULATION_OF_RAS_BY_GAPS	0.00136234	0.0430665	1.70922	T4vsR	CD4 T	severe
REACTOME_REGULATION_OF_RUNX2_EXPRESSION_AND_ACTIVITY	0.000235727	0.0165973	1.83833	T4vsR	CD4 T	severe
REACTOME_REGULATION_OF_RUNX3_EXPRESSION_AND_ACTIVITY	0.000359408	0.0198481	1.8727	T4vsR	CD4 T	severe
REACTOME_RUNX1_REGULATES_TRANSCRIPTION_OF_GENES_INVOLVED_IN_DIFFERENTIATION_OF_HSCS	0.000212626	0.0160732	1.89045	T4vsR	CD4 T	severe
REACTOME_SARS_COV_2_INFECTION	0.0033295	0.075844	1.64258	T4vsR	CD4 T	severe
REACTOME_SARS_COV_INFECTIONS	0.00462723	0.0983607	1.54647	T4vsR	CD4 T	severe
REACTOME_SCF_SKP2_MEDIATED_DEGRADATION_OF_P27_P21	0.000405377	0.020931	1.87128	T4vsR	CD4 T	severe
REACTOME_SIGNALING_BY_INTERLEUKINS	0.000195743	0.0159582	1.54719	T4vsR	CD4 T	severe
REACTOME_SIGNALING_BY_MRAS_COMPLEX_MUTANTS	0.00463546	0.0983607	-1.73621	T4vsR	CD4 T	severe
REACTOME_SIGNALING_BY_NOTCH	0.00252528	0.0620898	1.53282	T4vsR	CD4 T	severe
REACTOME_SIGNALING_BY_NOTCH4	0.00194961	0.0528056	1.63557	T4vsR	CD4 T	severe
REACTOME_SIGNALING_BY_RHO_GTPASES_MIRO_GTPASES_AND_RHOBTB3	0.00166441	0.0477438	1.38202	T4vsR	CD4 T	severe
REACTOME_STABILIZATION_OF_P53	0.000926903	0.0377835	1.80561	T4vsR	CD4 T	severe
REACTOME_SWITCHING_OF_ORIGINS_TO_A_POST_REPLICATIVE_STATE	0.00131384	0.0423987	1.66549	T4vsR	CD4 T	severe
REACTOME_TCF_DEPENDENT_SIGNALING_IN_RESPONSE_TO_WNT	0.00113405	0.0408523	1.60253	T4vsR	CD4 T	severe
REACTOME_TCR_SIGNALING	0.00172689	0.0486355	1.60527	T4vsR	CD4 T	severe
REACTOME_TNFR2_NON_CANONICAL_NF_KB_PATHWAY	3.97e-05	0.0100867	1.93527	T4vsR	CD4 T	severe
REACTOME_TNFS_BIND_THEIR_PHYSIOLOGICAL_RECEPTORS	0.00379672	0.0852337	1.76763	T4vsR	CD4 T	severe
REACTOME_TRANSCRIPTIONAL_REGULATION_BY_RUNX1	0.000734527	0.0316051	1.59906	T4vsR	CD4 T	severe
REACTOME_TRANSCRIPTIONAL_REGULATION_BY_RUNX2	0.000800442	0.0335104	1.723	T4vsR	CD4 T	severe
REACTOME_UB_SPECIFIC_PROCESSING_PROTEASES	0.0012316	0.0417116	1.55891	T4vsR	CD4 T	severe
REACTOME_UCH_PROTEINASES	0.000291179	0.0183239	1.76852	T4vsR	CD4 T	severe
HALLMARK_ALLOGRAFT_REJECTION	0.000221233	0.00221233	1.67515	T4vsR	CD4 T	severe
HALLMARK_COMPLEMENT	8.23e-06	0.000205781	1.87953	T4vsR	CD4 T	severe
HALLMARK_INTERFERON_ALPHA_RESPONSE	1.61e-05	0.000268988	1.9517	T4vsR	CD4 T	severe
HALLMARK_INTERFERON_GAMMA_RESPONSE	2.4e-09	1.2e-07	2.10827	T4vsR	CD4 T	severe
HALLMARK_MYC_TARGETS_V2	0.00815811	0.0582722	-1.64957	T4vsR	CD4 T	severe
HALLMARK_OXIDATIVE_PHOSPHORYLATION	0.0113788	0.0711178	1.40832	T4vsR	CD4 T	severe
HALLMARK_TNFA_SIGNALING_VIA_NFKB	7.07e-05	0.000884019	-1.74421	T4vsR	CD4 T	severe
HALLMARK_UNFOLDED_PROTEIN_RESPONSE	0.00319772	0.0266476	-1.60431	T4vsR	CD4 T	severe
HALLMARK_INTERFERON_ALPHA_RESPONSE	1.13e-10	5.63e-09	-2.37497	T2vsT1	bcells	severe
HALLMARK_INTERFERON_GAMMA_RESPONSE	2.05e-06	5.13e-05	-1.91679	T2vsT1	bcells	severe
HALLMARK_COMPLEMENT	0.00588097	0.0588097	-1.53535	T3vsT1	bcells	severe
HALLMARK_IL6_JAK_STAT3_SIGNALING	0.00319613	0.0399516	-1.68921	T3vsT1	bcells	severe
HALLMARK_INTERFERON_ALPHA_RESPONSE	3.22e-13	1.61e-11	-2.42104	T3vsT1	bcells	severe
HALLMARK_INTERFERON_GAMMA_RESPONSE	2.25e-11	5.63e-10	-2.15864	T3vsT1	bcells	severe
HALLMARK_UV_RESPONSE_UP	0.00306137	0.0399516	1.59606	T3vsT1	bcells	severe
REACTOME_HSF1_ACTIVATION	0.000112617	0.0897465	-2.02669	T4vsT1	bcells	severe
REACTOME_HSP90_CHAPERONE_CYCLE_FOR_STEROID_HORMONE_RECEPTORS_SHR_IN_THE_PRESENCE_OF_LIGAND	0.000133892	0.0897465	-1.98415	T4vsT1	bcells	severe
REACTOME_NEUTROPHIL_DEGRANULATION	0.000177833	0.0897465	1.53695	T4vsT1	bcells	severe
HALLMARK_ESTROGEN_RESPONSE_EARLY	0.00975213	0.0696581	-1.53739	T4vsT1	bcells	severe
HALLMARK_HEDGEHOG_SIGNALING	0.0114332	0.0714577	-1.67569	T4vsT1	bcells	severe
HALLMARK_INTERFERON_ALPHA_RESPONSE	9.15e-11	4.57e-09	-2.4599	T4vsT1	bcells	severe
HALLMARK_INTERFERON_GAMMA_RESPONSE	2.18e-06	5.46e-05	-1.9315	T4vsT1	bcells	severe
HALLMARK_OXIDATIVE_PHOSPHORYLATION	0.000502576	0.00502576	1.64015	T4vsT1	bcells	severe
HALLMARK_P53_PATHWAY	0.000932917	0.0077743	-1.72821	T4vsT1	bcells	severe
HALLMARK_TNFA_SIGNALING_VIA_NFKB	1.23e-05	0.000205277	-1.84269	T4vsT1	bcells	severe
HALLMARK_UNFOLDED_PROTEIN_RESPONSE	0.000224155	0.00280194	-1.84864	T4vsT1	bcells	severe
REACTOME_INTERLEUKIN_12_SIGNALING	0.000116887	0.0884833	1.97858	T2vsR	bcells	severe
REACTOME_NEUTROPHIL_DEGRANULATION	3.9e-06	0.00590869	1.71409	T2vsR	bcells	severe
HALLMARK_ALLOGRAFT_REJECTION	0.00100782	0.0251954	1.60537	T2vsR	bcells	severe
HALLMARK_APICAL_JUNCTION	0.00188879	0.0314798	1.70275	T2vsR	bcells	severe
HALLMARK_INTERFERON_GAMMA_RESPONSE	0.000659614	0.0251954	1.61934	T2vsR	bcells	severe
HALLMARK_REACTIVE_OXYGEN_SPECIES_PATHWAY	0.00345413	0.0431766	1.73245	T2vsR	bcells	severe
REACTOME_ADAPTIVE_IMMUNE_SYSTEM	1.71e-05	0.00647981	1.53982	T4vsR	bcells	severe
REACTOME_ANTIGEN_PROCESSING_CROSS_PRESENTATION	3.48e-08	1.76e-05	2.14685	T4vsR	bcells	severe
REACTOME_APC_C_CDH1_MEDIATED_DEGRADATION_OF_CDC20_AND_OTHER_APC_C_CDH1_TARGETED_PROTEINS_IN_LATE_MITOSIS_EARLY_G1	0.000747366	0.074497	1.72153	T4vsR	bcells	severe
REACTOME_APC_C_MEDIATED_DEGRADATION_OF_CELL_CYCLE_PROTEINS	0.0015575	0.0992084	1.7167	T4vsR	bcells	severe
REACTOME_AUF1_HNRNP_D0_BINDS_AND_DESTABILIZES_MRNA	0.000934902	0.074497	1.74355	T4vsR	bcells	severe
REACTOME_CLASS_I_MHC_MEDIATED_ANTIGEN_PROCESSING_PRESENTATION	0.00107302	0.0812273	1.518	T4vsR	bcells	severe
REACTOME_DEGRADATION_OF_AXIN	0.000803691	0.074497	1.79355	T4vsR	bcells	severe
REACTOME_DISEASES_OF_SIGNAL_TRANSDUCTION_BY_GROWTH_FACTOR_RECEPTORS_AND_SECOND_MESSENGERS	9.29e-05	0.0234305	1.55683	T4vsR	bcells	severe
REACTOME_HEDGEHOG_LIGAND_BIOGENESIS	0.00157266	0.0992084	1.73354	T4vsR	bcells	severe
REACTOME_HSF1_ACTIVATION	0.000340661	0.0468873	-2.04783	T4vsR	bcells	severe
REACTOME_IMMUNOREGULATORY_INTERACTIONS_BETWEEN_A_LYMPHOID_AND_A_NON_LYMPHOID_CELL	0.000625438	0.0728395	1.82658	T4vsR	bcells	severe
REACTOME_INNATE_IMMUNE_SYSTEM	7.18e-10	5.43e-07	1.70341	T4vsR	bcells	severe
REACTOME_IRAK4_DEFICIENCY_TLR2_4	0.000219668	0.036953	1.87745	T4vsR	bcells	severe
REACTOME_MATURATION_OF_SARS_COV_1_NUCLEOPROTEIN	0.000879346	0.074497	1.80344	T4vsR	bcells	severe
REACTOME_METAL_SEQUESTRATION_BY_ANTIMICROBIAL_PROTEINS	0.000921696	0.074497	1.44596	T4vsR	bcells	severe
REACTOME_NEUTROPHIL_DEGRANULATION	7.36e-11	1.11e-07	1.97147	T4vsR	bcells	severe
REACTOME_ORC1_REMOVAL_FROM_CHROMATIN	0.00136121	0.0936761	1.74215	T4vsR	bcells	severe
REACTOME_REGULATION_OF_RUNX2_EXPRESSION_AND_ACTIVITY	0.000157909	0.0330794	1.81813	T4vsR	bcells	severe
REACTOME_REGULATION_OF_TLR_BY_ENDOGENOUS_LIGAND	2.78e-05	0.00840574	1.92323	T4vsR	bcells	severe
REACTOME_RESPIRATORY_ELECTRON_TRANSPORT_ATP_SYNTHESIS_BY_CHEMIOSMOTIC_COUPLING_AND_HEAT_PRODUCTION_BY_UNCOUPLING_PROTEINS	0.000174792	0.0330794	1.76834	T4vsR	bcells	severe
REACTOME_SWITCHING_OF_ORIGINS_TO_A_POST_REPLICATIVE_STATE	0.000697488	0.074497	1.74482	T4vsR	bcells	severe
REACTOME_TCR_SIGNALING	0.000453957	0.0572742	1.71368	T4vsR	bcells	severe
REACTOME_THE_CITRIC_ACID_TCA_CYCLE_AND_RESPIRATORY_ELECTRON_TRANSPORT	0.00029468	0.0446146	1.7005	T4vsR	bcells	severe
REACTOME_TRANSCRIPTIONAL_REGULATION_BY_RUNX2	0.0011362	0.0819146	1.73742	T4vsR	bcells	severe
HALLMARK_ALLOGRAFT_REJECTION	4.63e-05	0.000770849	1.78552	T4vsR	bcells	severe
HALLMARK_APICAL_JUNCTION	0.000872635	0.00872634	1.73206	T4vsR	bcells	severe
HALLMARK_COMPLEMENT	6.07e-07	1.52e-05	1.98832	T4vsR	bcells	severe
HALLMARK_GLYCOLYSIS	0.0127248	0.0706931	1.50047	T4vsR	bcells	severe
HALLMARK_INTERFERON_ALPHA_RESPONSE	0.0122188	0.0706931	1.51635	T4vsR	bcells	severe
HALLMARK_INTERFERON_GAMMA_RESPONSE	0.00239713	0.0199761	1.545	T4vsR	bcells	severe
HALLMARK_MYC_TARGETS_V2	0.0213997	0.0972712	-1.60795	T4vsR	bcells	severe
HALLMARK_OXIDATIVE_PHOSPHORYLATION	0.000291802	0.00364752	1.66516	T4vsR	bcells	severe
HALLMARK_TNFA_SIGNALING_VIA_NFKB	9.27e-10	4.64e-08	-2.27217	T4vsR	bcells	severe
HALLMARK_UNFOLDED_PROTEIN_RESPONSE	0.00489538	0.034967	-1.57248	T4vsR	bcells	severe
HALLMARK_XENOBIOTIC_METABOLISM	0.0202137	0.0972712	1.4962	T4vsR	bcells	severe
REACTOME_INNATE_IMMUNE_SYSTEM	1.29e-06	0.000974396	1.52974	T2vsT1	cd16Mono	severe
REACTOME_MHC_CLASS_II_ANTIGEN_PRESENTATION	8.94e-05	0.0451991	1.93945	T2vsT1	cd16Mono	severe
REACTOME_NEUTROPHIL_DEGRANULATION	2.83e-07	0.000428705	1.73809	T2vsT1	cd16Mono	severe
HALLMARK_IL2_STAT5_SIGNALING	0.00273673	0.0342091	-1.58168	T2vsT1	cd16Mono	severe
HALLMARK_OXIDATIVE_PHOSPHORYLATION	0.00174869	0.0342091	1.51017	T2vsT1	cd16Mono	severe
HALLMARK_REACTIVE_OXYGEN_SPECIES_PATHWAY	0.00258642	0.0342091	1.74709	T2vsT1	cd16Mono	severe
HALLMARK_TNFA_SIGNALING_VIA_NFKB	0.000262693	0.0131346	-1.67428	T2vsT1	cd16Mono	severe
REACTOME_ACTIVATION_OF_THE_MRNA_UPON_BINDING_OF_THE_CAP_BINDING_COMPLEX_AND_EIFS_AND_SUBSEQUENT_BINDING_TO_43S	0.000960279	0.0909864	1.89624	T3vsT1	cd16Mono	severe
REACTOME_ATTENUATION_PHASE	8.5e-05	0.0200327	2.08019	T3vsT1	cd16Mono	severe
REACTOME_AUF1_HNRNP_D0_BINDS_AND_DESTABILIZES_MRNA	0.000763085	0.0842949	1.84864	T3vsT1	cd16Mono	severe
REACTOME_EUKARYOTIC_TRANSLATION_INITIATION	0.000327754	0.0534845	1.92724	T3vsT1	cd16Mono	severe
REACTOME_HEDGEHOG_ON_STATE	9.24e-05	0.0200327	1.90186	T3vsT1	cd16Mono	severe
REACTOME_HSF1_ACTIVATION	9.25e-05	0.0200327	2.05081	T3vsT1	cd16Mono	severe
REACTOME_HSF1_DEPENDENT_TRANSACTIVATION	0.000778449	0.0842949	1.92545	T3vsT1	cd16Mono	severe
REACTOME_INNATE_IMMUNE_SYSTEM	1.2e-05	0.0079366	1.40762	T3vsT1	cd16Mono	severe
REACTOME_MAPK6_MAPK4_SIGNALING	0.000612979	0.0774397	1.73414	T3vsT1	cd16Mono	severe
REACTOME_MITOCHONDRIAL_PROTEIN_IMPORT	0.000949087	0.0909864	1.83706	T3vsT1	cd16Mono	severe
REACTOME_NEUTROPHIL_DEGRANULATION	2.7e-06	0.00409283	1.65446	T3vsT1	cd16Mono	severe
REACTOME_PCP_CE_PATHWAY	0.000538132	0.0741644	1.84121	T3vsT1	cd16Mono	severe
REACTOME_PLATELET_ACTIVATION_SIGNALING_AND_AGGREGATION	0.00110819	0.0939276	1.61471	T3vsT1	cd16Mono	severe
REACTOME_PROTEIN_LOCALIZATION	1.57e-05	0.0079366	2.01316	T3vsT1	cd16Mono	severe
REACTOME_RAS_SIGNALING_DOWNSTREAM_OF_NF1_LOSS_OF_FUNCTION_VARIANTS	0.00111524	0.0939276	-1.6975	T3vsT1	cd16Mono	severe
REACTOME_REGULATION_OF_EXPRESSION_OF_SLITS_AND_ROBOS	4.46e-05	0.0168893	1.9355	T3vsT1	cd16Mono	severe
REACTOME_SIGNALING_BY_ROBO_RECEPTORS	0.000188465	0.035714	1.78805	T3vsT1	cd16Mono	severe
REACTOME_TRANSLATION	0.0003528	0.0534845	1.74937	T3vsT1	cd16Mono	severe
HALLMARK_INTERFERON_ALPHA_RESPONSE	9.9e-06	0.000176946	-1.94715	T3vsT1	cd16Mono	severe
HALLMARK_INTERFERON_GAMMA_RESPONSE	1.06e-05	0.000176946	-1.76107	T3vsT1	cd16Mono	severe
HALLMARK_MYC_TARGETS_V1	8.23e-06	0.000176946	1.88418	T3vsT1	cd16Mono	severe
HALLMARK_OXIDATIVE_PHOSPHORYLATION	5.29e-05	0.000661158	1.72759	T3vsT1	cd16Mono	severe
REACTOME_ACETYLCHOLINE_NEUROTRANSMITTER_RELEASE_CYCLE	5.63e-05	0.012191	1.46504	T4vsT1	cd16Mono	severe
REACTOME_ADAPTIVE_IMMUNE_SYSTEM	0.00011108	0.0176921	1.5076	T4vsT1	cd16Mono	severe
REACTOME_ANTIGEN_PRESENTATION_FOLDING_ASSEMBLY_AND_PEPTIDE_LOADING_OF_CLASS_I_MHC	0.000339315	0.0244953	1.87325	T4vsT1	cd16Mono	severe
REACTOME_APC_C_CDH1_MEDIATED_DEGRADATION_OF_CDC20_AND_OTHER_APC_C_CDH1_TARGETED_PROTEINS_IN_LATE_MITOSIS_EARLY_G1	0.0020271	0.0653846	1.70006	T4vsT1	cd16Mono	severe
REACTOME_APC_C_MEDIATED_DEGRADATION_OF_CELL_CYCLE_PROTEINS	0.00221771	0.0686132	1.69602	T4vsT1	cd16Mono	severe
REACTOME_ASYMMETRIC_LOCALIZATION_OF_PCP_PROTEINS	0.000446115	0.0294048	1.82407	T4vsT1	cd16Mono	severe
REACTOME_AUF1_HNRNP_D0_BINDS_AND_DESTABILIZES_MRNA	0.000209823	0.0191436	1.86735	T4vsT1	cd16Mono	severe
REACTOME_BETA_CATENIN_INDEPENDENT_WNT_SIGNALING	0.00195357	0.0643828	1.64087	T4vsT1	cd16Mono	severe
REACTOME_CDT1_ASSOCIATION_WITH_THE_CDC6_ORC_ORIGIN_COMPLEX	0.00122243	0.0487684	1.76301	T4vsT1	cd16Mono	severe
REACTOME_CHONDROITIN_SULFATE_DERMATAN_SULFATE_METABOLISM	0.000205253	0.0191436	-1.96287	T4vsT1	cd16Mono	severe
REACTOME_COSTIMULATION_BY_THE_CD28_FAMILY	0.000748882	0.0405466	1.79322	T4vsT1	cd16Mono	severe
REACTOME_CS_DS_DEGRADATION	0.00126796	0.0492877	-1.73745	T4vsT1	cd16Mono	severe
REACTOME_CYCLIN_A_CDK2_ASSOCIATED_EVENTS_AT_S_PHASE_ENTRY	0.000254184	0.0202812	1.83071	T4vsT1	cd16Mono	severe
REACTOME_CYTOPROTECTION_BY_HMOX1	0.00116354	0.0476739	1.61374	T4vsT1	cd16Mono	severe
REACTOME_C_TYPE_LECTIN_RECEPTORS_CLRS	0.00361589	0.0971275	1.56043	T4vsT1	cd16Mono	severe
REACTOME_DECTIN_1_MEDIATED_NONCANONICAL_NF_KB_SIGNALING	0.00270466	0.0788513	1.69502	T4vsT1	cd16Mono	severe
REACTOME_DEFECTIVE_CHSY1_CAUSES_TPBS	0.00084699	0.0420223	-1.50337	T4vsT1	cd16Mono	severe
REACTOME_DEGRADATION_OF_AXIN	0.0014611	0.0540251	1.74711	T4vsT1	cd16Mono	severe
REACTOME_DEGRADATION_OF_DVL	0.000896636	0.0420223	1.7679	T4vsT1	cd16Mono	severe
REACTOME_DEGRADATION_OF_GLI1_BY_THE_PROTEASOME	0.000186332	0.0191436	1.89654	T4vsT1	cd16Mono	severe
REACTOME_DISEASES_OF_DNA_REPAIR	0.00154952	0.0559304	-1.83328	T4vsT1	cd16Mono	severe
REACTOME_EUKARYOTIC_TRANSLATION_INITIATION	0.000611707	0.0356672	1.82198	T4vsT1	cd16Mono	severe
REACTOME_GENERATION_OF_SECOND_MESSENGER_MOLECULES	0.00217558	0.0686132	1.78822	T4vsT1	cd16Mono	severe
REACTOME_GLYCOSAMINOGLYCAN_METABOLISM	0.000316625	0.0240002	-1.89761	T4vsT1	cd16Mono	severe
REACTOME_HEDGEHOG_OFF_STATE	0.00365189	0.0971275	1.58261	T4vsT1	cd16Mono	severe
REACTOME_HEDGEHOG_ON_STATE	0.000214671	0.0191436	1.85617	T4vsT1	cd16Mono	severe
REACTOME_HOST_INTERACTIONS_OF_HIV_FACTORS	0.000140043	0.0176921	1.78519	T4vsT1	cd16Mono	severe
REACTOME_INFECTIOUS_DISEASE	0.00170907	0.0599871	1.36858	T4vsT1	cd16Mono	severe
REACTOME_MAPK6_MAPK4_SIGNALING	4.56e-05	0.012191	1.86193	T4vsT1	cd16Mono	severe
REACTOME_MATURATION_OF_SARS_COV_1_SPIKE_PROTEIN	0.0010856	0.047022	1.6422	T4vsT1	cd16Mono	severe
REACTOME_MHC_CLASS_II_ANTIGEN_PRESENTATION	0.00174105	0.0599871	1.67883	T4vsT1	cd16Mono	severe
REACTOME_MITOCHONDRIAL_PROTEIN_IMPORT	0.000125481	0.0176921	1.95668	T4vsT1	cd16Mono	severe
REACTOME_MITOTIC_G2_G2_M_PHASES	0.00344435	0.0949389	1.53168	T4vsT1	cd16Mono	severe
REACTOME_M_PHASE	0.000962135	0.0428999	1.5083	T4vsT1	cd16Mono	severe
REACTOME_NEUROTOXICITY_OF_CLOSTRIDIUM_TOXINS	0.00391113	0.0988213	1.33241	T4vsT1	cd16Mono	severe
REACTOME_NOREPINEPHRINE_NEUROTRANSMITTER_RELEASE_CYCLE	5.63e-05	0.012191	1.46504	T4vsT1	cd16Mono	severe
REACTOME_ORC1_REMOVAL_FROM_CHROMATIN	0.000914734	0.0420223	1.75672	T4vsT1	cd16Mono	severe
REACTOME_PASSIVE_TRANSPORT_BY_AQUAPORINS	0.00307361	0.0862888	-1.32664	T4vsT1	cd16Mono	severe
REACTOME_PCP_CE_PATHWAY	4.28e-05	0.012191	1.95025	T4vsT1	cd16Mono	severe
REACTOME_PD_1_SIGNALING	0.000231619	0.0195075	1.90493	T4vsT1	cd16Mono	severe
REACTOME_PLATELET_ACTIVATION_SIGNALING_AND_AGGREGATION	0.00276018	0.0789516	1.53364	T4vsT1	cd16Mono	severe
REACTOME_POU5F1_OCT4_SOX2_NANOG_REPRESS_GENES_RELATED_TO_DIFFERENTIATION	0.000723256	0.0405466	1.45225	T4vsT1	cd16Mono	severe
REACTOME_PROTEIN_LOCALIZATION	0.000541632	0.0328446	1.73944	T4vsT1	cd16Mono	severe
REACTOME_RA_BIOSYNTHESIS_PATHWAY	0.000865708	0.0420223	-1.50322	T4vsT1	cd16Mono	severe
REACTOME_REGULATION_OF_EXPRESSION_OF_SLITS_AND_ROBOS	0.000411906	0.0283841	1.79104	T4vsT1	cd16Mono	severe
REACTOME_REGULATION_OF_MRNA_STABILITY_BY_PROTEINS_THAT_BIND_AU_RICH_ELEMENTS	0.000123867	0.0176921	1.83873	T4vsT1	cd16Mono	severe
REACTOME_REGULATION_OF_PTEN_STABILITY_AND_ACTIVITY	0.00253968	0.0754934	1.65686	T4vsT1	cd16Mono	severe
REACTOME_RESOLUTION_OF_D_LOOP_STRUCTURES	0.00131117	0.0496934	-1.85202	T4vsT1	cd16Mono	severe
REACTOME_RESPIRATORY_ELECTRON_TRANSPORT_ATP_SYNTHESIS_BY_CHEMIOSMOTIC_COUPLING_AND_HEAT_PRODUCTION_BY_UNCOUPLING_PROTEINS	0.00186258	0.0627482	1.6044	T4vsT1	cd16Mono	severe
REACTOME_RHO_GTPASES_ACTIVATE_NADPH_OXIDASES	0.00384743	0.0988213	-1.74014	T4vsT1	cd16Mono	severe
REACTOME_SCF_SKP2_MEDIATED_DEGRADATION_OF_P27_P21	0.0011559	0.0476739	1.76402	T4vsT1	cd16Mono	severe
[truncated: 1,993 more rows]
