# Supplementary material for: A distinct monocyte transcriptional state links systemic immune dysregulation to pulmonary impairment in long COVID
Source: Nat Immunol. 2026 Jan 14;27(2):200–12. doi: 10.1038/s41590-025-02387-1 (PMC12864029; doi:10.1038/s41590-025-02387-1)
Supplement: Supplementary file 5 — Motif enrichments in LC-Mo chromatin-accessible regions. [file 41590_2025_2387_MOESM5_ESM.xlsx]

## Sheet: MotifEnrichments_new MOESM5
Genes linked to peaks of MC4 and the TFBS mobfs annotated.
peak	mots	seqnames	start	end	width	strand	score	gene	zscore	pvalue	MotifName
chr1-156096363-156097965	MA0062.3	chr1	156082573	156097164	14592	*	0.0721764	LMNA	5.15312	1.28e-07	GABPA
chr1-156096363-156097965	MA0473.3	chr1	156082573	156097164	14592	*	0.0721764	LMNA	5.15312	1.28e-07	ELF1
chr1-156096363-156097965	MA0598.3	chr1	156082573	156097164	14592	*	0.0721764	LMNA	5.15312	1.28e-07	EHF
chr1-156096363-156097965	MA1508.1	chr1	156082573	156097164	14592	*	0.0721764	LMNA	5.15312	1.28e-07	IKZF1
chr1-156096363-156097965	MA0764.2	chr1	156082573	156097164	14592	*	0.0721764	LMNA	5.15312	1.28e-07	ETV4
chr1-156096363-156097965	MA0640.2	chr1	156082573	156097164	14592	*	0.0721764	LMNA	5.15312	1.28e-07	ELF3
chr1-156096363-156097965	MA0081.2	chr1	156082573	156097164	14592	*	0.0721764	LMNA	5.15312	1.28e-07	SPIB
chr1-156096363-156097965	MA0080.5	chr1	156082573	156097164	14592	*	0.0721764	LMNA	5.15312	1.28e-07	SPI1
chr1-156096363-156097965	MA1528.1	chr1	156082573	156097164	14592	*	0.0721764	LMNA	5.15312	1.28e-07	NFIX(var.2)
chr1-156096363-156097965	MA0462.2	chr1	156082573	156097164	14592	*	0.0721764	LMNA	5.15312	1.28e-07	BATF::JUN
chr1-156096363-156097965	MA1634.1	chr1	156082573	156097164	14592	*	0.0721764	LMNA	5.15312	1.28e-07	BATF
chr1-156096363-156097965	MA0489.1	chr1	156082573	156097164	14592	*	0.0721764	LMNA	5.15312	1.28e-07	JUN(var.2)
chr1-156096363-156097965	MA0835.2	chr1	156082573	156097164	14592	*	0.0721764	LMNA	5.15312	1.28e-07	BATF3
chr1-156096363-156097965	MA0149.1	chr1	156082573	156097164	14592	*	0.0721764	LMNA	5.15312	1.28e-07	EWSR1-FLI1
chr1-156096363-156097965	MA0154.4	chr1	156082573	156097164	14592	*	0.0721764	LMNA	5.15312	1.28e-07	EBF1
chr1-156096363-156097965	MA1637.1	chr1	156082573	156097164	14592	*	0.0721764	LMNA	5.15312	1.28e-07	EBF3
chr1-156096363-156097965	MA1642.1	chr1	156082573	156097164	14592	*	0.0721764	LMNA	5.15312	1.28e-07	NEUROG2(var.2)
chr1-156096363-156097965	MA1575.1	chr1	156082573	156097164	14592	*	0.0721764	LMNA	5.15312	1.28e-07	THRB(var.2)
chr1-156096363-156097965	MA1484.1	chr1	156082573	156097164	14592	*	0.0721764	LMNA	5.15312	1.28e-07	ETS2
chr1-156096363-156097965	MA0066.1	chr1	156082573	156097164	14592	*	0.0721764	LMNA	5.15312	1.28e-07	PPARG
chr1-156096363-156097965	MA1597.1	chr1	156082573	156097164	14592	*	0.0721764	LMNA	5.15312	1.28e-07	ZNF528
chr1-156096363-156097965	MA1109.1	chr1	156082573	156097164	14592	*	0.0721764	LMNA	5.15312	1.28e-07	NEUROD1
chr1-156096363-156097965	MA1656.1	chr1	156082573	156097164	14592	*	0.0721764	LMNA	5.15312	1.28e-07	ZNF449
chr1-156096363-156097965	MA0510.2	chr1	156082573	156097164	14592	*	0.0721764	LMNA	5.15312	1.28e-07	RFX5
chr1-156096363-156097965	MA0090.3	chr1	156082573	156097164	14592	*	0.0721764	LMNA	5.15312	1.28e-07	TEAD1
chr1-156096363-156097965	MA1123.2	chr1	156082573	156097164	14592	*	0.0721764	LMNA	5.15312	1.28e-07	TWIST1
chr1-156096363-156097965	MA1116.1	chr1	156082573	156097164	14592	*	0.0721764	LMNA	5.15312	1.28e-07	RBPJ
chr1-156096363-156097965	MA0731.1	chr1	156082573	156097164	14592	*	0.0721764	LMNA	5.15312	1.28e-07	BCL6B
chr1-156096363-156097965	MA0488.1	chr1	156082573	156097164	14592	*	0.0721764	LMNA	5.15312	1.28e-07	JUN
chr1-156096363-156097965	MA1632.1	chr1	156082573	156097164	14592	*	0.0721764	LMNA	5.15312	1.28e-07	ATF2
chr1-156096363-156097965	MA1117.1	chr1	156082573	156097164	14592	*	0.0721764	LMNA	5.15312	1.28e-07	RELB
chr1-156096363-156097965	MA0809.2	chr1	156082573	156097164	14592	*	0.0721764	LMNA	5.15312	1.28e-07	TEAD4
chr1-156096363-156097965	MA0132.2	chr1	156082573	156097164	14592	*	0.0721764	LMNA	5.15312	1.28e-07	PDX1
chr1-156096363-156097965	MA1481.1	chr1	156082573	156097164	14592	*	0.0721764	LMNA	5.15312	1.28e-07	DRGX
chr1-156096363-156097965	MA0902.2	chr1	156082573	156097164	14592	*	0.0721764	LMNA	5.15312	1.28e-07	HOXB2
chr1-156096363-156097965	MA0509.2	chr1	156082573	156097164	14592	*	0.0721764	LMNA	5.15312	1.28e-07	RFX1
chr1-156096363-156097965	MA0798.2	chr1	156082573	156097164	14592	*	0.0721764	LMNA	5.15312	1.28e-07	RFX3
chr1-156096363-156097965	MA0903.1	chr1	156082573	156097164	14592	*	0.0721764	LMNA	5.15312	1.28e-07	HOXB3
chr1-156096363-156097965	MA0799.1	chr1	156082573	156097164	14592	*	0.0721764	LMNA	5.15312	1.28e-07	RFX4
chr1-156096363-156097965	MA0600.2	chr1	156082573	156097164	14592	*	0.0721764	LMNA	5.15312	1.28e-07	RFX2
chr1-156096363-156097965	MA0524.2	chr1	156082573	156097164	14592	*	0.0721764	LMNA	5.15312	1.28e-07	TFAP2C
chr1-156096363-156097965	MA0811.1	chr1	156082573	156097164	14592	*	0.0721764	LMNA	5.15312	1.28e-07	TFAP2B
chr1-156096363-156097965	MA1645.1	chr1	156082573	156097164	14592	*	0.0721764	LMNA	5.15312	1.28e-07	NKX2-2
chr1-156096363-156097965	MA0025.2	chr1	156082573	156097164	14592	*	0.0721764	LMNA	5.15312	1.28e-07	NFIL3
chr1-156096363-156097965	MA0782.2	chr1	156082573	156097164	14592	*	0.0721764	LMNA	5.15312	1.28e-07	PKNOX1
chr1-156096363-156097965	MA0845.1	chr1	156082573	156097164	14592	*	0.0721764	LMNA	5.15312	1.28e-07	FOXB1
chr1-156096363-156097965	MA1529.1	chr1	156082573	156097164	14592	*	0.0721764	LMNA	5.15312	1.28e-07	NHLH2
chr1-156096363-156097965	MA0003.4	chr1	156082573	156097164	14592	*	0.0721764	LMNA	5.15312	1.28e-07	TFAP2A
chr1-156096363-156097965	MA0810.1	chr1	156082573	156097164	14592	*	0.0721764	LMNA	5.15312	1.28e-07	TFAP2A(var.2)
chr1-156096363-156097965	MA1514.1	chr1	156082573	156097164	14592	*	0.0721764	LMNA	5.15312	1.28e-07	KLF17
chr1-156096363-156097965	MA1114.1	chr1	156082573	156097164	14592	*	0.0721764	LMNA	5.15312	1.28e-07	PBX3
chr1-156096363-156097965	MA1155.1	chr1	156082573	156097164	14592	*	0.0721764	LMNA	5.15312	1.28e-07	ZSCAN4
chr1-156096363-156097965	MA0847.2	chr1	156082573	156097164	14592	*	0.0721764	LMNA	5.15312	1.28e-07	FOXD2
chr1-156103616-156104569	MA0081.2	chr1	156082573	156104093	21521	*	0.0796771	LMNA	6.18256	3.15e-10	SPIB
chr1-156103616-156104569	MA1528.1	chr1	156082573	156104093	21521	*	0.0796771	LMNA	6.18256	3.15e-10	NFIX(var.2)
chr1-156103616-156104569	MA1643.1	chr1	156082573	156104093	21521	*	0.0796771	LMNA	6.18256	3.15e-10	NFIB
chr1-156103616-156104569	MA1527.1	chr1	156082573	156104093	21521	*	0.0796771	LMNA	6.18256	3.15e-10	NFIC(var.2)
chr1-156103616-156104569	MA1652.1	chr1	156082573	156104093	21521	*	0.0796771	LMNA	6.18256	3.15e-10	ZKSCAN5
chr1-156103616-156104569	MA0107.1	chr1	156082573	156104093	21521	*	0.0796771	LMNA	6.18256	3.15e-10	RELA
chr1-156103616-156104569	MA0101.1	chr1	156082573	156104093	21521	*	0.0796771	LMNA	6.18256	3.15e-10	REL
chr1-156103616-156104569	MA0119.1	chr1	156082573	156104093	21521	*	0.0796771	LMNA	6.18256	3.15e-10	NFIC::TLX1
chr1-156103616-156104569	MA0504.1	chr1	156082573	156104093	21521	*	0.0796771	LMNA	6.18256	3.15e-10	NR2C2
chr1-156103616-156104569	MA0778.1	chr1	156082573	156104093	21521	*	0.0796771	LMNA	6.18256	3.15e-10	NFKB2
chr1-156103616-156104569	MA1123.2	chr1	156082573	156104093	21521	*	0.0796771	LMNA	6.18256	3.15e-10	TWIST1
chr1-156103616-156104569	MA0698.1	chr1	156082573	156104093	21521	*	0.0796771	LMNA	6.18256	3.15e-10	ZBTB18
chr1-156103616-156104569	MA0509.2	chr1	156082573	156104093	21521	*	0.0796771	LMNA	6.18256	3.15e-10	RFX1
chr1-156103616-156104569	MA0112.3	chr1	156082573	156104093	21521	*	0.0796771	LMNA	6.18256	3.15e-10	ESR1
chr1-156103616-156104569	MA1514.1	chr1	156082573	156104093	21521	*	0.0796771	LMNA	6.18256	3.15e-10	KLF17
chr1-156103616-156104569	MA1485.1	chr1	156082573	156104093	21521	*	0.0796771	LMNA	6.18256	3.15e-10	FERD3L
chr1-156103616-156104569	MA0056.2	chr1	156082573	156104093	21521	*	0.0796771	LMNA	6.18256	3.15e-10	MZF1
chr1-156113901-156115468	MA0062.3	chr1	156082573	156114685	32113	*	0.118608	LMNA	8.47099	1.22e-17	GABPA
chr1-156113901-156115468	MA0761.2	chr1	156082573	156114685	32113	*	0.118608	LMNA	8.47099	1.22e-17	ETV1
chr1-156113901-156115468	MA0764.2	chr1	156082573	156114685	32113	*	0.118608	LMNA	8.47099	1.22e-17	ETV4
chr1-156113901-156115468	MA0081.2	chr1	156082573	156114685	32113	*	0.118608	LMNA	8.47099	1.22e-17	SPIB
chr1-156113901-156115468	MA1528.1	chr1	156082573	156114685	32113	*	0.118608	LMNA	8.47099	1.22e-17	NFIX(var.2)
chr1-156113901-156115468	MA0478.1	chr1	156082573	156114685	32113	*	0.118608	LMNA	8.47099	1.22e-17	FOSL2
chr1-156113901-156115468	MA1135.1	chr1	156082573	156114685	32113	*	0.118608	LMNA	8.47099	1.22e-17	FOSB::JUNB
chr1-156113901-156115468	MA1134.1	chr1	156082573	156114685	32113	*	0.118608	LMNA	8.47099	1.22e-17	FOS::JUNB
chr1-156113901-156115468	MA1144.1	chr1	156082573	156114685	32113	*	0.118608	LMNA	8.47099	1.22e-17	FOSL2::JUND
chr1-156113901-156115468	MA0099.3	chr1	156082573	156114685	32113	*	0.118608	LMNA	8.47099	1.22e-17	FOS::JUN
chr1-156113901-156115468	MA1633.1	chr1	156082573	156114685	32113	*	0.118608	LMNA	8.47099	1.22e-17	BACH1
chr1-156113901-156115468	MA1130.1	chr1	156082573	156114685	32113	*	0.118608	LMNA	8.47099	1.22e-17	FOSL2::JUN
chr1-156113901-156115468	MA0477.2	chr1	156082573	156114685	32113	*	0.118608	LMNA	8.47099	1.22e-17	FOSL1
chr1-156113901-156115468	MA1138.1	chr1	156082573	156114685	32113	*	0.118608	LMNA	8.47099	1.22e-17	FOSL2::JUNB
chr1-156113901-156115468	MA1141.1	chr1	156082573	156114685	32113	*	0.118608	LMNA	8.47099	1.22e-17	FOS::JUND
chr1-156113901-156115468	MA1128.1	chr1	156082573	156114685	32113	*	0.118608	LMNA	8.47099	1.22e-17	FOSL1::JUN
chr1-156113901-156115468	MA1101.2	chr1	156082573	156114685	32113	*	0.118608	LMNA	8.47099	1.22e-17	BACH2
chr1-156113901-156115468	MA1643.1	chr1	156082573	156114685	32113	*	0.118608	LMNA	8.47099	1.22e-17	NFIB
chr1-156113901-156115468	MA0462.2	chr1	156082573	156114685	32113	*	0.118608	LMNA	8.47099	1.22e-17	BATF::JUN
chr1-156113901-156115468	MA1634.1	chr1	156082573	156114685	32113	*	0.118608	LMNA	8.47099	1.22e-17	BATF
chr1-156113901-156115468	MA1137.1	chr1	156082573	156114685	32113	*	0.118608	LMNA	8.47099	1.22e-17	FOSL1::JUNB
chr1-156113901-156115468	MA0491.2	chr1	156082573	156114685	32113	*	0.118608	LMNA	8.47099	1.22e-17	JUND
chr1-156113901-156115468	MA0476.1	chr1	156082573	156114685	32113	*	0.118608	LMNA	8.47099	1.22e-17	FOS
chr1-156113901-156115468	MA0489.1	chr1	156082573	156114685	32113	*	0.118608	LMNA	8.47099	1.22e-17	JUN(var.2)
chr1-156113901-156115468	MA0835.2	chr1	156082573	156114685	32113	*	0.118608	LMNA	8.47099	1.22e-17	BATF3
chr1-156113901-156115468	MA0841.1	chr1	156082573	156114685	32113	*	0.118608	LMNA	8.47099	1.22e-17	NFE2
chr1-156113901-156115468	MA0655.1	chr1	156082573	156114685	32113	*	0.118608	LMNA	8.47099	1.22e-17	JDP2
chr1-156113901-156115468	MA1132.1	chr1	156082573	156114685	32113	*	0.118608	LMNA	8.47099	1.22e-17	JUN::JUNB
chr1-156113901-156115468	MA1142.1	chr1	156082573	156114685	32113	*	0.118608	LMNA	8.47099	1.22e-17	FOSL1::JUND
chr1-156113901-156115468	MA0490.2	chr1	156082573	156114685	32113	*	0.118608	LMNA	8.47099	1.22e-17	JUNB
chr1-156113901-156115468	MA0730.1	chr1	156082573	156114685	32113	*	0.118608	LMNA	8.47099	1.22e-17	RARA(var.2)
chr1-156113901-156115468	MA0149.1	chr1	156082573	156114685	32113	*	0.118608	LMNA	8.47099	1.22e-17	EWSR1-FLI1
chr1-156113901-156115468	MA1652.1	chr1	156082573	156114685	32113	*	0.118608	LMNA	8.47099	1.22e-17	ZKSCAN5
chr1-156113901-156115468	MA0154.4	chr1	156082573	156114685	32113	*	0.118608	LMNA	8.47099	1.22e-17	EBF1
chr1-156113901-156115468	MA1637.1	chr1	156082573	156114685	32113	*	0.118608	LMNA	8.47099	1.22e-17	EBF3
chr1-156113901-156115468	MA0504.1	chr1	156082573	156114685	32113	*	0.118608	LMNA	8.47099	1.22e-17	NR2C2
chr1-156113901-156115468	MA1541.1	chr1	156082573	156114685	32113	*	0.118608	LMNA	8.47099	1.22e-17	NR6A1
chr1-156113901-156115468	MA0778.1	chr1	156082573	156114685	32113	*	0.118608	LMNA	8.47099	1.22e-17	NFKB2
chr1-156113901-156115468	MA0050.2	chr1	156082573	156114685	32113	*	0.118608	LMNA	8.47099	1.22e-17	IRF1
chr1-156113901-156115468	MA1540.1	chr1	156082573	156114685	32113	*	0.118608	LMNA	8.47099	1.22e-17	NR5A1
chr1-156113901-156115468	MA1148.1	chr1	156082573	156114685	32113	*	0.118608	LMNA	8.47099	1.22e-17	PPARA::RXRA
chr1-156113901-156115468	MA0855.1	chr1	156082573	156114685	32113	*	0.118608	LMNA	8.47099	1.22e-17	RXRB
chr1-156113901-156115468	MA1635.1	chr1	156082573	156114685	32113	*	0.118608	LMNA	8.47099	1.22e-17	BHLHE22(var.2)
chr1-156113901-156115468	MA1117.1	chr1	156082573	156114685	32113	*	0.118608	LMNA	8.47099	1.22e-17	RELB
chr1-156113901-156115468	MA0694.1	chr1	156082573	156114685	32113	*	0.118608	LMNA	8.47099	1.22e-17	ZBTB7B
chr1-156113901-156115468	MA0074.1	chr1	156082573	156114685	32113	*	0.118608	LMNA	8.47099	1.22e-17	RXRA::VDR
chr1-156113901-156115468	MA0815.1	chr1	156082573	156114685	32113	*	0.118608	LMNA	8.47099	1.22e-17	TFAP2C(var.3)
chr1-156113901-156115468	MA0872.1	chr1	156082573	156114685	32113	*	0.118608	LMNA	8.47099	1.22e-17	TFAP2A(var.3)
chr1-156113901-156115468	MA1649.1	chr1	156082573	156114685	32113	*	0.118608	LMNA	8.47099	1.22e-17	ZBTB12
chr1-156113901-156115468	MA0813.1	chr1	156082573	156114685	32113	*	0.118608	LMNA	8.47099	1.22e-17	TFAP2B(var.3)
chr1-156113901-156115468	MA1491.1	chr1	156082573	156114685	32113	*	0.118608	LMNA	8.47099	1.22e-17	GLI3
chr1-156113901-156115468	MA0732.1	chr1	156082573	156114685	32113	*	0.118608	LMNA	8.47099	1.22e-17	EGR3
chr1-156113901-156115468	MA0734.2	chr1	156082573	156114685	32113	*	0.118608	LMNA	8.47099	1.22e-17	GLI2
chr1-156113901-156115468	MA0147.3	chr1	156082573	156114685	32113	*	0.118608	LMNA	8.47099	1.22e-17	MYC
chr1-156113901-156115468	MA1514.1	chr1	156082573	156114685	32113	*	0.118608	LMNA	8.47099	1.22e-17	KLF17
chr1-156113901-156115468	MA0751.1	chr1	156082573	156114685	32113	*	0.118608	LMNA	8.47099	1.22e-17	ZIC4
chr1-156113901-156115468	MA0056.2	chr1	156082573	156114685	32113	*	0.118608	LMNA	8.47099	1.22e-17	MZF1
chr1-156113901-156115468	MA1584.1	chr1	156082573	156114685	32113	*	0.118608	LMNA	8.47099	1.22e-17	ZIC5
chr1-156113901-156115468	MA0753.2	chr1	156082573	156114685	32113	*	0.118608	LMNA	8.47099	1.22e-17	ZNF740
chr1-156150744-156151667	MA0062.3	chr1	156082573	156151206	68634	*	0.088448	LMNA	6.27061	1.8e-10	GABPA
chr1-156150744-156151667	MA0062.3	chr1	156147366	156151206	3841	*	0.0578062	SEMA4A	4.13528	1.77e-05	GABPA
chr1-156150744-156151667	MA0761.2	chr1	156082573	156151206	68634	*	0.088448	LMNA	6.27061	1.8e-10	ETV1
chr1-156150744-156151667	MA0761.2	chr1	156147366	156151206	3841	*	0.0578062	SEMA4A	4.13528	1.77e-05	ETV1
chr1-156150744-156151667	MA0473.3	chr1	156082573	156151206	68634	*	0.088448	LMNA	6.27061	1.8e-10	ELF1
chr1-156150744-156151667	MA0473.3	chr1	156147366	156151206	3841	*	0.0578062	SEMA4A	4.13528	1.77e-05	ELF1
chr1-156150744-156151667	MA0764.2	chr1	156082573	156151206	68634	*	0.088448	LMNA	6.27061	1.8e-10	ETV4
chr1-156150744-156151667	MA0764.2	chr1	156147366	156151206	3841	*	0.0578062	SEMA4A	4.13528	1.77e-05	ETV4
chr1-156150744-156151667	MA0640.2	chr1	156082573	156151206	68634	*	0.088448	LMNA	6.27061	1.8e-10	ELF3
chr1-156150744-156151667	MA0640.2	chr1	156147366	156151206	3841	*	0.0578062	SEMA4A	4.13528	1.77e-05	ELF3
chr1-156150744-156151667	MA1528.1	chr1	156082573	156151206	68634	*	0.088448	LMNA	6.27061	1.8e-10	NFIX(var.2)
chr1-156150744-156151667	MA1528.1	chr1	156147366	156151206	3841	*	0.0578062	SEMA4A	4.13528	1.77e-05	NFIX(var.2)
chr1-156150744-156151667	MA1633.1	chr1	156082573	156151206	68634	*	0.088448	LMNA	6.27061	1.8e-10	BACH1
chr1-156150744-156151667	MA1633.1	chr1	156147366	156151206	3841	*	0.0578062	SEMA4A	4.13528	1.77e-05	BACH1
chr1-156150744-156151667	MA0462.2	chr1	156082573	156151206	68634	*	0.088448	LMNA	6.27061	1.8e-10	BATF::JUN
chr1-156150744-156151667	MA0462.2	chr1	156147366	156151206	3841	*	0.0578062	SEMA4A	4.13528	1.77e-05	BATF::JUN
chr1-156150744-156151667	MA1634.1	chr1	156082573	156151206	68634	*	0.088448	LMNA	6.27061	1.8e-10	BATF
chr1-156150744-156151667	MA1634.1	chr1	156147366	156151206	3841	*	0.0578062	SEMA4A	4.13528	1.77e-05	BATF
chr1-156150744-156151667	MA0489.1	chr1	156082573	156151206	68634	*	0.088448	LMNA	6.27061	1.8e-10	JUN(var.2)
chr1-156150744-156151667	MA0489.1	chr1	156147366	156151206	3841	*	0.0578062	SEMA4A	4.13528	1.77e-05	JUN(var.2)
chr1-156150744-156151667	MA0835.2	chr1	156082573	156151206	68634	*	0.088448	LMNA	6.27061	1.8e-10	BATF3
chr1-156150744-156151667	MA0835.2	chr1	156147366	156151206	3841	*	0.0578062	SEMA4A	4.13528	1.77e-05	BATF3
chr1-156150744-156151667	MA1527.1	chr1	156082573	156151206	68634	*	0.088448	LMNA	6.27061	1.8e-10	NFIC(var.2)
chr1-156150744-156151667	MA1527.1	chr1	156147366	156151206	3841	*	0.0578062	SEMA4A	4.13528	1.77e-05	NFIC(var.2)
chr1-156150744-156151667	MA0258.2	chr1	156082573	156151206	68634	*	0.088448	LMNA	6.27061	1.8e-10	ESR2
chr1-156150744-156151667	MA0258.2	chr1	156147366	156151206	3841	*	0.0578062	SEMA4A	4.13528	1.77e-05	ESR2
chr1-156150744-156151667	MA0496.3	chr1	156082573	156151206	68634	*	0.088448	LMNA	6.27061	1.8e-10	MAFK
chr1-156150744-156151667	MA0496.3	chr1	156147366	156151206	3841	*	0.0578062	SEMA4A	4.13528	1.77e-05	MAFK
chr1-156150744-156151667	MA0107.1	chr1	156082573	156151206	68634	*	0.088448	LMNA	6.27061	1.8e-10	RELA
chr1-156150744-156151667	MA0107.1	chr1	156147366	156151206	3841	*	0.0578062	SEMA4A	4.13528	1.77e-05	RELA
chr1-156150744-156151667	MA0101.1	chr1	156082573	156151206	68634	*	0.088448	LMNA	6.27061	1.8e-10	REL
chr1-156150744-156151667	MA0101.1	chr1	156147366	156151206	3841	*	0.0578062	SEMA4A	4.13528	1.77e-05	REL
chr1-156150744-156151667	MA1576.1	chr1	156082573	156151206	68634	*	0.088448	LMNA	6.27061	1.8e-10	THRB(var.3)
chr1-156150744-156151667	MA1576.1	chr1	156147366	156151206	3841	*	0.0578062	SEMA4A	4.13528	1.77e-05	THRB(var.3)
chr1-156150744-156151667	MA0513.1	chr1	156082573	156151206	68634	*	0.088448	LMNA	6.27061	1.8e-10	SMAD2::SMAD3::SMAD4
chr1-156150744-156151667	MA0513.1	chr1	156147366	156151206	3841	*	0.0578062	SEMA4A	4.13528	1.77e-05	SMAD2::SMAD3::SMAD4
chr1-156150744-156151667	MA0504.1	chr1	156082573	156151206	68634	*	0.088448	LMNA	6.27061	1.8e-10	NR2C2
chr1-156150744-156151667	MA0504.1	chr1	156147366	156151206	3841	*	0.0578062	SEMA4A	4.13528	1.77e-05	NR2C2
chr1-156150744-156151667	MA0017.2	chr1	156082573	156151206	68634	*	0.088448	LMNA	6.27061	1.8e-10	NR2F1
chr1-156150744-156151667	MA0017.2	chr1	156147366	156151206	3841	*	0.0578062	SEMA4A	4.13528	1.77e-05	NR2F1
chr1-156150744-156151667	MA0105.4	chr1	156082573	156151206	68634	*	0.088448	LMNA	6.27061	1.8e-10	NFKB1
chr1-156150744-156151667	MA0105.4	chr1	156147366	156151206	3841	*	0.0578062	SEMA4A	4.13528	1.77e-05	NFKB1
chr1-156150744-156151667	MA0778.1	chr1	156082573	156151206	68634	*	0.088448	LMNA	6.27061	1.8e-10	NFKB2
chr1-156150744-156151667	MA0778.1	chr1	156147366	156151206	3841	*	0.0578062	SEMA4A	4.13528	1.77e-05	NFKB2
chr1-156150744-156151667	MA1593.1	chr1	156082573	156151206	68634	*	0.088448	LMNA	6.27061	1.8e-10	ZNF317
chr1-156150744-156151667	MA1593.1	chr1	156147366	156151206	3841	*	0.0578062	SEMA4A	4.13528	1.77e-05	ZNF317
chr1-156150744-156151667	MA1540.1	chr1	156082573	156151206	68634	*	0.088448	LMNA	6.27061	1.8e-10	NR5A1
chr1-156150744-156151667	MA1540.1	chr1	156147366	156151206	3841	*	0.0578062	SEMA4A	4.13528	1.77e-05	NR5A1
chr1-156150744-156151667	MA0155.1	chr1	156082573	156151206	68634	*	0.088448	LMNA	6.27061	1.8e-10	INSM1
chr1-156150744-156151667	MA0155.1	chr1	156147366	156151206	3841	*	0.0578062	SEMA4A	4.13528	1.77e-05	INSM1
chr1-156150744-156151667	MA0066.1	chr1	156082573	156151206	68634	*	0.088448	LMNA	6.27061	1.8e-10	PPARG
chr1-156150744-156151667	MA0066.1	chr1	156147366	156151206	3841	*	0.0578062	SEMA4A	4.13528	1.77e-05	PPARG
chr1-156150744-156151667	MA0597.1	chr1	156082573	156151206	68634	*	0.088448	LMNA	6.27061	1.8e-10	THAP1
chr1-156150744-156151667	MA0597.1	chr1	156147366	156151206	3841	*	0.0578062	SEMA4A	4.13528	1.77e-05	THAP1
chr1-156150744-156151667	MA1656.1	chr1	156082573	156151206	68634	*	0.088448	LMNA	6.27061	1.8e-10	ZNF449
chr1-156150744-156151667	MA1656.1	chr1	156147366	156151206	3841	*	0.0578062	SEMA4A	4.13528	1.77e-05	ZNF449
chr1-156150744-156151667	MA0517.1	chr1	156082573	156151206	68634	*	0.088448	LMNA	6.27061	1.8e-10	STAT1::STAT2
chr1-156150744-156151667	MA0517.1	chr1	156147366	156151206	3841	*	0.0578062	SEMA4A	4.13528	1.77e-05	STAT1::STAT2
chr1-156150744-156151667	MA0509.2	chr1	156082573	156151206	68634	*	0.088448	LMNA	6.27061	1.8e-10	RFX1
chr1-156150744-156151667	MA0509.2	chr1	156147366	156151206	3841	*	0.0578062	SEMA4A	4.13528	1.77e-05	RFX1
chr1-156150744-156151667	MA0798.2	chr1	156082573	156151206	68634	*	0.088448	LMNA	6.27061	1.8e-10	RFX3
chr1-156150744-156151667	MA0798.2	chr1	156147366	156151206	3841	*	0.0578062	SEMA4A	4.13528	1.77e-05	RFX3
chr1-156150744-156151667	MA0112.3	chr1	156082573	156151206	68634	*	0.088448	LMNA	6.27061	1.8e-10	ESR1
chr1-156150744-156151667	MA0112.3	chr1	156147366	156151206	3841	*	0.0578062	SEMA4A	4.13528	1.77e-05	ESR1
chr1-156150744-156151667	MA0863.1	chr1	156082573	156151206	68634	*	0.088448	LMNA	6.27061	1.8e-10	MTF1
chr1-156150744-156151667	MA0863.1	chr1	156147366	156151206	3841	*	0.0578062	SEMA4A	4.13528	1.77e-05	MTF1
chr1-156150744-156151667	MA0872.1	chr1	156082573	156151206	68634	*	0.088448	LMNA	6.27061	1.8e-10	TFAP2A(var.3)
chr1-156150744-156151667	MA0872.1	chr1	156147366	156151206	3841	*	0.0578062	SEMA4A	4.13528	1.77e-05	TFAP2A(var.3)
chr1-156150744-156151667	MA0014.3	chr1	156082573	156151206	68634	*	0.088448	LMNA	6.27061	1.8e-10	PAX5
chr1-156150744-156151667	MA0014.3	chr1	156147366	156151206	3841	*	0.0578062	SEMA4A	4.13528	1.77e-05	PAX5
chr1-156150744-156151667	MA1589.1	chr1	156082573	156151206	68634	*	0.088448	LMNA	6.27061	1.8e-10	ZNF140
chr1-156150744-156151667	MA1589.1	chr1	156147366	156151206	3841	*	0.0578062	SEMA4A	4.13528	1.77e-05	ZNF140
chr1-156150744-156151667	MA0845.1	chr1	156082573	156151206	68634	*	0.088448	LMNA	6.27061	1.8e-10	FOXB1
chr1-156150744-156151667	MA0845.1	chr1	156147366	156151206	3841	*	0.0578062	SEMA4A	4.13528	1.77e-05	FOXB1
chr1-156150744-156151667	MA1533.1	chr1	156082573	156151206	68634	*	0.088448	LMNA	6.27061	1.8e-10	NR1I2
chr1-156150744-156151667	MA1533.1	chr1	156147366	156151206	3841	*	0.0578062	SEMA4A	4.13528	1.77e-05	NR1I2
chr1-156150744-156151667	MA0138.2	chr1	156082573	156151206	68634	*	0.088448	LMNA	6.27061	1.8e-10	REST
chr1-156150744-156151667	MA0138.2	chr1	156147366	156151206	3841	*	0.0578062	SEMA4A	4.13528	1.77e-05	REST
chr1-156150744-156151667	MA0736.1	chr1	156082573	156151206	68634	*	0.088448	LMNA	6.27061	1.8e-10	GLIS2
chr1-156150744-156151667	MA0736.1	chr1	156147366	156151206	3841	*	0.0578062	SEMA4A	4.13528	1.77e-05	GLIS2
chr1-25139881-25141093	MA0062.3	chr1	24745357	25140487	395131	*	0.0562184	CLIC4	2.76492	0.00284685	GABPA
chr1-25139881-25141093	MA0473.3	chr1	24745357	25140487	395131	*	0.0562184	CLIC4	2.76492	0.00284685	ELF1
chr1-25139881-25141093	MA0598.3	chr1	24745357	25140487	395131	*	0.0562184	CLIC4	2.76492	0.00284685	EHF
chr1-25139881-25141093	MA1508.1	chr1	24745357	25140487	395131	*	0.0562184	CLIC4	2.76492	0.00284685	IKZF1
chr1-25139881-25141093	MA0764.2	chr1	24745357	25140487	395131	*	0.0562184	CLIC4	2.76492	0.00284685	ETV4
chr1-25139881-25141093	MA0640.2	chr1	24745357	25140487	395131	*	0.0562184	CLIC4	2.76492	0.00284685	ELF3
chr1-25139881-25141093	MA0081.2	chr1	24745357	25140487	395131	*	0.0562184	CLIC4	2.76492	0.00284685	SPIB
chr1-25139881-25141093	MA0080.5	chr1	24745357	25140487	395131	*	0.0562184	CLIC4	2.76492	0.00284685	SPI1
chr1-25139881-25141093	MA0645.1	chr1	24745357	25140487	395131	*	0.0562184	CLIC4	2.76492	0.00284685	ETV6
chr1-25139881-25141093	MA0136.2	chr1	24745357	25140487	395131	*	0.0562184	CLIC4	2.76492	0.00284685	ELF5
chr1-25139881-25141093	MA1149.1	chr1	24745357	25140487	395131	*	0.0562184	CLIC4	2.76492	0.00284685	RARA::RXRG
chr1-25139881-25141093	MA0258.2	chr1	24745357	25140487	395131	*	0.0562184	CLIC4	2.76492	0.00284685	ESR2
chr1-25139881-25141093	MA0149.1	chr1	24745357	25140487	395131	*	0.0562184	CLIC4	2.76492	0.00284685	EWSR1-FLI1
chr1-25139881-25141093	MA1652.1	chr1	24745357	25140487	395131	*	0.0562184	CLIC4	2.76492	0.00284685	ZKSCAN5
chr1-25139881-25141093	MA0592.3	chr1	24745357	25140487	395131	*	0.0562184	CLIC4	2.76492	0.00284685	ESRRA
chr1-25139881-25141093	MA0513.1	chr1	24745357	25140487	395131	*	0.0562184	CLIC4	2.76492	0.00284685	SMAD2::SMAD3::SMAD4
chr1-25139881-25141093	MA1642.1	chr1	24745357	25140487	395131	*	0.0562184	CLIC4	2.76492	0.00284685	NEUROG2(var.2)
chr1-25139881-25141093	MA1467.1	chr1	24745357	25140487	395131	*	0.0562184	CLIC4	2.76492	0.00284685	ATOH1(var.2)
chr1-25139881-25141093	MA0856.1	chr1	24745357	25140487	395131	*	0.0562184	CLIC4	2.76492	0.00284685	RXRG
chr1-25139881-25141093	MA1109.1	chr1	24745357	25140487	395131	*	0.0562184	CLIC4	2.76492	0.00284685	NEUROD1
chr1-25139881-25141093	MA1635.1	chr1	24745357	25140487	395131	*	0.0562184	CLIC4	2.76492	0.00284685	BHLHE22(var.2)
chr1-25139881-25141093	MA1108.2	chr1	24745357	25140487	395131	*	0.0562184	CLIC4	2.76492	0.00284685	MXI1
chr1-25139881-25141093	MA0090.3	chr1	24745357	25140487	395131	*	0.0562184	CLIC4	2.76492	0.00284685	TEAD1
chr1-25139881-25141093	MA1123.2	chr1	24745357	25140487	395131	*	0.0562184	CLIC4	2.76492	0.00284685	TWIST1
chr1-25139881-25141093	MA1647.1	chr1	24745357	25140487	395131	*	0.0562184	CLIC4	2.76492	0.00284685	PRDM4
chr1-25139881-25141093	MA0488.1	chr1	24745357	25140487	395131	*	0.0562184	CLIC4	2.76492	0.00284685	JUN
chr1-25139881-25141093	MA1632.1	chr1	24745357	25140487	395131	*	0.0562184	CLIC4	2.76492	0.00284685	ATF2
chr1-25139881-25141093	MA0809.2	chr1	24745357	25140487	395131	*	0.0562184	CLIC4	2.76492	0.00284685	TEAD4
chr1-25139881-25141093	MA0492.1	chr1	24745357	25140487	395131	*	0.0562184	CLIC4	2.76492	0.00284685	JUND(var.2)
chr1-25139881-25141093	MA0018.4	chr1	24745357	25140487	395131	*	0.0562184	CLIC4	2.76492	0.00284685	CREB1
chr1-25139881-25141093	MA0821.1	chr1	24745357	25140487	395131	*	0.0562184	CLIC4	2.76492	0.00284685	HES5
chr1-25139881-25141093	MA0112.3	chr1	24745357	25140487	395131	*	0.0562184	CLIC4	2.76492	0.00284685	ESR1
chr1-25139881-25141093	MA0649.1	chr1	24745357	25140487	395131	*	0.0562184	CLIC4	2.76492	0.00284685	HEY2
chr1-25139881-25141093	MA0815.1	chr1	24745357	25140487	395131	*	0.0562184	CLIC4	2.76492	0.00284685	TFAP2C(var.3)
chr1-25139881-25141093	MA0872.1	chr1	24745357	25140487	395131	*	0.0562184	CLIC4	2.76492	0.00284685	TFAP2A(var.3)
chr1-25139881-25141093	MA0823.1	chr1	24745357	25140487	395131	*	0.0562184	CLIC4	2.76492	0.00284685	HEY1
chr1-25139881-25141093	MA0616.2	chr1	24745357	25140487	395131	*	0.0562184	CLIC4	2.76492	0.00284685	HES2
chr1-25139881-25141093	MA0813.1	chr1	24745357	25140487	395131	*	0.0562184	CLIC4	2.76492	0.00284685	TFAP2B(var.3)
chr1-25139881-25141093	MA0058.3	chr1	24745357	25140487	395131	*	0.0562184	CLIC4	2.76492	0.00284685	MAX
chr1-25139881-25141093	MA0782.2	chr1	24745357	25140487	395131	*	0.0562184	CLIC4	2.76492	0.00284685	PKNOX1
chr1-25139881-25141093	MA0845.1	chr1	24745357	25140487	395131	*	0.0562184	CLIC4	2.76492	0.00284685	FOXB1
chr1-25139881-25141093	MA0048.2	chr1	24745357	25140487	395131	*	0.0562184	CLIC4	2.76492	0.00284685	NHLH1
chr1-25139881-25141093	MA0812.1	chr1	24745357	25140487	395131	*	0.0562184	CLIC4	2.76492	0.00284685	TFAP2B(var.2)
chr1-25139881-25141093	MA1529.1	chr1	24745357	25140487	395131	*	0.0562184	CLIC4	2.76492	0.00284685	NHLH2
chr1-25139881-25141093	MA0003.4	chr1	24745357	25140487	395131	*	0.0562184	CLIC4	2.76492	0.00284685	TFAP2A
chr1-25139881-25141093	MA0833.2	chr1	24745357	25140487	395131	*	0.0562184	CLIC4	2.76492	0.00284685	ATF4
chr1-25139881-25141093	MA1514.1	chr1	24745357	25140487	395131	*	0.0562184	CLIC4	2.76492	0.00284685	KLF17
chr1-25139881-25141093	MA1114.1	chr1	24745357	25140487	395131	*	0.0562184	CLIC4	2.76492	0.00284685	PBX3
chr1-25139881-25141093	MA0751.1	chr1	24745357	25140487	395131	*	0.0562184	CLIC4	2.76492	0.00284685	ZIC4
chr1-25139881-25141093	MA0774.1	chr1	24745357	25140487	395131	*	0.0562184	CLIC4	2.76492	0.00284685	MEIS2
chr1-25139881-25141093	MA1155.1	chr1	24745357	25140487	395131	*	0.0562184	CLIC4	2.76492	0.00284685	ZSCAN4
chr1-25139881-25141093	MA0138.2	chr1	24745357	25140487	395131	*	0.0562184	CLIC4	2.76492	0.00284685	REST
chr1-25139881-25141093	MA0595.1	chr1	24745357	25140487	395131	*	0.0562184	CLIC4	2.76492	0.00284685	SREBF1
chr1-25139881-25141093	MA1584.1	chr1	24745357	25140487	395131	*	0.0562184	CLIC4	2.76492	0.00284685	ZIC5
chr10-12333065-12334313	MA0062.3	chr10	12333689	12349482	15794	*	0.0554324	CAMK1D	4.13043	1.81e-05	GABPA
chr10-12333065-12334313	MA0761.2	chr10	12333689	12349482	15794	*	0.0554324	CAMK1D	4.13043	1.81e-05	ETV1
chr10-12333065-12334313	MA0473.3	chr10	12333689	12349482	15794	*	0.0554324	CAMK1D	4.13043	1.81e-05	ELF1
chr10-12333065-12334313	MA0598.3	chr10	12333689	12349482	15794	*	0.0554324	CAMK1D	4.13043	1.81e-05	EHF
chr10-12333065-12334313	MA0764.2	chr10	12333689	12349482	15794	*	0.0554324	CAMK1D	4.13043	1.81e-05	ETV4
chr10-12333065-12334313	MA0640.2	chr10	12333689	12349482	15794	*	0.0554324	CAMK1D	4.13043	1.81e-05	ELF3
chr10-12333065-12334313	MA0081.2	chr10	12333689	12349482	15794	*	0.0554324	CAMK1D	4.13043	1.81e-05	SPIB
chr10-12333065-12334313	MA0080.5	chr10	12333689	12349482	15794	*	0.0554324	CAMK1D	4.13043	1.81e-05	SPI1
chr10-12333065-12334313	MA1528.1	chr10	12333689	12349482	15794	*	0.0554324	CAMK1D	4.13043	1.81e-05	NFIX(var.2)
chr10-12333065-12334313	MA0478.1	chr10	12333689	12349482	15794	*	0.0554324	CAMK1D	4.13043	1.81e-05	FOSL2
chr10-12333065-12334313	MA0136.2	chr10	12333689	12349482	15794	*	0.0554324	CAMK1D	4.13043	1.81e-05	ELF5
chr10-12333065-12334313	MA1135.1	chr10	12333689	12349482	15794	*	0.0554324	CAMK1D	4.13043	1.81e-05	FOSB::JUNB
chr10-12333065-12334313	MA1134.1	chr10	12333689	12349482	15794	*	0.0554324	CAMK1D	4.13043	1.81e-05	FOS::JUNB
chr10-12333065-12334313	MA1144.1	chr10	12333689	12349482	15794	*	0.0554324	CAMK1D	4.13043	1.81e-05	FOSL2::JUND
chr10-12333065-12334313	MA0099.3	chr10	12333689	12349482	15794	*	0.0554324	CAMK1D	4.13043	1.81e-05	FOS::JUN
chr10-12333065-12334313	MA1633.1	chr10	12333689	12349482	15794	*	0.0554324	CAMK1D	4.13043	1.81e-05	BACH1
chr10-12333065-12334313	MA1130.1	chr10	12333689	12349482	15794	*	0.0554324	CAMK1D	4.13043	1.81e-05	FOSL2::JUN
chr10-12333065-12334313	MA0477.2	chr10	12333689	12349482	15794	*	0.0554324	CAMK1D	4.13043	1.81e-05	FOSL1
chr10-12333065-12334313	MA1138.1	chr10	12333689	12349482	15794	*	0.0554324	CAMK1D	4.13043	1.81e-05	FOSL2::JUNB
chr10-12333065-12334313	MA1141.1	chr10	12333689	12349482	15794	*	0.0554324	CAMK1D	4.13043	1.81e-05	FOS::JUND
chr10-12333065-12334313	MA1128.1	chr10	12333689	12349482	15794	*	0.0554324	CAMK1D	4.13043	1.81e-05	FOSL1::JUN
chr10-12333065-12334313	MA1101.2	chr10	12333689	12349482	15794	*	0.0554324	CAMK1D	4.13043	1.81e-05	BACH2
chr10-12333065-12334313	MA0462.2	chr10	12333689	12349482	15794	*	0.0554324	CAMK1D	4.13043	1.81e-05	BATF::JUN
chr10-12333065-12334313	MA1634.1	chr10	12333689	12349482	15794	*	0.0554324	CAMK1D	4.13043	1.81e-05	BATF
chr10-12333065-12334313	MA1137.1	chr10	12333689	12349482	15794	*	0.0554324	CAMK1D	4.13043	1.81e-05	FOSL1::JUNB
chr10-12333065-12334313	MA0491.2	chr10	12333689	12349482	15794	*	0.0554324	CAMK1D	4.13043	1.81e-05	JUND
chr10-12333065-12334313	MA0489.1	chr10	12333689	12349482	15794	*	0.0554324	CAMK1D	4.13043	1.81e-05	JUN(var.2)
chr10-12333065-12334313	MA0835.2	chr10	12333689	12349482	15794	*	0.0554324	CAMK1D	4.13043	1.81e-05	BATF3
chr10-12333065-12334313	MA0841.1	chr10	12333689	12349482	15794	*	0.0554324	CAMK1D	4.13043	1.81e-05	NFE2
chr10-12333065-12334313	MA0655.1	chr10	12333689	12349482	15794	*	0.0554324	CAMK1D	4.13043	1.81e-05	JDP2
chr10-12333065-12334313	MA1132.1	chr10	12333689	12349482	15794	*	0.0554324	CAMK1D	4.13043	1.81e-05	JUN::JUNB
chr10-12333065-12334313	MA1142.1	chr10	12333689	12349482	15794	*	0.0554324	CAMK1D	4.13043	1.81e-05	FOSL1::JUND
chr10-12333065-12334313	MA1149.1	chr10	12333689	12349482	15794	*	0.0554324	CAMK1D	4.13043	1.81e-05	RARA::RXRG
chr10-12333065-12334313	MA0490.2	chr10	12333689	12349482	15794	*	0.0554324	CAMK1D	4.13043	1.81e-05	JUNB
chr10-12333065-12334313	MA1527.1	chr10	12333689	12349482	15794	*	0.0554324	CAMK1D	4.13043	1.81e-05	NFIC(var.2)
chr10-12333065-12334313	MA0159.1	chr10	12333689	12349482	15794	*	0.0554324	CAMK1D	4.13043	1.81e-05	RARA::RXRA
chr10-12333065-12334313	MA0496.3	chr10	12333689	12349482	15794	*	0.0554324	CAMK1D	4.13043	1.81e-05	MAFK
chr10-12333065-12334313	MA1652.1	chr10	12333689	12349482	15794	*	0.0554324	CAMK1D	4.13043	1.81e-05	ZKSCAN5
chr10-12333065-12334313	MA0119.1	chr10	12333689	12349482	15794	*	0.0554324	CAMK1D	4.13043	1.81e-05	NFIC::TLX1
chr10-12333065-12334313	MA1557.1	chr10	12333689	12349482	15794	*	0.0554324	CAMK1D	4.13043	1.81e-05	SMAD5
chr10-12333065-12334313	MA0795.1	chr10	12333689	12349482	15794	*	0.0554324	CAMK1D	4.13043	1.81e-05	SMAD3
chr10-12333065-12334313	MA1642.1	chr10	12333689	12349482	15794	*	0.0554324	CAMK1D	4.13043	1.81e-05	NEUROG2(var.2)
chr10-12333065-12334313	MA0050.2	chr10	12333689	12349482	15794	*	0.0554324	CAMK1D	4.13043	1.81e-05	IRF1
chr10-12333065-12334313	MA1593.1	chr10	12333689	12349482	15794	*	0.0554324	CAMK1D	4.13043	1.81e-05	ZNF317
chr10-12333065-12334313	MA0155.1	chr10	12333689	12349482	15794	*	0.0554324	CAMK1D	4.13043	1.81e-05	INSM1
chr10-12333065-12334313	MA0597.1	chr10	12333689	12349482	15794	*	0.0554324	CAMK1D	4.13043	1.81e-05	THAP1
chr10-12333065-12334313	MA1109.1	chr10	12333689	12349482	15794	*	0.0554324	CAMK1D	4.13043	1.81e-05	NEUROD1
chr10-12333065-12334313	MA1635.1	chr10	12333689	12349482	15794	*	0.0554324	CAMK1D	4.13043	1.81e-05	BHLHE22(var.2)
chr10-12333065-12334313	MA1116.1	chr10	12333689	12349482	15794	*	0.0554324	CAMK1D	4.13043	1.81e-05	RBPJ
chr10-12333065-12334313	MA1579.1	chr10	12333689	12349482	15794	*	0.0554324	CAMK1D	4.13043	1.81e-05	ZBTB26
chr10-12333065-12334313	MA0731.1	chr10	12333689	12349482	15794	*	0.0554324	CAMK1D	4.13043	1.81e-05	BCL6B
chr10-12333065-12334313	MA0517.1	chr10	12333689	12349482	15794	*	0.0554324	CAMK1D	4.13043	1.81e-05	STAT1::STAT2
chr10-12333065-12334313	MA0488.1	chr10	12333689	12349482	15794	*	0.0554324	CAMK1D	4.13043	1.81e-05	JUN
chr10-12333065-12334313	MA1632.1	chr10	12333689	12349482	15794	*	0.0554324	CAMK1D	4.13043	1.81e-05	ATF2
chr10-12333065-12334313	MA0492.1	chr10	12333689	12349482	15794	*	0.0554324	CAMK1D	4.13043	1.81e-05	JUND(var.2)
chr10-12333065-12334313	MA0018.4	chr10	12333689	12349482	15794	*	0.0554324	CAMK1D	4.13043	1.81e-05	CREB1
chr10-12333065-12334313	MA0509.2	chr10	12333689	12349482	15794	*	0.0554324	CAMK1D	4.13043	1.81e-05	RFX1
chr10-12333065-12334313	MA0798.2	chr10	12333689	12349482	15794	*	0.0554324	CAMK1D	4.13043	1.81e-05	RFX3
chr10-12333065-12334313	MA1649.1	chr10	12333689	12349482	15794	*	0.0554324	CAMK1D	4.13043	1.81e-05	ZBTB12
chr10-12333065-12334313	MA0524.2	chr10	12333689	12349482	15794	*	0.0554324	CAMK1D	4.13043	1.81e-05	TFAP2C
chr10-12333065-12334313	MA0811.1	chr10	12333689	12349482	15794	*	0.0554324	CAMK1D	4.13043	1.81e-05	TFAP2B
chr10-12333065-12334313	MA0693.2	chr10	12333689	12349482	15794	*	0.0554324	CAMK1D	4.13043	1.81e-05	VDR
chr10-12333065-12334313	MA0782.2	chr10	12333689	12349482	15794	*	0.0554324	CAMK1D	4.13043	1.81e-05	PKNOX1
chr10-12333065-12334313	MA0812.1	chr10	12333689	12349482	15794	*	0.0554324	CAMK1D	4.13043	1.81e-05	TFAP2B(var.2)
chr10-12333065-12334313	MA1491.1	chr10	12333689	12349482	15794	*	0.0554324	CAMK1D	4.13043	1.81e-05	GLI3
chr10-12333065-12334313	MA1529.1	chr10	12333689	12349482	15794	*	0.0554324	CAMK1D	4.13043	1.81e-05	NHLH2
chr10-12333065-12334313	MA0003.4	chr10	12333689	12349482	15794	*	0.0554324	CAMK1D	4.13043	1.81e-05	TFAP2A
chr10-12333065-12334313	MA0734.2	chr10	12333689	12349482	15794	*	0.0554324	CAMK1D	4.13043	1.81e-05	GLI2
chr10-12333065-12334313	MA0810.1	chr10	12333689	12349482	15794	*	0.0554324	CAMK1D	4.13043	1.81e-05	TFAP2A(var.2)
chr10-12333065-12334313	MA0042.2	chr10	12333689	12349482	15794	*	0.0554324	CAMK1D	4.13043	1.81e-05	FOXI1
chr10-12333065-12334313	MA0033.2	chr10	12333689	12349482	15794	*	0.0554324	CAMK1D	4.13043	1.81e-05	FOXL1
chr10-12333065-12334313	MA0848.1	chr10	12333689	12349482	15794	*	0.0554324	CAMK1D	4.13043	1.81e-05	FOXO4
chr10-12333065-12334313	MA0849.1	chr10	12333689	12349482	15794	*	0.0554324	CAMK1D	4.13043	1.81e-05	FOXO6
chr10-12333065-12334313	MA0850.1	chr10	12333689	12349482	15794	*	0.0554324	CAMK1D	4.13043	1.81e-05	FOXP3
chr10-12333065-12334313	MA1114.1	chr10	12333689	12349482	15794	*	0.0554324	CAMK1D	4.13043	1.81e-05	PBX3
chr10-12333065-12334313	MA0751.1	chr10	12333689	12349482	15794	*	0.0554324	CAMK1D	4.13043	1.81e-05	ZIC4
chr10-12333065-12334313	MA1584.1	chr10	12333689	12349482	15794	*	0.0554324	CAMK1D	4.13043	1.81e-05	ZIC5
chr10-133292584-133294689	MA0062.3	chr10	133293637	133312337	18701	*	0.0609534	TUBGCP2	6.01563	8.96e-10	GABPA
chr10-133292584-133294689	MA0761.2	chr10	133293637	133312337	18701	*	0.0609534	TUBGCP2	6.01563	8.96e-10	ETV1
chr10-133292584-133294689	MA0598.3	chr10	133293637	133312337	18701	*	0.0609534	TUBGCP2	6.01563	8.96e-10	EHF
chr10-133292584-133294689	MA1508.1	chr10	133293637	133312337	18701	*	0.0609534	TUBGCP2	6.01563	8.96e-10	IKZF1
chr10-133292584-133294689	MA0764.2	chr10	133293637	133312337	18701	*	0.0609534	TUBGCP2	6.01563	8.96e-10	ETV4
chr10-133292584-133294689	MA0080.5	chr10	133293637	133312337	18701	*	0.0609534	TUBGCP2	6.01563	8.96e-10	SPI1
chr10-133292584-133294689	MA0687.1	chr10	133293637	133312337	18701	*	0.0609534	TUBGCP2	6.01563	8.96e-10	SPIC
chr10-133292584-133294689	MA1528.1	chr10	133293637	133312337	18701	*	0.0609534	TUBGCP2	6.01563	8.96e-10	NFIX(var.2)
chr10-133292584-133294689	MA0478.1	chr10	133293637	133312337	18701	*	0.0609534	TUBGCP2	6.01563	8.96e-10	FOSL2
chr10-133292584-133294689	MA0136.2	chr10	133293637	133312337	18701	*	0.0609534	TUBGCP2	6.01563	8.96e-10	ELF5
chr10-133292584-133294689	MA1135.1	chr10	133293637	133312337	18701	*	0.0609534	TUBGCP2	6.01563	8.96e-10	FOSB::JUNB
chr10-133292584-133294689	MA1134.1	chr10	133293637	133312337	18701	*	0.0609534	TUBGCP2	6.01563	8.96e-10	FOS::JUNB
chr10-133292584-133294689	MA1144.1	chr10	133293637	133312337	18701	*	0.0609534	TUBGCP2	6.01563	8.96e-10	FOSL2::JUND
chr10-133292584-133294689	MA0099.3	chr10	133293637	133312337	18701	*	0.0609534	TUBGCP2	6.01563	8.96e-10	FOS::JUN
chr10-133292584-133294689	MA1633.1	chr10	133293637	133312337	18701	*	0.0609534	TUBGCP2	6.01563	8.96e-10	BACH1
chr10-133292584-133294689	MA1130.1	chr10	133293637	133312337	18701	*	0.0609534	TUBGCP2	6.01563	8.96e-10	FOSL2::JUN
chr10-133292584-133294689	MA0477.2	chr10	133293637	133312337	18701	*	0.0609534	TUBGCP2	6.01563	8.96e-10	FOSL1
chr10-133292584-133294689	MA1138.1	chr10	133293637	133312337	18701	*	0.0609534	TUBGCP2	6.01563	8.96e-10	FOSL2::JUNB
chr10-133292584-133294689	MA1141.1	chr10	133293637	133312337	18701	*	0.0609534	TUBGCP2	6.01563	8.96e-10	FOS::JUND
chr10-133292584-133294689	MA1128.1	chr10	133293637	133312337	18701	*	0.0609534	TUBGCP2	6.01563	8.96e-10	FOSL1::JUN
chr10-133292584-133294689	MA1101.2	chr10	133293637	133312337	18701	*	0.0609534	TUBGCP2	6.01563	8.96e-10	BACH2
chr10-133292584-133294689	MA1643.1	chr10	133293637	133312337	18701	*	0.0609534	TUBGCP2	6.01563	8.96e-10	NFIB
chr10-133292584-133294689	MA0462.2	chr10	133293637	133312337	18701	*	0.0609534	TUBGCP2	6.01563	8.96e-10	BATF::JUN
chr10-133292584-133294689	MA1634.1	chr10	133293637	133312337	18701	*	0.0609534	TUBGCP2	6.01563	8.96e-10	BATF
chr10-133292584-133294689	MA1137.1	chr10	133293637	133312337	18701	*	0.0609534	TUBGCP2	6.01563	8.96e-10	FOSL1::JUNB
chr10-133292584-133294689	MA0491.2	chr10	133293637	133312337	18701	*	0.0609534	TUBGCP2	6.01563	8.96e-10	JUND
chr10-133292584-133294689	MA0476.1	chr10	133293637	133312337	18701	*	0.0609534	TUBGCP2	6.01563	8.96e-10	FOS
chr10-133292584-133294689	MA1111.1	chr10	133293637	133312337	18701	*	0.0609534	TUBGCP2	6.01563	8.96e-10	NR2F2
chr10-133292584-133294689	MA0489.1	chr10	133293637	133312337	18701	*	0.0609534	TUBGCP2	6.01563	8.96e-10	JUN(var.2)
chr10-133292584-133294689	MA0835.2	chr10	133293637	133312337	18701	*	0.0609534	TUBGCP2	6.01563	8.96e-10	BATF3
chr10-133292584-133294689	MA0841.1	chr10	133293637	133312337	18701	*	0.0609534	TUBGCP2	6.01563	8.96e-10	NFE2
chr10-133292584-133294689	MA0655.1	chr10	133293637	133312337	18701	*	0.0609534	TUBGCP2	6.01563	8.96e-10	JDP2
chr10-133292584-133294689	MA1132.1	chr10	133293637	133312337	18701	*	0.0609534	TUBGCP2	6.01563	8.96e-10	JUN::JUNB
chr10-133292584-133294689	MA1142.1	chr10	133293637	133312337	18701	*	0.0609534	TUBGCP2	6.01563	8.96e-10	FOSL1::JUND
chr10-133292584-133294689	MA0490.2	chr10	133293637	133312337	18701	*	0.0609534	TUBGCP2	6.01563	8.96e-10	JUNB
chr10-133292584-133294689	MA1527.1	chr10	133293637	133312337	18701	*	0.0609534	TUBGCP2	6.01563	8.96e-10	NFIC(var.2)
chr10-133292584-133294689	MA0496.3	chr10	133293637	133312337	18701	*	0.0609534	TUBGCP2	6.01563	8.96e-10	MAFK
chr10-133292584-133294689	MA1652.1	chr10	133293637	133312337	18701	*	0.0609534	TUBGCP2	6.01563	8.96e-10	ZKSCAN5
chr10-133292584-133294689	MA0501.1	chr10	133293637	133312337	18701	*	0.0609534	TUBGCP2	6.01563	8.96e-10	MAF::NFE2
chr10-133292584-133294689	MA1576.1	chr10	133293637	133312337	18701	*	0.0609534	TUBGCP2	6.01563	8.96e-10	THRB(var.3)
chr10-133292584-133294689	MA0513.1	chr10	133293637	133312337	18701	*	0.0609534	TUBGCP2	6.01563	8.96e-10	SMAD2::SMAD3::SMAD4
chr10-133292584-133294689	MA0071.1	chr10	133293637	133312337	18701	*	0.0609534	TUBGCP2	6.01563	8.96e-10	RORA
chr10-133292584-133294689	MA1541.1	chr10	133293637	133312337	18701	*	0.0609534	TUBGCP2	6.01563	8.96e-10	NR6A1
chr10-133292584-133294689	MA1467.1	chr10	133293637	133312337	18701	*	0.0609534	TUBGCP2	6.01563	8.96e-10	ATOH1(var.2)
chr10-133292584-133294689	MA1537.1	chr10	133293637	133312337	18701	*	0.0609534	TUBGCP2	6.01563	8.96e-10	NR2F1(var.2)
chr10-133292584-133294689	MA0050.2	chr10	133293637	133312337	18701	*	0.0609534	TUBGCP2	6.01563	8.96e-10	IRF1
chr10-133292584-133294689	MA0144.2	chr10	133293637	133312337	18701	*	0.0609534	TUBGCP2	6.01563	8.96e-10	STAT3
chr10-133292584-133294689	MA1574.1	chr10	133293637	133312337	18701	*	0.0609534	TUBGCP2	6.01563	8.96e-10	THRB
chr10-133292584-133294689	MA0155.1	chr10	133293637	133312337	18701	*	0.0609534	TUBGCP2	6.01563	8.96e-10	INSM1
chr10-133292584-133294689	MA1148.1	chr10	133293637	133312337	18701	*	0.0609534	TUBGCP2	6.01563	8.96e-10	PPARA::RXRA
chr10-133292584-133294689	MA1484.1	chr10	133293637	133312337	18701	*	0.0609534	TUBGCP2	6.01563	8.96e-10	ETS2
chr10-133292584-133294689	MA0597.1	chr10	133293637	133312337	18701	*	0.0609534	TUBGCP2	6.01563	8.96e-10	THAP1
chr10-133292584-133294689	MA1635.1	chr10	133293637	133312337	18701	*	0.0609534	TUBGCP2	6.01563	8.96e-10	BHLHE22(var.2)
chr10-133292584-133294689	MA1108.2	chr10	133293637	133312337	18701	*	0.0609534	TUBGCP2	6.01563	8.96e-10	MXI1
chr10-133292584-133294689	MA0762.1	chr10	133293637	133312337	18701	*	0.0609534	TUBGCP2	6.01563	8.96e-10	ETV2
chr10-133292584-133294689	MA0694.1	chr10	133293637	133312337	18701	*	0.0609534	TUBGCP2	6.01563	8.96e-10	ZBTB7B
chr10-133292584-133294689	MA0821.1	chr10	133293637	133312337	18701	*	0.0609534	TUBGCP2	6.01563	8.96e-10	HES5
chr10-133292584-133294689	MA0863.1	chr10	133293637	133312337	18701	*	0.0609534	TUBGCP2	6.01563	8.96e-10	MTF1
chr10-133292584-133294689	MA0074.1	chr10	133293637	133312337	18701	*	0.0609534	TUBGCP2	6.01563	8.96e-10	RXRA::VDR
chr10-133292584-133294689	MA0649.1	chr10	133293637	133312337	18701	*	0.0609534	TUBGCP2	6.01563	8.96e-10	HEY2
chr10-133292584-133294689	MA0815.1	chr10	133293637	133312337	18701	*	0.0609534	TUBGCP2	6.01563	8.96e-10	TFAP2C(var.3)
chr10-133292584-133294689	MA1548.1	chr10	133293637	133312337	18701	*	0.0609534	TUBGCP2	6.01563	8.96e-10	PLAGL2
chr10-133292584-133294689	MA0872.1	chr10	133293637	133312337	18701	*	0.0609534	TUBGCP2	6.01563	8.96e-10	TFAP2A(var.3)
chr10-133292584-133294689	MA0104.4	chr10	133293637	133312337	18701	*	0.0609534	TUBGCP2	6.01563	8.96e-10	MYCN
chr10-133292584-133294689	MA0823.1	chr10	133293637	133312337	18701	*	0.0609534	TUBGCP2	6.01563	8.96e-10	HEY1
chr10-133292584-133294689	MA0616.2	chr10	133293637	133312337	18701	*	0.0609534	TUBGCP2	6.01563	8.96e-10	HES2
chr10-133292584-133294689	MA0813.1	chr10	133293637	133312337	18701	*	0.0609534	TUBGCP2	6.01563	8.96e-10	TFAP2B(var.3)
chr10-133292584-133294689	MA0058.3	chr10	133293637	133312337	18701	*	0.0609534	TUBGCP2	6.01563	8.96e-10	MAX
chr10-133292584-133294689	MA0524.2	chr10	133293637	133312337	18701	*	0.0609534	TUBGCP2	6.01563	8.96e-10	TFAP2C
chr10-133292584-133294689	MA0811.1	chr10	133293637	133312337	18701	*	0.0609534	TUBGCP2	6.01563	8.96e-10	TFAP2B
chr10-133292584-133294689	MA0059.1	chr10	133293637	133312337	18701	*	0.0609534	TUBGCP2	6.01563	8.96e-10	MAX::MYC
chr10-133292584-133294689	MA0782.2	chr10	133293637	133312337	18701	*	0.0609534	TUBGCP2	6.01563	8.96e-10	PKNOX1
chr10-133292584-133294689	MA0048.2	chr10	133293637	133312337	18701	*	0.0609534	TUBGCP2	6.01563	8.96e-10	NHLH1
chr10-133292584-133294689	MA0812.1	chr10	133293637	133312337	18701	*	0.0609534	TUBGCP2	6.01563	8.96e-10	TFAP2B(var.2)
chr10-133292584-133294689	MA1491.1	chr10	133293637	133312337	18701	*	0.0609534	TUBGCP2	6.01563	8.96e-10	GLI3
chr10-133292584-133294689	MA0003.4	chr10	133293637	133312337	18701	*	0.0609534	TUBGCP2	6.01563	8.96e-10	TFAP2A
chr10-133292584-133294689	MA0833.2	chr10	133293637	133312337	18701	*	0.0609534	TUBGCP2	6.01563	8.96e-10	ATF4
chr10-133292584-133294689	MA0734.2	chr10	133293637	133312337	18701	*	0.0609534	TUBGCP2	6.01563	8.96e-10	GLI2
chr10-133292584-133294689	MA0810.1	chr10	133293637	133312337	18701	*	0.0609534	TUBGCP2	6.01563	8.96e-10	TFAP2A(var.2)
chr10-133292584-133294689	MA0147.3	chr10	133293637	133312337	18701	*	0.0609534	TUBGCP2	6.01563	8.96e-10	MYC
chr10-133292584-133294689	MA1514.1	chr10	133293637	133312337	18701	*	0.0609534	TUBGCP2	6.01563	8.96e-10	KLF17
chr10-133292584-133294689	MA1114.1	chr10	133293637	133312337	18701	*	0.0609534	TUBGCP2	6.01563	8.96e-10	PBX3
chr10-133292584-133294689	MA1485.1	chr10	133293637	133312337	18701	*	0.0609534	TUBGCP2	6.01563	8.96e-10	FERD3L
chr10-133292584-133294689	MA0138.2	chr10	133293637	133312337	18701	*	0.0609534	TUBGCP2	6.01563	8.96e-10	REST
chr10-133292584-133294689	MA0753.2	chr10	133293637	133312337	18701	*	0.0609534	TUBGCP2	6.01563	8.96e-10	ZNF740
chr10-79149527-79150489	MA0062.3	chr10	79069035	79150008	80974	*	0.112279	ZMIZ1	3.34111	0.000417221	GABPA
chr10-79149527-79150489	MA0062.3	chr10	79150008	79347469	197462	*	0.0570114	PPIF	3.32121	0.000448146	GABPA
chr10-79149527-79150489	MA0761.2	chr10	79069035	79150008	80974	*	0.112279	ZMIZ1	3.34111	0.000417221	ETV1
chr10-79149527-79150489	MA0761.2	chr10	79150008	79347469	197462	*	0.0570114	PPIF	3.32121	0.000448146	ETV1
chr10-79149527-79150489	MA0473.3	chr10	79069035	79150008	80974	*	0.112279	ZMIZ1	3.34111	0.000417221	ELF1
chr10-79149527-79150489	MA0473.3	chr10	79150008	79347469	197462	*	0.0570114	PPIF	3.32121	0.000448146	ELF1
chr10-79149527-79150489	MA0598.3	chr10	79069035	79150008	80974	*	0.112279	ZMIZ1	3.34111	0.000417221	EHF
chr10-79149527-79150489	MA0598.3	chr10	79150008	79347469	197462	*	0.0570114	PPIF	3.32121	0.000448146	EHF
chr10-79149527-79150489	MA1508.1	chr10	79069035	79150008	80974	*	0.112279	ZMIZ1	3.34111	0.000417221	IKZF1
chr10-79149527-79150489	MA1508.1	chr10	79150008	79347469	197462	*	0.0570114	PPIF	3.32121	0.000448146	IKZF1
chr10-79149527-79150489	MA0764.2	chr10	79069035	79150008	80974	*	0.112279	ZMIZ1	3.34111	0.000417221	ETV4
chr10-79149527-79150489	MA0764.2	chr10	79150008	79347469	197462	*	0.0570114	PPIF	3.32121	0.000448146	ETV4
chr10-79149527-79150489	MA0640.2	chr10	79069035	79150008	80974	*	0.112279	ZMIZ1	3.34111	0.000417221	ELF3
chr10-79149527-79150489	MA0640.2	chr10	79150008	79347469	197462	*	0.0570114	PPIF	3.32121	0.000448146	ELF3
chr10-79149527-79150489	MA0081.2	chr10	79069035	79150008	80974	*	0.112279	ZMIZ1	3.34111	0.000417221	SPIB
chr10-79149527-79150489	MA0081.2	chr10	79150008	79347469	197462	*	0.0570114	PPIF	3.32121	0.000448146	SPIB
chr10-79149527-79150489	MA0080.5	chr10	79069035	79150008	80974	*	0.112279	ZMIZ1	3.34111	0.000417221	SPI1
chr10-79149527-79150489	MA0080.5	chr10	79150008	79347469	197462	*	0.0570114	PPIF	3.32121	0.000448146	SPI1
chr10-79149527-79150489	MA1528.1	chr10	79069035	79150008	80974	*	0.112279	ZMIZ1	3.34111	0.000417221	NFIX(var.2)
chr10-79149527-79150489	MA1528.1	chr10	79150008	79347469	197462	*	0.0570114	PPIF	3.32121	0.000448146	NFIX(var.2)
chr10-79149527-79150489	MA0136.2	chr10	79069035	79150008	80974	*	0.112279	ZMIZ1	3.34111	0.000417221	ELF5
chr10-79149527-79150489	MA0136.2	chr10	79150008	79347469	197462	*	0.0570114	PPIF	3.32121	0.000448146	ELF5
chr10-79149527-79150489	MA1643.1	chr10	79069035	79150008	80974	*	0.112279	ZMIZ1	3.34111	0.000417221	NFIB
chr10-79149527-79150489	MA1643.1	chr10	79150008	79347469	197462	*	0.0570114	PPIF	3.32121	0.000448146	NFIB
chr10-79149527-79150489	MA0730.1	chr10	79069035	79150008	80974	*	0.112279	ZMIZ1	3.34111	0.000417221	RARA(var.2)
chr10-79149527-79150489	MA0730.1	chr10	79150008	79347469	197462	*	0.0570114	PPIF	3.32121	0.000448146	RARA(var.2)
chr10-79149527-79150489	MA0258.2	chr10	79069035	79150008	80974	*	0.112279	ZMIZ1	3.34111	0.000417221	ESR2
chr10-79149527-79150489	MA0258.2	chr10	79150008	79347469	197462	*	0.0570114	PPIF	3.32121	0.000448146	ESR2
chr10-79149527-79150489	MA0154.4	chr10	79069035	79150008	80974	*	0.112279	ZMIZ1	3.34111	0.000417221	EBF1
chr10-79149527-79150489	MA0154.4	chr10	79150008	79347469	197462	*	0.0570114	PPIF	3.32121	0.000448146	EBF1
chr10-79149527-79150489	MA1637.1	chr10	79069035	79150008	80974	*	0.112279	ZMIZ1	3.34111	0.000417221	EBF3
chr10-79149527-79150489	MA1637.1	chr10	79150008	79347469	197462	*	0.0570114	PPIF	3.32121	0.000448146	EBF3
chr10-79149527-79150489	MA0504.1	chr10	79069035	79150008	80974	*	0.112279	ZMIZ1	3.34111	0.000417221	NR2C2
chr10-79149527-79150489	MA0504.1	chr10	79150008	79347469	197462	*	0.0570114	PPIF	3.32121	0.000448146	NR2C2
chr10-79149527-79150489	MA0017.2	chr10	79069035	79150008	80974	*	0.112279	ZMIZ1	3.34111	0.000417221	NR2F1
chr10-79149527-79150489	MA0017.2	chr10	79150008	79347469	197462	*	0.0570114	PPIF	3.32121	0.000448146	NR2F1
chr10-79149527-79150489	MA1541.1	chr10	79069035	79150008	80974	*	0.112279	ZMIZ1	3.34111	0.000417221	NR6A1
chr10-79149527-79150489	MA1541.1	chr10	79150008	79347469	197462	*	0.0570114	PPIF	3.32121	0.000448146	NR6A1
chr10-79149527-79150489	MA0856.1	chr10	79069035	79150008	80974	*	0.112279	ZMIZ1	3.34111	0.000417221	RXRG
chr10-79149527-79150489	MA0856.1	chr10	79150008	79347469	197462	*	0.0570114	PPIF	3.32121	0.000448146	RXRG
chr10-79149527-79150489	MA1537.1	chr10	79069035	79150008	80974	*	0.112279	ZMIZ1	3.34111	0.000417221	NR2F1(var.2)
chr10-79149527-79150489	MA1537.1	chr10	79150008	79347469	197462	*	0.0570114	PPIF	3.32121	0.000448146	NR2F1(var.2)
chr10-79149527-79150489	MA1593.1	chr10	79069035	79150008	80974	*	0.112279	ZMIZ1	3.34111	0.000417221	ZNF317
chr10-79149527-79150489	MA1593.1	chr10	79150008	79347469	197462	*	0.0570114	PPIF	3.32121	0.000448146	ZNF317
chr10-79149527-79150489	MA0144.2	chr10	79069035	79150008	80974	*	0.112279	ZMIZ1	3.34111	0.000417221	STAT3
chr10-79149527-79150489	MA0144.2	chr10	79150008	79347469	197462	*	0.0570114	PPIF	3.32121	0.000448146	STAT3
chr10-79149527-79150489	MA1574.1	chr10	79069035	79150008	80974	*	0.112279	ZMIZ1	3.34111	0.000417221	THRB
chr10-79149527-79150489	MA1574.1	chr10	79150008	79347469	197462	*	0.0570114	PPIF	3.32121	0.000448146	THRB
chr10-79149527-79150489	MA1540.1	chr10	79069035	79150008	80974	*	0.112279	ZMIZ1	3.34111	0.000417221	NR5A1
chr10-79149527-79150489	MA1540.1	chr10	79150008	79347469	197462	*	0.0570114	PPIF	3.32121	0.000448146	NR5A1
chr10-79149527-79150489	MA0155.1	chr10	79069035	79150008	80974	*	0.112279	ZMIZ1	3.34111	0.000417221	INSM1
chr10-79149527-79150489	MA0155.1	chr10	79150008	79347469	197462	*	0.0570114	PPIF	3.32121	0.000448146	INSM1
chr10-79149527-79150489	MA1148.1	chr10	79069035	79150008	80974	*	0.112279	ZMIZ1	3.34111	0.000417221	PPARA::RXRA
chr10-79149527-79150489	MA1148.1	chr10	79150008	79347469	197462	*	0.0570114	PPIF	3.32121	0.000448146	PPARA::RXRA
chr10-79149527-79150489	MA1484.1	chr10	79069035	79150008	80974	*	0.112279	ZMIZ1	3.34111	0.000417221	ETS2
chr10-79149527-79150489	MA1484.1	chr10	79150008	79347469	197462	*	0.0570114	PPIF	3.32121	0.000448146	ETS2
chr10-79149527-79150489	MA0066.1	chr10	79069035	79150008	80974	*	0.112279	ZMIZ1	3.34111	0.000417221	PPARG
chr10-79149527-79150489	MA0066.1	chr10	79150008	79347469	197462	*	0.0570114	PPIF	3.32121	0.000448146	PPARG
chr10-79149527-79150489	MA1532.1	chr10	79069035	79150008	80974	*	0.112279	ZMIZ1	3.34111	0.000417221	NR1D2
chr10-79149527-79150489	MA1532.1	chr10	79150008	79347469	197462	*	0.0570114	PPIF	3.32121	0.000448146	NR1D2
chr10-79149527-79150489	MA0855.1	chr10	79069035	79150008	80974	*	0.112279	ZMIZ1	3.34111	0.000417221	RXRB
chr10-79149527-79150489	MA0855.1	chr10	79150008	79347469	197462	*	0.0570114	PPIF	3.32121	0.000448146	RXRB
chr10-79149527-79150489	MA1656.1	chr10	79069035	79150008	80974	*	0.112279	ZMIZ1	3.34111	0.000417221	ZNF449
chr10-79149527-79150489	MA1656.1	chr10	79150008	79347469	197462	*	0.0570114	PPIF	3.32121	0.000448146	ZNF449
chr10-79149527-79150489	MA1550.1	chr10	79069035	79150008	80974	*	0.112279	ZMIZ1	3.34111	0.000417221	PPARD
chr10-79149527-79150489	MA1550.1	chr10	79150008	79347469	197462	*	0.0570114	PPIF	3.32121	0.000448146	PPARD
chr10-79149527-79150489	MA1116.1	chr10	79069035	79150008	80974	*	0.112279	ZMIZ1	3.34111	0.000417221	RBPJ
chr10-79149527-79150489	MA1116.1	chr10	79150008	79347469	197462	*	0.0570114	PPIF	3.32121	0.000448146	RBPJ
chr10-79149527-79150489	MA0115.1	chr10	79069035	79150008	80974	*	0.112279	ZMIZ1	3.34111	0.000417221	NR1H2::RXRA
chr10-79149527-79150489	MA0115.1	chr10	79150008	79347469	197462	*	0.0570114	PPIF	3.32121	0.000448146	NR1H2::RXRA
chr10-79149527-79150489	MA0018.4	chr10	79069035	79150008	80974	*	0.112279	ZMIZ1	3.34111	0.000417221	CREB1
chr10-79149527-79150489	MA0018.4	chr10	79150008	79347469	197462	*	0.0570114	PPIF	3.32121	0.000448146	CREB1
chr10-79149527-79150489	MA0694.1	chr10	79069035	79150008	80974	*	0.112279	ZMIZ1	3.34111	0.000417221	ZBTB7B
chr10-79149527-79150489	MA0694.1	chr10	79150008	79347469	197462	*	0.0570114	PPIF	3.32121	0.000448146	ZBTB7B
chr10-79149527-79150489	MA0112.3	chr10	79069035	79150008	80974	*	0.112279	ZMIZ1	3.34111	0.000417221	ESR1
chr10-79149527-79150489	MA0112.3	chr10	79150008	79347469	197462	*	0.0570114	PPIF	3.32121	0.000448146	ESR1
chr10-79149527-79150489	MA0074.1	chr10	79069035	79150008	80974	*	0.112279	ZMIZ1	3.34111	0.000417221	RXRA::VDR
chr10-79149527-79150489	MA0074.1	chr10	79150008	79347469	197462	*	0.0570114	PPIF	3.32121	0.000448146	RXRA::VDR
chr10-79149527-79150489	MA0903.1	chr10	79069035	79150008	80974	*	0.112279	ZMIZ1	3.34111	0.000417221	HOXB3
chr10-79149527-79150489	MA0903.1	chr10	79150008	79347469	197462	*	0.0570114	PPIF	3.32121	0.000448146	HOXB3
chr10-79149527-79150489	MA1548.1	chr10	79069035	79150008	80974	*	0.112279	ZMIZ1	3.34111	0.000417221	PLAGL2
chr10-79149527-79150489	MA1548.1	chr10	79150008	79347469	197462	*	0.0570114	PPIF	3.32121	0.000448146	PLAGL2
chr10-79149527-79150489	MA0048.2	chr10	79069035	79150008	80974	*	0.112279	ZMIZ1	3.34111	0.000417221	NHLH1
chr10-79149527-79150489	MA0048.2	chr10	79150008	79347469	197462	*	0.0570114	PPIF	3.32121	0.000448146	NHLH1
chr10-79149527-79150489	MA1491.1	chr10	79069035	79150008	80974	*	0.112279	ZMIZ1	3.34111	0.000417221	GLI3
chr10-79149527-79150489	MA1491.1	chr10	79150008	79347469	197462	*	0.0570114	PPIF	3.32121	0.000448146	GLI3
chr10-79149527-79150489	MA0732.1	chr10	79069035	79150008	80974	*	0.112279	ZMIZ1	3.34111	0.000417221	EGR3
chr10-79149527-79150489	MA0732.1	chr10	79150008	79347469	197462	*	0.0570114	PPIF	3.32121	0.000448146	EGR3
chr10-79149527-79150489	MA0734.2	chr10	79069035	79150008	80974	*	0.112279	ZMIZ1	3.34111	0.000417221	GLI2
chr10-79149527-79150489	MA0734.2	chr10	79150008	79347469	197462	*	0.0570114	PPIF	3.32121	0.000448146	GLI2
chr10-79149527-79150489	MA0596.1	chr10	79069035	79150008	80974	*	0.112279	ZMIZ1	3.34111	0.000417221	SREBF2
chr10-79149527-79150489	MA0596.1	chr10	79150008	79347469	197462	*	0.0570114	PPIF	3.32121	0.000448146	SREBF2
chr10-79149527-79150489	MA1514.1	chr10	79069035	79150008	80974	*	0.112279	ZMIZ1	3.34111	0.000417221	KLF17
chr10-79149527-79150489	MA1514.1	chr10	79150008	79347469	197462	*	0.0570114	PPIF	3.32121	0.000448146	KLF17
chr10-79149527-79150489	MA0753.2	chr10	79069035	79150008	80974	*	0.112279	ZMIZ1	3.34111	0.000417221	ZNF740
chr10-79149527-79150489	MA0753.2	chr10	79150008	79347469	197462	*	0.0570114	PPIF	3.32121	0.000448146	ZNF740
chr10-79273767-79274781	MA1528.1	chr10	79069035	79274274	205240	*	0.126689	ZMIZ1	3.20361	0.000678573	NFIX(var.2)
chr10-79273767-79274781	MA1528.1	chr10	79274274	79347469	73196	*	0.0964837	PPIF	4.02801	2.81e-05	NFIX(var.2)
chr10-79273767-79274781	MA1643.1	chr10	79069035	79274274	205240	*	0.126689	ZMIZ1	3.20361	0.000678573	NFIB
chr10-79273767-79274781	MA1643.1	chr10	79274274	79347469	73196	*	0.0964837	PPIF	4.02801	2.81e-05	NFIB
chr10-79273767-79274781	MA1527.1	chr10	79069035	79274274	205240	*	0.126689	ZMIZ1	3.20361	0.000678573	NFIC(var.2)
chr10-79273767-79274781	MA1527.1	chr10	79274274	79347469	73196	*	0.0964837	PPIF	4.02801	2.81e-05	NFIC(var.2)
chr10-79273767-79274781	MA0119.1	chr10	79069035	79274274	205240	*	0.126689	ZMIZ1	3.20361	0.000678573	NFIC::TLX1
chr10-79273767-79274781	MA0119.1	chr10	79274274	79347469	73196	*	0.0964837	PPIF	4.02801	2.81e-05	NFIC::TLX1
chr10-79273767-79274781	MA1576.1	chr10	79069035	79274274	205240	*	0.126689	ZMIZ1	3.20361	0.000678573	THRB(var.3)
chr10-79273767-79274781	MA1576.1	chr10	79274274	79347469	73196	*	0.0964837	PPIF	4.02801	2.81e-05	THRB(var.3)
chr10-79273767-79274781	MA0504.1	chr10	79069035	79274274	205240	*	0.126689	ZMIZ1	3.20361	0.000678573	NR2C2
chr10-79273767-79274781	MA0504.1	chr10	79274274	79347469	73196	*	0.0964837	PPIF	4.02801	2.81e-05	NR2C2
chr10-79273767-79274781	MA0017.2	chr10	79069035	79274274	205240	*	0.126689	ZMIZ1	3.20361	0.000678573	NR2F1
chr10-79273767-79274781	MA0017.2	chr10	79274274	79347469	73196	*	0.0964837	PPIF	4.02801	2.81e-05	NR2F1
chr10-79273767-79274781	MA0105.4	chr10	79069035	79274274	205240	*	0.126689	ZMIZ1	3.20361	0.000678573	NFKB1
chr10-79273767-79274781	MA0105.4	chr10	79274274	79347469	73196	*	0.0964837	PPIF	4.02801	2.81e-05	NFKB1
chr10-79273767-79274781	MA1467.1	chr10	79069035	79274274	205240	*	0.126689	ZMIZ1	3.20361	0.000678573	ATOH1(var.2)
chr10-79273767-79274781	MA1467.1	chr10	79274274	79347469	73196	*	0.0964837	PPIF	4.02801	2.81e-05	ATOH1(var.2)
chr10-79273767-79274781	MA1123.2	chr10	79069035	79274274	205240	*	0.126689	ZMIZ1	3.20361	0.000678573	TWIST1
chr10-79273767-79274781	MA1123.2	chr10	79274274	79347469	73196	*	0.0964837	PPIF	4.02801	2.81e-05	TWIST1
chr10-79273767-79274781	MA0698.1	chr10	79069035	79274274	205240	*	0.126689	ZMIZ1	3.20361	0.000678573	ZBTB18
chr10-79273767-79274781	MA0698.1	chr10	79274274	79347469	73196	*	0.0964837	PPIF	4.02801	2.81e-05	ZBTB18
chr10-79273767-79274781	MA0831.2	chr10	79069035	79274274	205240	*	0.126689	ZMIZ1	3.20361	0.000678573	TFE3
chr10-79273767-79274781	MA0831.2	chr10	79274274	79347469	73196	*	0.0964837	PPIF	4.02801	2.81e-05	TFE3
chr10-79273767-79274781	MA0612.2	chr10	79069035	79274274	205240	*	0.126689	ZMIZ1	3.20361	0.000678573	EMX1
chr10-79273767-79274781	MA0612.2	chr10	79274274	79347469	73196	*	0.0964837	PPIF	4.02801	2.81e-05	EMX1
chr10-79273767-79274781	MA0132.2	chr10	79069035	79274274	205240	*	0.126689	ZMIZ1	3.20361	0.000678573	PDX1
chr10-79273767-79274781	MA0132.2	chr10	79274274	79347469	73196	*	0.0964837	PPIF	4.02801	2.81e-05	PDX1
chr10-79273767-79274781	MA1481.1	chr10	79069035	79274274	205240	*	0.126689	ZMIZ1	3.20361	0.000678573	DRGX
chr10-79273767-79274781	MA1481.1	chr10	79274274	79347469	73196	*	0.0964837	PPIF	4.02801	2.81e-05	DRGX
chr10-79273767-79274781	MA0902.2	chr10	79069035	79274274	205240	*	0.126689	ZMIZ1	3.20361	0.000678573	HOXB2
chr10-79273767-79274781	MA0902.2	chr10	79274274	79347469	73196	*	0.0964837	PPIF	4.02801	2.81e-05	HOXB2
chr10-79273767-79274781	MA0509.2	chr10	79069035	79274274	205240	*	0.126689	ZMIZ1	3.20361	0.000678573	RFX1
chr10-79273767-79274781	MA0509.2	chr10	79274274	79347469	73196	*	0.0964837	PPIF	4.02801	2.81e-05	RFX1
chr10-79273767-79274781	MA0075.3	chr10	79069035	79274274	205240	*	0.126689	ZMIZ1	3.20361	0.000678573	PRRX2
chr10-79273767-79274781	MA0075.3	chr10	79274274	79347469	73196	*	0.0964837	PPIF	4.02801	2.81e-05	PRRX2
chr10-79273767-79274781	MA0892.1	chr10	79069035	79274274	205240	*	0.126689	ZMIZ1	3.20361	0.000678573	GSX1
chr10-79273767-79274781	MA0892.1	chr10	79274274	79347469	73196	*	0.0964837	PPIF	4.02801	2.81e-05	GSX1
chr10-79273767-79274781	MA1555.1	chr10	79069035	79274274	205240	*	0.126689	ZMIZ1	3.20361	0.000678573	RXRB(var.2)
chr10-79273767-79274781	MA1555.1	chr10	79274274	79347469	73196	*	0.0964837	PPIF	4.02801	2.81e-05	RXRB(var.2)
chr10-79273767-79274781	MA0498.2	chr10	79069035	79274274	205240	*	0.126689	ZMIZ1	3.20361	0.000678573	MEIS1
chr10-79273767-79274781	MA0498.2	chr10	79274274	79347469	73196	*	0.0964837	PPIF	4.02801	2.81e-05	MEIS1
chr10-79273767-79274781	MA0782.2	chr10	79069035	79274274	205240	*	0.126689	ZMIZ1	3.20361	0.000678573	PKNOX1
chr10-79273767-79274781	MA0782.2	chr10	79274274	79347469	73196	*	0.0964837	PPIF	4.02801	2.81e-05	PKNOX1
chr10-79273767-79274781	MA1114.1	chr10	79069035	79274274	205240	*	0.126689	ZMIZ1	3.20361	0.000678573	PBX3
chr10-79273767-79274781	MA1114.1	chr10	79274274	79347469	73196	*	0.0964837	PPIF	4.02801	2.81e-05	PBX3
chr10-79273767-79274781	MA0751.1	chr10	79069035	79274274	205240	*	0.126689	ZMIZ1	3.20361	0.000678573	ZIC4
chr10-79273767-79274781	MA0751.1	chr10	79274274	79347469	73196	*	0.0964837	PPIF	4.02801	2.81e-05	ZIC4
chr10-79273767-79274781	MA0774.1	chr10	79069035	79274274	205240	*	0.126689	ZMIZ1	3.20361	0.000678573	MEIS2
chr10-79273767-79274781	MA0774.1	chr10	79274274	79347469	73196	*	0.0964837	PPIF	4.02801	2.81e-05	MEIS2
chr10-79273767-79274781	MA0056.2	chr10	79069035	79274274	205240	*	0.126689	ZMIZ1	3.20361	0.000678573	MZF1
chr10-79273767-79274781	MA0056.2	chr10	79274274	79347469	73196	*	0.0964837	PPIF	4.02801	2.81e-05	MZF1
chr10-79273767-79274781	MA1584.1	chr10	79069035	79274274	205240	*	0.126689	ZMIZ1	3.20361	0.000678573	ZIC5
chr10-79273767-79274781	MA1584.1	chr10	79274274	79347469	73196	*	0.0964837	PPIF	4.02801	2.81e-05	ZIC5
chr10-79285124-79287066	MA0062.3	chr10	79069035	79286095	217061	*	0.108462	ZMIZ1	3.12302	0.000895015	GABPA
chr10-79285124-79287066	MA0062.3	chr10	79286095	79347469	61375	*	0.0731937	PPIF	4.24906	1.07e-05	GABPA
chr10-79285124-79287066	MA0761.2	chr10	79069035	79286095	217061	*	0.108462	ZMIZ1	3.12302	0.000895015	ETV1
chr10-79285124-79287066	MA0761.2	chr10	79286095	79347469	61375	*	0.0731937	PPIF	4.24906	1.07e-05	ETV1
chr10-79285124-79287066	MA0473.3	chr10	79069035	79286095	217061	*	0.108462	ZMIZ1	3.12302	0.000895015	ELF1
chr10-79285124-79287066	MA0473.3	chr10	79286095	79347469	61375	*	0.0731937	PPIF	4.24906	1.07e-05	ELF1
chr10-79285124-79287066	MA0598.3	chr10	79069035	79286095	217061	*	0.108462	ZMIZ1	3.12302	0.000895015	EHF
chr10-79285124-79287066	MA0598.3	chr10	79286095	79347469	61375	*	0.0731937	PPIF	4.24906	1.07e-05	EHF
chr10-79285124-79287066	MA1508.1	chr10	79069035	79286095	217061	*	0.108462	ZMIZ1	3.12302	0.000895015	IKZF1
chr10-79285124-79287066	MA1508.1	chr10	79286095	79347469	61375	*	0.0731937	PPIF	4.24906	1.07e-05	IKZF1
chr10-79285124-79287066	MA0764.2	chr10	79069035	79286095	217061	*	0.108462	ZMIZ1	3.12302	0.000895015	ETV4
chr10-79285124-79287066	MA0764.2	chr10	79286095	79347469	61375	*	0.0731937	PPIF	4.24906	1.07e-05	ETV4
chr10-79285124-79287066	MA0640.2	chr10	79069035	79286095	217061	*	0.108462	ZMIZ1	3.12302	0.000895015	ELF3
chr10-79285124-79287066	MA0640.2	chr10	79286095	79347469	61375	*	0.0731937	PPIF	4.24906	1.07e-05	ELF3
chr10-79285124-79287066	MA0081.2	chr10	79069035	79286095	217061	*	0.108462	ZMIZ1	3.12302	0.000895015	SPIB
chr10-79285124-79287066	MA0081.2	chr10	79286095	79347469	61375	*	0.0731937	PPIF	4.24906	1.07e-05	SPIB
chr10-79285124-79287066	MA0687.1	chr10	79069035	79286095	217061	*	0.108462	ZMIZ1	3.12302	0.000895015	SPIC
chr10-79285124-79287066	MA0687.1	chr10	79286095	79347469	61375	*	0.0731937	PPIF	4.24906	1.07e-05	SPIC
chr10-79285124-79287066	MA1528.1	chr10	79069035	79286095	217061	*	0.108462	ZMIZ1	3.12302	0.000895015	NFIX(var.2)
chr10-79285124-79287066	MA1528.1	chr10	79286095	79347469	61375	*	0.0731937	PPIF	4.24906	1.07e-05	NFIX(var.2)
chr10-79285124-79287066	MA0478.1	chr10	79069035	79286095	217061	*	0.108462	ZMIZ1	3.12302	0.000895015	FOSL2
chr10-79285124-79287066	MA0478.1	chr10	79286095	79347469	61375	*	0.0731937	PPIF	4.24906	1.07e-05	FOSL2
chr10-79285124-79287066	MA0136.2	chr10	79069035	79286095	217061	*	0.108462	ZMIZ1	3.12302	0.000895015	ELF5
chr10-79285124-79287066	MA0136.2	chr10	79286095	79347469	61375	*	0.0731937	PPIF	4.24906	1.07e-05	ELF5
chr10-79285124-79287066	MA1135.1	chr10	79069035	79286095	217061	*	0.108462	ZMIZ1	3.12302	0.000895015	FOSB::JUNB
chr10-79285124-79287066	MA1135.1	chr10	79286095	79347469	61375	*	0.0731937	PPIF	4.24906	1.07e-05	FOSB::JUNB
chr10-79285124-79287066	MA1134.1	chr10	79069035	79286095	217061	*	0.108462	ZMIZ1	3.12302	0.000895015	FOS::JUNB
chr10-79285124-79287066	MA1134.1	chr10	79286095	79347469	61375	*	0.0731937	PPIF	4.24906	1.07e-05	FOS::JUNB
chr10-79285124-79287066	MA1144.1	chr10	79069035	79286095	217061	*	0.108462	ZMIZ1	3.12302	0.000895015	FOSL2::JUND
chr10-79285124-79287066	MA1144.1	chr10	79286095	79347469	61375	*	0.0731937	PPIF	4.24906	1.07e-05	FOSL2::JUND
chr10-79285124-79287066	MA0099.3	chr10	79069035	79286095	217061	*	0.108462	ZMIZ1	3.12302	0.000895015	FOS::JUN
chr10-79285124-79287066	MA0099.3	chr10	79286095	79347469	61375	*	0.0731937	PPIF	4.24906	1.07e-05	FOS::JUN
chr10-79285124-79287066	MA1633.1	chr10	79069035	79286095	217061	*	0.108462	ZMIZ1	3.12302	0.000895015	BACH1
chr10-79285124-79287066	MA1633.1	chr10	79286095	79347469	61375	*	0.0731937	PPIF	4.24906	1.07e-05	BACH1
chr10-79285124-79287066	MA1130.1	chr10	79069035	79286095	217061	*	0.108462	ZMIZ1	3.12302	0.000895015	FOSL2::JUN
chr10-79285124-79287066	MA1130.1	chr10	79286095	79347469	61375	*	0.0731937	PPIF	4.24906	1.07e-05	FOSL2::JUN
chr10-79285124-79287066	MA0477.2	chr10	79069035	79286095	217061	*	0.108462	ZMIZ1	3.12302	0.000895015	FOSL1
chr10-79285124-79287066	MA0477.2	chr10	79286095	79347469	61375	*	0.0731937	PPIF	4.24906	1.07e-05	FOSL1
chr10-79285124-79287066	MA1138.1	chr10	79069035	79286095	217061	*	0.108462	ZMIZ1	3.12302	0.000895015	FOSL2::JUNB
chr10-79285124-79287066	MA1138.1	chr10	79286095	79347469	61375	*	0.0731937	PPIF	4.24906	1.07e-05	FOSL2::JUNB
chr10-79285124-79287066	MA1141.1	chr10	79069035	79286095	217061	*	0.108462	ZMIZ1	3.12302	0.000895015	FOS::JUND
chr10-79285124-79287066	MA1141.1	chr10	79286095	79347469	61375	*	0.0731937	PPIF	4.24906	1.07e-05	FOS::JUND
chr10-79285124-79287066	MA1128.1	chr10	79069035	79286095	217061	*	0.108462	ZMIZ1	3.12302	0.000895015	FOSL1::JUN
chr10-79285124-79287066	MA1128.1	chr10	79286095	79347469	61375	*	0.0731937	PPIF	4.24906	1.07e-05	FOSL1::JUN
chr10-79285124-79287066	MA1101.2	chr10	79069035	79286095	217061	*	0.108462	ZMIZ1	3.12302	0.000895015	BACH2
chr10-79285124-79287066	MA1101.2	chr10	79286095	79347469	61375	*	0.0731937	PPIF	4.24906	1.07e-05	BACH2
chr10-79285124-79287066	MA1643.1	chr10	79069035	79286095	217061	*	0.108462	ZMIZ1	3.12302	0.000895015	NFIB
chr10-79285124-79287066	MA1643.1	chr10	79286095	79347469	61375	*	0.0731937	PPIF	4.24906	1.07e-05	NFIB
chr10-79285124-79287066	MA0462.2	chr10	79069035	79286095	217061	*	0.108462	ZMIZ1	3.12302	0.000895015	BATF::JUN
chr10-79285124-79287066	MA0462.2	chr10	79286095	79347469	61375	*	0.0731937	PPIF	4.24906	1.07e-05	BATF::JUN
chr10-79285124-79287066	MA1634.1	chr10	79069035	79286095	217061	*	0.108462	ZMIZ1	3.12302	0.000895015	BATF
chr10-79285124-79287066	MA1634.1	chr10	79286095	79347469	61375	*	0.0731937	PPIF	4.24906	1.07e-05	BATF
chr10-79285124-79287066	MA1137.1	chr10	79069035	79286095	217061	*	0.108462	ZMIZ1	3.12302	0.000895015	FOSL1::JUNB
chr10-79285124-79287066	MA1137.1	chr10	79286095	79347469	61375	*	0.0731937	PPIF	4.24906	1.07e-05	FOSL1::JUNB
chr10-79285124-79287066	MA0491.2	chr10	79069035	79286095	217061	*	0.108462	ZMIZ1	3.12302	0.000895015	JUND
chr10-79285124-79287066	MA0491.2	chr10	79286095	79347469	61375	*	0.0731937	PPIF	4.24906	1.07e-05	JUND
chr10-79285124-79287066	MA0476.1	chr10	79069035	79286095	217061	*	0.108462	ZMIZ1	3.12302	0.000895015	FOS
chr10-79285124-79287066	MA0476.1	chr10	79286095	79347469	61375	*	0.0731937	PPIF	4.24906	1.07e-05	FOS
chr10-79285124-79287066	MA0489.1	chr10	79069035	79286095	217061	*	0.108462	ZMIZ1	3.12302	0.000895015	JUN(var.2)
chr10-79285124-79287066	MA0489.1	chr10	79286095	79347469	61375	*	0.0731937	PPIF	4.24906	1.07e-05	JUN(var.2)
chr10-79285124-79287066	MA0835.2	chr10	79069035	79286095	217061	*	0.108462	ZMIZ1	3.12302	0.000895015	BATF3
chr10-79285124-79287066	MA0835.2	chr10	79286095	79347469	61375	*	0.0731937	PPIF	4.24906	1.07e-05	BATF3
chr10-79285124-79287066	MA0841.1	chr10	79069035	79286095	217061	*	0.108462	ZMIZ1	3.12302	0.000895015	NFE2
chr10-79285124-79287066	MA0841.1	chr10	79286095	79347469	61375	*	0.0731937	PPIF	4.24906	1.07e-05	NFE2
chr10-79285124-79287066	MA0655.1	chr10	79069035	79286095	217061	*	0.108462	ZMIZ1	3.12302	0.000895015	JDP2
chr10-79285124-79287066	MA0655.1	chr10	79286095	79347469	61375	*	0.0731937	PPIF	4.24906	1.07e-05	JDP2
chr10-79285124-79287066	MA1132.1	chr10	79069035	79286095	217061	*	0.108462	ZMIZ1	3.12302	0.000895015	JUN::JUNB
chr10-79285124-79287066	MA1132.1	chr10	79286095	79347469	61375	*	0.0731937	PPIF	4.24906	1.07e-05	JUN::JUNB
chr10-79285124-79287066	MA1142.1	chr10	79069035	79286095	217061	*	0.108462	ZMIZ1	3.12302	0.000895015	FOSL1::JUND
chr10-79285124-79287066	MA1142.1	chr10	79286095	79347469	61375	*	0.0731937	PPIF	4.24906	1.07e-05	FOSL1::JUND
chr10-79285124-79287066	MA0490.2	chr10	79069035	79286095	217061	*	0.108462	ZMIZ1	3.12302	0.000895015	JUNB
chr10-79285124-79287066	MA0490.2	chr10	79286095	79347469	61375	*	0.0731937	PPIF	4.24906	1.07e-05	JUNB
chr10-79285124-79287066	MA1527.1	chr10	79069035	79286095	217061	*	0.108462	ZMIZ1	3.12302	0.000895015	NFIC(var.2)
chr10-79285124-79287066	MA1527.1	chr10	79286095	79347469	61375	*	0.0731937	PPIF	4.24906	1.07e-05	NFIC(var.2)
chr10-79285124-79287066	MA0089.2	chr10	79069035	79286095	217061	*	0.108462	ZMIZ1	3.12302	0.000895015	NFE2L1
chr10-79285124-79287066	MA0089.2	chr10	79286095	79347469	61375	*	0.0731937	PPIF	4.24906	1.07e-05	NFE2L1
chr10-79285124-79287066	MA0496.3	chr10	79069035	79286095	217061	*	0.108462	ZMIZ1	3.12302	0.000895015	MAFK
chr10-79285124-79287066	MA0496.3	chr10	79286095	79347469	61375	*	0.0731937	PPIF	4.24906	1.07e-05	MAFK
chr10-79285124-79287066	MA0119.1	chr10	79069035	79286095	217061	*	0.108462	ZMIZ1	3.12302	0.000895015	NFIC::TLX1
chr10-79285124-79287066	MA0119.1	chr10	79286095	79347469	61375	*	0.0731937	PPIF	4.24906	1.07e-05	NFIC::TLX1
chr10-79285124-79287066	MA0141.3	chr10	79069035	79286095	217061	*	0.108462	ZMIZ1	3.12302	0.000895015	ESRRB
chr10-79285124-79287066	MA0141.3	chr10	79286095	79347469	61375	*	0.0731937	PPIF	4.24906	1.07e-05	ESRRB
chr10-79285124-79287066	MA0501.1	chr10	79069035	79286095	217061	*	0.108462	ZMIZ1	3.12302	0.000895015	MAF::NFE2
chr10-79285124-79287066	MA0501.1	chr10	79286095	79347469	61375	*	0.0731937	PPIF	4.24906	1.07e-05	MAF::NFE2
chr10-79285124-79287066	MA0154.4	chr10	79069035	79286095	217061	*	0.108462	ZMIZ1	3.12302	0.000895015	EBF1
chr10-79285124-79287066	MA0154.4	chr10	79286095	79347469	61375	*	0.0731937	PPIF	4.24906	1.07e-05	EBF1
chr10-79285124-79287066	MA1637.1	chr10	79069035	79286095	217061	*	0.108462	ZMIZ1	3.12302	0.000895015	EBF3
chr10-79285124-79287066	MA1637.1	chr10	79286095	79347469	61375	*	0.0731937	PPIF	4.24906	1.07e-05	EBF3
chr10-79285124-79287066	MA0093.3	chr10	79069035	79286095	217061	*	0.108462	ZMIZ1	3.12302	0.000895015	USF1
chr10-79285124-79287066	MA0093.3	chr10	79286095	79347469	61375	*	0.0731937	PPIF	4.24906	1.07e-05	USF1
chr10-79285124-79287066	MA1642.1	chr10	79069035	79286095	217061	*	0.108462	ZMIZ1	3.12302	0.000895015	NEUROG2(var.2)
chr10-79285124-79287066	MA1642.1	chr10	79286095	79347469	61375	*	0.0731937	PPIF	4.24906	1.07e-05	NEUROG2(var.2)
chr10-79285124-79287066	MA0504.1	chr10	79069035	79286095	217061	*	0.108462	ZMIZ1	3.12302	0.000895015	NR2C2
chr10-79285124-79287066	MA0504.1	chr10	79286095	79347469	61375	*	0.0731937	PPIF	4.24906	1.07e-05	NR2C2
chr10-79285124-79287066	MA1541.1	chr10	79069035	79286095	217061	*	0.108462	ZMIZ1	3.12302	0.000895015	NR6A1
chr10-79285124-79287066	MA1541.1	chr10	79286095	79347469	61375	*	0.0731937	PPIF	4.24906	1.07e-05	NR6A1
chr10-79285124-79287066	MA1467.1	chr10	79069035	79286095	217061	*	0.108462	ZMIZ1	3.12302	0.000895015	ATOH1(var.2)
chr10-79285124-79287066	MA1467.1	chr10	79286095	79347469	61375	*	0.0731937	PPIF	4.24906	1.07e-05	ATOH1(var.2)
chr10-79285124-79287066	MA0050.2	chr10	79069035	79286095	217061	*	0.108462	ZMIZ1	3.12302	0.000895015	IRF1
chr10-79285124-79287066	MA0050.2	chr10	79286095	79347469	61375	*	0.0731937	PPIF	4.24906	1.07e-05	IRF1
chr10-79285124-79287066	MA0144.2	chr10	79069035	79286095	217061	*	0.108462	ZMIZ1	3.12302	0.000895015	STAT3
chr10-79285124-79287066	MA0144.2	chr10	79286095	79347469	61375	*	0.0731937	PPIF	4.24906	1.07e-05	STAT3
chr10-79285124-79287066	MA1540.1	chr10	79069035	79286095	217061	*	0.108462	ZMIZ1	3.12302	0.000895015	NR5A1
chr10-79285124-79287066	MA1540.1	chr10	79286095	79347469	61375	*	0.0731937	PPIF	4.24906	1.07e-05	NR5A1
chr10-79285124-79287066	MA0526.3	chr10	79069035	79286095	217061	*	0.108462	ZMIZ1	3.12302	0.000895015	USF2
chr10-79285124-79287066	MA0526.3	chr10	79286095	79347469	61375	*	0.0731937	PPIF	4.24906	1.07e-05	USF2
chr10-79285124-79287066	MA1148.1	chr10	79069035	79286095	217061	*	0.108462	ZMIZ1	3.12302	0.000895015	PPARA::RXRA
chr10-79285124-79287066	MA1148.1	chr10	79286095	79347469	61375	*	0.0731937	PPIF	4.24906	1.07e-05	PPARA::RXRA
chr10-79285124-79287066	MA1597.1	chr10	79069035	79286095	217061	*	0.108462	ZMIZ1	3.12302	0.000895015	ZNF528
chr10-79285124-79287066	MA1597.1	chr10	79286095	79347469	61375	*	0.0731937	PPIF	4.24906	1.07e-05	ZNF528
chr10-79285124-79287066	MA1109.1	chr10	79069035	79286095	217061	*	0.108462	ZMIZ1	3.12302	0.000895015	NEUROD1
chr10-79285124-79287066	MA1109.1	chr10	79286095	79347469	61375	*	0.0731937	PPIF	4.24906	1.07e-05	NEUROD1
chr10-79285124-79287066	MA1108.2	chr10	79069035	79286095	217061	*	0.108462	ZMIZ1	3.12302	0.000895015	MXI1
chr10-79285124-79287066	MA1108.2	chr10	79286095	79347469	61375	*	0.0731937	PPIF	4.24906	1.07e-05	MXI1
chr10-79285124-79287066	MA0090.3	chr10	79069035	79286095	217061	*	0.108462	ZMIZ1	3.12302	0.000895015	TEAD1
chr10-79285124-79287066	MA0090.3	chr10	79286095	79347469	61375	*	0.0731937	PPIF	4.24906	1.07e-05	TEAD1
chr10-79285124-79287066	MA1638.1	chr10	79069035	79286095	217061	*	0.108462	ZMIZ1	3.12302	0.000895015	HAND2
chr10-79285124-79287066	MA1638.1	chr10	79286095	79347469	61375	*	0.0731937	PPIF	4.24906	1.07e-05	HAND2
chr10-79285124-79287066	MA0731.1	chr10	79069035	79286095	217061	*	0.108462	ZMIZ1	3.12302	0.000895015	BCL6B
chr10-79285124-79287066	MA0731.1	chr10	79286095	79347469	61375	*	0.0731937	PPIF	4.24906	1.07e-05	BCL6B
chr10-79285124-79287066	MA0137.3	chr10	79069035	79286095	217061	*	0.108462	ZMIZ1	3.12302	0.000895015	STAT1
chr10-79285124-79287066	MA0137.3	chr10	79286095	79347469	61375	*	0.0731937	PPIF	4.24906	1.07e-05	STAT1
chr10-79285124-79287066	MA1117.1	chr10	79069035	79286095	217061	*	0.108462	ZMIZ1	3.12302	0.000895015	RELB
chr10-79285124-79287066	MA1117.1	chr10	79286095	79347469	61375	*	0.0731937	PPIF	4.24906	1.07e-05	RELB
chr10-79285124-79287066	MA0509.2	chr10	79069035	79286095	217061	*	0.108462	ZMIZ1	3.12302	0.000895015	RFX1
chr10-79285124-79287066	MA0509.2	chr10	79286095	79347469	61375	*	0.0731937	PPIF	4.24906	1.07e-05	RFX1
chr10-79285124-79287066	MA0694.1	chr10	79069035	79286095	217061	*	0.108462	ZMIZ1	3.12302	0.000895015	ZBTB7B
chr10-79285124-79287066	MA0694.1	chr10	79286095	79347469	61375	*	0.0731937	PPIF	4.24906	1.07e-05	ZBTB7B
chr10-79285124-79287066	MA0815.1	chr10	79069035	79286095	217061	*	0.108462	ZMIZ1	3.12302	0.000895015	TFAP2C(var.3)
chr10-79285124-79287066	MA0815.1	chr10	79286095	79347469	61375	*	0.0731937	PPIF	4.24906	1.07e-05	TFAP2C(var.3)
chr10-79285124-79287066	MA0872.1	chr10	79069035	79286095	217061	*	0.108462	ZMIZ1	3.12302	0.000895015	TFAP2A(var.3)
chr10-79285124-79287066	MA0872.1	chr10	79286095	79347469	61375	*	0.0731937	PPIF	4.24906	1.07e-05	TFAP2A(var.3)
chr10-79285124-79287066	MA0695.1	chr10	79069035	79286095	217061	*	0.108462	ZMIZ1	3.12302	0.000895015	ZBTB7C
chr10-79285124-79287066	MA0695.1	chr10	79286095	79347469	61375	*	0.0731937	PPIF	4.24906	1.07e-05	ZBTB7C
chr10-79285124-79287066	MA0104.4	chr10	79069035	79286095	217061	*	0.108462	ZMIZ1	3.12302	0.000895015	MYCN
chr10-79285124-79287066	MA0104.4	chr10	79286095	79347469	61375	*	0.0731937	PPIF	4.24906	1.07e-05	MYCN
chr10-79285124-79287066	MA0813.1	chr10	79069035	79286095	217061	*	0.108462	ZMIZ1	3.12302	0.000895015	TFAP2B(var.3)
chr10-79285124-79287066	MA0813.1	chr10	79286095	79347469	61375	*	0.0731937	PPIF	4.24906	1.07e-05	TFAP2B(var.3)
chr10-79285124-79287066	MA1645.1	chr10	79069035	79286095	217061	*	0.108462	ZMIZ1	3.12302	0.000895015	NKX2-2
chr10-79285124-79287066	MA1645.1	chr10	79286095	79347469	61375	*	0.0731937	PPIF	4.24906	1.07e-05	NKX2-2
chr10-79285124-79287066	MA0782.2	chr10	79069035	79286095	217061	*	0.108462	ZMIZ1	3.12302	0.000895015	PKNOX1
chr10-79285124-79287066	MA0782.2	chr10	79286095	79347469	61375	*	0.0731937	PPIF	4.24906	1.07e-05	PKNOX1
chr10-79285124-79287066	MA1589.1	chr10	79069035	79286095	217061	*	0.108462	ZMIZ1	3.12302	0.000895015	ZNF140
chr10-79285124-79287066	MA1589.1	chr10	79286095	79347469	61375	*	0.0731937	PPIF	4.24906	1.07e-05	ZNF140
chr10-79285124-79287066	MA1523.1	chr10	79069035	79286095	217061	*	0.108462	ZMIZ1	3.12302	0.000895015	MSANTD3
chr10-79285124-79287066	MA1523.1	chr10	79286095	79347469	61375	*	0.0731937	PPIF	4.24906	1.07e-05	MSANTD3
chr10-79285124-79287066	MA0048.2	chr10	79069035	79286095	217061	*	0.108462	ZMIZ1	3.12302	0.000895015	NHLH1
chr10-79285124-79287066	MA0048.2	chr10	79286095	79347469	61375	*	0.0731937	PPIF	4.24906	1.07e-05	NHLH1
chr10-79285124-79287066	MA1491.1	chr10	79069035	79286095	217061	*	0.108462	ZMIZ1	3.12302	0.000895015	GLI3
chr10-79285124-79287066	MA1491.1	chr10	79286095	79347469	61375	*	0.0731937	PPIF	4.24906	1.07e-05	GLI3
chr10-79285124-79287066	MA1529.1	chr10	79069035	79286095	217061	*	0.108462	ZMIZ1	3.12302	0.000895015	NHLH2
chr10-79285124-79287066	MA1529.1	chr10	79286095	79347469	61375	*	0.0731937	PPIF	4.24906	1.07e-05	NHLH2
chr10-79285124-79287066	MA0003.4	chr10	79069035	79286095	217061	*	0.108462	ZMIZ1	3.12302	0.000895015	TFAP2A
chr10-79285124-79287066	MA0003.4	chr10	79286095	79347469	61375	*	0.0731937	PPIF	4.24906	1.07e-05	TFAP2A
chr10-79285124-79287066	MA0732.1	chr10	79069035	79286095	217061	*	0.108462	ZMIZ1	3.12302	0.000895015	EGR3
chr10-79285124-79287066	MA0732.1	chr10	79286095	79347469	61375	*	0.0731937	PPIF	4.24906	1.07e-05	EGR3
chr10-79285124-79287066	MA0734.2	chr10	79069035	79286095	217061	*	0.108462	ZMIZ1	3.12302	0.000895015	GLI2
chr10-79285124-79287066	MA0734.2	chr10	79286095	79347469	61375	*	0.0731937	PPIF	4.24906	1.07e-05	GLI2
chr10-79285124-79287066	MA0596.1	chr10	79069035	79286095	217061	*	0.108462	ZMIZ1	3.12302	0.000895015	SREBF2
chr10-79285124-79287066	MA0596.1	chr10	79286095	79347469	61375	*	0.0731937	PPIF	4.24906	1.07e-05	SREBF2
chr10-79285124-79287066	MA1514.1	chr10	79069035	79286095	217061	*	0.108462	ZMIZ1	3.12302	0.000895015	KLF17
chr10-79285124-79287066	MA1514.1	chr10	79286095	79347469	61375	*	0.0731937	PPIF	4.24906	1.07e-05	KLF17
chr10-79285124-79287066	MA1114.1	chr10	79069035	79286095	217061	*	0.108462	ZMIZ1	3.12302	0.000895015	PBX3
chr10-79285124-79287066	MA1114.1	chr10	79286095	79347469	61375	*	0.0731937	PPIF	4.24906	1.07e-05	PBX3
chr10-79285124-79287066	MA1155.1	chr10	79069035	79286095	217061	*	0.108462	ZMIZ1	3.12302	0.000895015	ZSCAN4
chr10-79285124-79287066	MA1155.1	chr10	79286095	79347469	61375	*	0.0731937	PPIF	4.24906	1.07e-05	ZSCAN4
chr10-79285124-79287066	MA0138.2	chr10	79069035	79286095	217061	*	0.108462	ZMIZ1	3.12302	0.000895015	REST
chr10-79285124-79287066	MA0138.2	chr10	79286095	79347469	61375	*	0.0731937	PPIF	4.24906	1.07e-05	REST
chr10-79285124-79287066	MA0595.1	chr10	79069035	79286095	217061	*	0.108462	ZMIZ1	3.12302	0.000895015	SREBF1
chr10-79285124-79287066	MA0595.1	chr10	79286095	79347469	61375	*	0.0731937	PPIF	4.24906	1.07e-05	SREBF1
chr11-406336-407975	MA0473.3	chr11	407156	809647	402492	*	0.0597518	RPLP2	2.55161	0.00536138	ELF1
chr11-406336-407975	MA1149.1	chr11	407156	809647	402492	*	0.0597518	RPLP2	2.55161	0.00536138	RARA::RXRG
chr11-406336-407975	MA0730.1	chr11	407156	809647	402492	*	0.0597518	RPLP2	2.55161	0.00536138	RARA(var.2)
chr11-406336-407975	MA0160.1	chr11	407156	809647	402492	*	0.0597518	RPLP2	2.55161	0.00536138	NR4A2
chr11-406336-407975	MA0159.1	chr11	407156	809647	402492	*	0.0597518	RPLP2	2.55161	0.00536138	RARA::RXRA
chr11-406336-407975	MA0592.3	chr11	407156	809647	402492	*	0.0597518	RPLP2	2.55161	0.00536138	ESRRA
chr11-406336-407975	MA0141.3	chr11	407156	809647	402492	*	0.0597518	RPLP2	2.55161	0.00536138	ESRRB
chr11-406336-407975	MA0017.2	chr11	407156	809647	402492	*	0.0597518	RPLP2	2.55161	0.00536138	NR2F1
chr11-406336-407975	MA0778.1	chr11	407156	809647	402492	*	0.0597518	RPLP2	2.55161	0.00536138	NFKB2
chr11-406336-407975	MA0856.1	chr11	407156	809647	402492	*	0.0597518	RPLP2	2.55161	0.00536138	RXRG
chr11-406336-407975	MA1575.1	chr11	407156	809647	402492	*	0.0597518	RPLP2	2.55161	0.00536138	THRB(var.2)
chr11-406336-407975	MA1574.1	chr11	407156	809647	402492	*	0.0597518	RPLP2	2.55161	0.00536138	THRB
chr11-406336-407975	MA1540.1	chr11	407156	809647	402492	*	0.0597518	RPLP2	2.55161	0.00536138	NR5A1
chr11-406336-407975	MA0155.1	chr11	407156	809647	402492	*	0.0597518	RPLP2	2.55161	0.00536138	INSM1
chr11-406336-407975	MA1484.1	chr11	407156	809647	402492	*	0.0597518	RPLP2	2.55161	0.00536138	ETS2
chr11-406336-407975	MA0855.1	chr11	407156	809647	402492	*	0.0597518	RPLP2	2.55161	0.00536138	RXRB
chr11-406336-407975	MA1597.1	chr11	407156	809647	402492	*	0.0597518	RPLP2	2.55161	0.00536138	ZNF528
chr11-406336-407975	MA1635.1	chr11	407156	809647	402492	*	0.0597518	RPLP2	2.55161	0.00536138	BHLHE22(var.2)
chr11-406336-407975	MA1550.1	chr11	407156	809647	402492	*	0.0597518	RPLP2	2.55161	0.00536138	PPARD
chr11-406336-407975	MA1556.1	chr11	407156	809647	402492	*	0.0597518	RPLP2	2.55161	0.00536138	RXRG(var.2)
chr11-406336-407975	MA1579.1	chr11	407156	809647	402492	*	0.0597518	RPLP2	2.55161	0.00536138	ZBTB26
chr11-406336-407975	MA0762.1	chr11	407156	809647	402492	*	0.0597518	RPLP2	2.55161	0.00536138	ETV2
chr11-406336-407975	MA1553.1	chr11	407156	809647	402492	*	0.0597518	RPLP2	2.55161	0.00536138	RARG(var.3)
chr11-406336-407975	MA1555.1	chr11	407156	809647	402492	*	0.0597518	RPLP2	2.55161	0.00536138	RXRB(var.2)
chr11-406336-407975	MA0821.1	chr11	407156	809647	402492	*	0.0597518	RPLP2	2.55161	0.00536138	HES5
chr11-406336-407975	MA0112.3	chr11	407156	809647	402492	*	0.0597518	RPLP2	2.55161	0.00536138	ESR1
chr11-406336-407975	MA0649.1	chr11	407156	809647	402492	*	0.0597518	RPLP2	2.55161	0.00536138	HEY2
chr11-406336-407975	MA0815.1	chr11	407156	809647	402492	*	0.0597518	RPLP2	2.55161	0.00536138	TFAP2C(var.3)
chr11-406336-407975	MA1548.1	chr11	407156	809647	402492	*	0.0597518	RPLP2	2.55161	0.00536138	PLAGL2
chr11-406336-407975	MA0872.1	chr11	407156	809647	402492	*	0.0597518	RPLP2	2.55161	0.00536138	TFAP2A(var.3)
chr11-406336-407975	MA0104.4	chr11	407156	809647	402492	*	0.0597518	RPLP2	2.55161	0.00536138	MYCN
chr11-406336-407975	MA0823.1	chr11	407156	809647	402492	*	0.0597518	RPLP2	2.55161	0.00536138	HEY1
chr11-406336-407975	MA0813.1	chr11	407156	809647	402492	*	0.0597518	RPLP2	2.55161	0.00536138	TFAP2B(var.3)
chr11-406336-407975	MA0058.3	chr11	407156	809647	402492	*	0.0597518	RPLP2	2.55161	0.00536138	MAX
chr11-406336-407975	MA0014.3	chr11	407156	809647	402492	*	0.0597518	RPLP2	2.55161	0.00536138	PAX5
chr11-406336-407975	MA0059.1	chr11	407156	809647	402492	*	0.0597518	RPLP2	2.55161	0.00536138	MAX::MYC
chr11-406336-407975	MA0048.2	chr11	407156	809647	402492	*	0.0597518	RPLP2	2.55161	0.00536138	NHLH1
chr11-406336-407975	MA0812.1	chr11	407156	809647	402492	*	0.0597518	RPLP2	2.55161	0.00536138	TFAP2B(var.2)
chr11-406336-407975	MA1491.1	chr11	407156	809647	402492	*	0.0597518	RPLP2	2.55161	0.00536138	GLI3
chr11-406336-407975	MA1529.1	chr11	407156	809647	402492	*	0.0597518	RPLP2	2.55161	0.00536138	NHLH2
chr11-406336-407975	MA0003.4	chr11	407156	809647	402492	*	0.0597518	RPLP2	2.55161	0.00536138	TFAP2A
chr11-406336-407975	MA0732.1	chr11	407156	809647	402492	*	0.0597518	RPLP2	2.55161	0.00536138	EGR3
chr11-406336-407975	MA0734.2	chr11	407156	809647	402492	*	0.0597518	RPLP2	2.55161	0.00536138	GLI2
chr11-406336-407975	MA0810.1	chr11	407156	809647	402492	*	0.0597518	RPLP2	2.55161	0.00536138	TFAP2A(var.2)
chr11-406336-407975	MA0147.3	chr11	407156	809647	402492	*	0.0597518	RPLP2	2.55161	0.00536138	MYC
chr11-406336-407975	MA1514.1	chr11	407156	809647	402492	*	0.0597518	RPLP2	2.55161	0.00536138	KLF17
chr11-406336-407975	MA1485.1	chr11	407156	809647	402492	*	0.0597518	RPLP2	2.55161	0.00536138	FERD3L
chr11-406336-407975	MA0751.1	chr11	407156	809647	402492	*	0.0597518	RPLP2	2.55161	0.00536138	ZIC4
chr11-406336-407975	MA0138.2	chr11	407156	809647	402492	*	0.0597518	RPLP2	2.55161	0.00536138	REST
chr11-406336-407975	MA1584.1	chr11	407156	809647	402492	*	0.0597518	RPLP2	2.55161	0.00536138	ZIC5
chr11-406336-407975	MA0753.2	chr11	407156	809647	402492	*	0.0597518	RPLP2	2.55161	0.00536138	ZNF740
chr11-406336-407975	MA0736.1	chr11	407156	809647	402492	*	0.0597518	RPLP2	2.55161	0.00536138	GLIS2
chr11-73287872-73289755	MA0761.2	chr11	73288814	73376264	87451	*	0.121913	RELT	5.60441	1.04e-08	ETV1
chr11-73287872-73289755	MA0598.3	chr11	73288814	73376264	87451	*	0.121913	RELT	5.60441	1.04e-08	EHF
chr11-73287872-73289755	MA1508.1	chr11	73288814	73376264	87451	*	0.121913	RELT	5.60441	1.04e-08	IKZF1
chr11-73287872-73289755	MA0081.2	chr11	73288814	73376264	87451	*	0.121913	RELT	5.60441	1.04e-08	SPIB
chr11-73287872-73289755	MA0080.5	chr11	73288814	73376264	87451	*	0.121913	RELT	5.60441	1.04e-08	SPI1
chr11-73287872-73289755	MA0687.1	chr11	73288814	73376264	87451	*	0.121913	RELT	5.60441	1.04e-08	SPIC
chr11-73287872-73289755	MA0645.1	chr11	73288814	73376264	87451	*	0.121913	RELT	5.60441	1.04e-08	ETV6
chr11-73287872-73289755	MA0478.1	chr11	73288814	73376264	87451	*	0.121913	RELT	5.60441	1.04e-08	FOSL2
chr11-73287872-73289755	MA1633.1	chr11	73288814	73376264	87451	*	0.121913	RELT	5.60441	1.04e-08	BACH1
chr11-73287872-73289755	MA0477.2	chr11	73288814	73376264	87451	*	0.121913	RELT	5.60441	1.04e-08	FOSL1
chr11-73287872-73289755	MA1141.1	chr11	73288814	73376264	87451	*	0.121913	RELT	5.60441	1.04e-08	FOS::JUND
chr11-73287872-73289755	MA1101.2	chr11	73288814	73376264	87451	*	0.121913	RELT	5.60441	1.04e-08	BACH2
chr11-73287872-73289755	MA1643.1	chr11	73288814	73376264	87451	*	0.121913	RELT	5.60441	1.04e-08	NFIB
chr11-73287872-73289755	MA1137.1	chr11	73288814	73376264	87451	*	0.121913	RELT	5.60441	1.04e-08	FOSL1::JUNB
chr11-73287872-73289755	MA0489.1	chr11	73288814	73376264	87451	*	0.121913	RELT	5.60441	1.04e-08	JUN(var.2)
chr11-73287872-73289755	MA1149.1	chr11	73288814	73376264	87451	*	0.121913	RELT	5.60441	1.04e-08	RARA::RXRG
chr11-73287872-73289755	MA0730.1	chr11	73288814	73376264	87451	*	0.121913	RELT	5.60441	1.04e-08	RARA(var.2)
chr11-73287872-73289755	MA0258.2	chr11	73288814	73376264	87451	*	0.121913	RELT	5.60441	1.04e-08	ESR2
chr11-73287872-73289755	MA0159.1	chr11	73288814	73376264	87451	*	0.121913	RELT	5.60441	1.04e-08	RARA::RXRA
chr11-73287872-73289755	MA0149.1	chr11	73288814	73376264	87451	*	0.121913	RELT	5.60441	1.04e-08	EWSR1-FLI1
chr11-73287872-73289755	MA0089.2	chr11	73288814	73376264	87451	*	0.121913	RELT	5.60441	1.04e-08	NFE2L1
chr11-73287872-73289755	MA0496.3	chr11	73288814	73376264	87451	*	0.121913	RELT	5.60441	1.04e-08	MAFK
chr11-73287872-73289755	MA1652.1	chr11	73288814	73376264	87451	*	0.121913	RELT	5.60441	1.04e-08	ZKSCAN5
chr11-73287872-73289755	MA0107.1	chr11	73288814	73376264	87451	*	0.121913	RELT	5.60441	1.04e-08	RELA
chr11-73287872-73289755	MA0592.3	chr11	73288814	73376264	87451	*	0.121913	RELT	5.60441	1.04e-08	ESRRA
chr11-73287872-73289755	MA0101.1	chr11	73288814	73376264	87451	*	0.121913	RELT	5.60441	1.04e-08	REL
chr11-73287872-73289755	MA1536.1	chr11	73288814	73376264	87451	*	0.121913	RELT	5.60441	1.04e-08	NR2C2(var.2)
chr11-73287872-73289755	MA0501.1	chr11	73288814	73376264	87451	*	0.121913	RELT	5.60441	1.04e-08	MAF::NFE2
chr11-73287872-73289755	MA0154.4	chr11	73288814	73376264	87451	*	0.121913	RELT	5.60441	1.04e-08	EBF1
chr11-73287872-73289755	MA1637.1	chr11	73288814	73376264	87451	*	0.121913	RELT	5.60441	1.04e-08	EBF3
chr11-73287872-73289755	MA0513.1	chr11	73288814	73376264	87451	*	0.121913	RELT	5.60441	1.04e-08	SMAD2::SMAD3::SMAD4
chr11-73287872-73289755	MA0504.1	chr11	73288814	73376264	87451	*	0.121913	RELT	5.60441	1.04e-08	NR2C2
chr11-73287872-73289755	MA0017.2	chr11	73288814	73376264	87451	*	0.121913	RELT	5.60441	1.04e-08	NR2F1
chr11-73287872-73289755	MA0105.4	chr11	73288814	73376264	87451	*	0.121913	RELT	5.60441	1.04e-08	NFKB1
chr11-73287872-73289755	MA1541.1	chr11	73288814	73376264	87451	*	0.121913	RELT	5.60441	1.04e-08	NR6A1
chr11-73287872-73289755	MA0778.1	chr11	73288814	73376264	87451	*	0.121913	RELT	5.60441	1.04e-08	NFKB2
chr11-73287872-73289755	MA0856.1	chr11	73288814	73376264	87451	*	0.121913	RELT	5.60441	1.04e-08	RXRG
chr11-73287872-73289755	MA1537.1	chr11	73288814	73376264	87451	*	0.121913	RELT	5.60441	1.04e-08	NR2F1(var.2)
chr11-73287872-73289755	MA0050.2	chr11	73288814	73376264	87451	*	0.121913	RELT	5.60441	1.04e-08	IRF1
chr11-73287872-73289755	MA1593.1	chr11	73288814	73376264	87451	*	0.121913	RELT	5.60441	1.04e-08	ZNF317
chr11-73287872-73289755	MA0144.2	chr11	73288814	73376264	87451	*	0.121913	RELT	5.60441	1.04e-08	STAT3
chr11-73287872-73289755	MA1574.1	chr11	73288814	73376264	87451	*	0.121913	RELT	5.60441	1.04e-08	THRB
chr11-73287872-73289755	MA0155.1	chr11	73288814	73376264	87451	*	0.121913	RELT	5.60441	1.04e-08	INSM1
chr11-73287872-73289755	MA1148.1	chr11	73288814	73376264	87451	*	0.121913	RELT	5.60441	1.04e-08	PPARA::RXRA
chr11-73287872-73289755	MA1484.1	chr11	73288814	73376264	87451	*	0.121913	RELT	5.60441	1.04e-08	ETS2
chr11-73287872-73289755	MA0855.1	chr11	73288814	73376264	87451	*	0.121913	RELT	5.60441	1.04e-08	RXRB
chr11-73287872-73289755	MA0597.1	chr11	73288814	73376264	87451	*	0.121913	RELT	5.60441	1.04e-08	THAP1
chr11-73287872-73289755	MA1108.2	chr11	73288814	73376264	87451	*	0.121913	RELT	5.60441	1.04e-08	MXI1
chr11-73287872-73289755	MA1550.1	chr11	73288814	73376264	87451	*	0.121913	RELT	5.60441	1.04e-08	PPARD
chr11-73287872-73289755	MA1638.1	chr11	73288814	73376264	87451	*	0.121913	RELT	5.60441	1.04e-08	HAND2
chr11-73287872-73289755	MA1116.1	chr11	73288814	73376264	87451	*	0.121913	RELT	5.60441	1.04e-08	RBPJ
chr11-73287872-73289755	MA0731.1	chr11	73288814	73376264	87451	*	0.121913	RELT	5.60441	1.04e-08	BCL6B
chr11-73287872-73289755	MA1647.1	chr11	73288814	73376264	87451	*	0.121913	RELT	5.60441	1.04e-08	PRDM4
chr11-73287872-73289755	MA0115.1	chr11	73288814	73376264	87451	*	0.121913	RELT	5.60441	1.04e-08	NR1H2::RXRA
chr11-73287872-73289755	MA0517.1	chr11	73288814	73376264	87451	*	0.121913	RELT	5.60441	1.04e-08	STAT1::STAT2
chr11-73287872-73289755	MA0137.3	chr11	73288814	73376264	87451	*	0.121913	RELT	5.60441	1.04e-08	STAT1
chr11-73287872-73289755	MA1117.1	chr11	73288814	73376264	87451	*	0.121913	RELT	5.60441	1.04e-08	RELB
chr11-73287872-73289755	MA0694.1	chr11	73288814	73376264	87451	*	0.121913	RELT	5.60441	1.04e-08	ZBTB7B
chr11-73287872-73289755	MA0112.3	chr11	73288814	73376264	87451	*	0.121913	RELT	5.60441	1.04e-08	ESR1
chr11-73287872-73289755	MA0815.1	chr11	73288814	73376264	87451	*	0.121913	RELT	5.60441	1.04e-08	TFAP2C(var.3)
chr11-73287872-73289755	MA1548.1	chr11	73288814	73376264	87451	*	0.121913	RELT	5.60441	1.04e-08	PLAGL2
chr11-73287872-73289755	MA0872.1	chr11	73288814	73376264	87451	*	0.121913	RELT	5.60441	1.04e-08	TFAP2A(var.3)
chr11-73287872-73289755	MA0695.1	chr11	73288814	73376264	87451	*	0.121913	RELT	5.60441	1.04e-08	ZBTB7C
chr11-73287872-73289755	MA0104.4	chr11	73288814	73376264	87451	*	0.121913	RELT	5.60441	1.04e-08	MYCN
chr11-73287872-73289755	MA0813.1	chr11	73288814	73376264	87451	*	0.121913	RELT	5.60441	1.04e-08	TFAP2B(var.3)
chr11-73287872-73289755	MA0059.1	chr11	73288814	73376264	87451	*	0.121913	RELT	5.60441	1.04e-08	MAX::MYC
chr11-73287872-73289755	MA1645.1	chr11	73288814	73376264	87451	*	0.121913	RELT	5.60441	1.04e-08	NKX2-2
chr11-73287872-73289755	MA1523.1	chr11	73288814	73376264	87451	*	0.121913	RELT	5.60441	1.04e-08	MSANTD3
chr11-73287872-73289755	MA0048.2	chr11	73288814	73376264	87451	*	0.121913	RELT	5.60441	1.04e-08	NHLH1
chr11-73287872-73289755	MA1491.1	chr11	73288814	73376264	87451	*	0.121913	RELT	5.60441	1.04e-08	GLI3
chr11-73287872-73289755	MA1529.1	chr11	73288814	73376264	87451	*	0.121913	RELT	5.60441	1.04e-08	NHLH2
chr11-73287872-73289755	MA0003.4	chr11	73288814	73376264	87451	*	0.121913	RELT	5.60441	1.04e-08	TFAP2A
chr11-73287872-73289755	MA0734.2	chr11	73288814	73376264	87451	*	0.121913	RELT	5.60441	1.04e-08	GLI2
chr11-73287872-73289755	MA0810.1	chr11	73288814	73376264	87451	*	0.121913	RELT	5.60441	1.04e-08	TFAP2A(var.2)
chr11-73287872-73289755	MA0042.2	chr11	73288814	73376264	87451	*	0.121913	RELT	5.60441	1.04e-08	FOXI1
chr11-73287872-73289755	MA0033.2	chr11	73288814	73376264	87451	*	0.121913	RELT	5.60441	1.04e-08	FOXL1
chr11-73287872-73289755	MA0848.1	chr11	73288814	73376264	87451	*	0.121913	RELT	5.60441	1.04e-08	FOXO4
chr11-73287872-73289755	MA0849.1	chr11	73288814	73376264	87451	*	0.121913	RELT	5.60441	1.04e-08	FOXO6
chr11-73287872-73289755	MA0850.1	chr11	73288814	73376264	87451	*	0.121913	RELT	5.60441	1.04e-08	FOXP3
chr11-73287872-73289755	MA0596.1	chr11	73288814	73376264	87451	*	0.121913	RELT	5.60441	1.04e-08	SREBF2
chr11-73287872-73289755	MA1514.1	chr11	73288814	73376264	87451	*	0.121913	RELT	5.60441	1.04e-08	KLF17
chr11-73287872-73289755	MA1485.1	chr11	73288814	73376264	87451	*	0.121913	RELT	5.60441	1.04e-08	FERD3L
chr11-73287872-73289755	MA0751.1	chr11	73288814	73376264	87451	*	0.121913	RELT	5.60441	1.04e-08	ZIC4
chr11-73287872-73289755	MA0595.1	chr11	73288814	73376264	87451	*	0.121913	RELT	5.60441	1.04e-08	SREBF1
chr11-73287872-73289755	MA1584.1	chr11	73288814	73376264	87451	*	0.121913	RELT	5.60441	1.04e-08	ZIC5
chr11-73287872-73289755	MA0736.1	chr11	73288814	73376264	87451	*	0.121913	RELT	5.60441	1.04e-08	GLIS2
chr11-73287872-73289755	MA0847.2	chr11	73288814	73376264	87451	*	0.121913	RELT	5.60441	1.04e-08	FOXD2
chr12-106301521-106303698	MA0062.3	chr12	106301929	106302610	682	*	0.0606595	TCP11L2	6.25055	2.05e-10	GABPA
chr12-106301521-106303698	MA0598.3	chr12	106301929	106302610	682	*	0.0606595	TCP11L2	6.25055	2.05e-10	EHF
chr12-106301521-106303698	MA0764.2	chr12	106301929	106302610	682	*	0.0606595	TCP11L2	6.25055	2.05e-10	ETV4
chr12-106301521-106303698	MA0640.2	chr12	106301929	106302610	682	*	0.0606595	TCP11L2	6.25055	2.05e-10	ELF3
chr12-106301521-106303698	MA0081.2	chr12	106301929	106302610	682	*	0.0606595	TCP11L2	6.25055	2.05e-10	SPIB
chr12-106301521-106303698	MA0080.5	chr12	106301929	106302610	682	*	0.0606595	TCP11L2	6.25055	2.05e-10	SPI1
chr12-106301521-106303698	MA0645.1	chr12	106301929	106302610	682	*	0.0606595	TCP11L2	6.25055	2.05e-10	ETV6
chr12-106301521-106303698	MA1149.1	chr12	106301929	106302610	682	*	0.0606595	TCP11L2	6.25055	2.05e-10	RARA::RXRG
chr12-106301521-106303698	MA1652.1	chr12	106301929	106302610	682	*	0.0606595	TCP11L2	6.25055	2.05e-10	ZKSCAN5
chr12-106301521-106303698	MA0107.1	chr12	106301929	106302610	682	*	0.0606595	TCP11L2	6.25055	2.05e-10	RELA
chr12-106301521-106303698	MA0592.3	chr12	106301929	106302610	682	*	0.0606595	TCP11L2	6.25055	2.05e-10	ESRRA
chr12-106301521-106303698	MA0101.1	chr12	106301929	106302610	682	*	0.0606595	TCP11L2	6.25055	2.05e-10	REL
chr12-106301521-106303698	MA1535.1	chr12	106301929	106302610	682	*	0.0606595	TCP11L2	6.25055	2.05e-10	NR2C1
chr12-106301521-106303698	MA1536.1	chr12	106301929	106302610	682	*	0.0606595	TCP11L2	6.25055	2.05e-10	NR2C2(var.2)
chr12-106301521-106303698	MA1557.1	chr12	106301929	106302610	682	*	0.0606595	TCP11L2	6.25055	2.05e-10	SMAD5
chr12-106301521-106303698	MA0795.1	chr12	106301929	106302610	682	*	0.0606595	TCP11L2	6.25055	2.05e-10	SMAD3
chr12-106301521-106303698	MA1576.1	chr12	106301929	106302610	682	*	0.0606595	TCP11L2	6.25055	2.05e-10	THRB(var.3)
chr12-106301521-106303698	MA1637.1	chr12	106301929	106302610	682	*	0.0606595	TCP11L2	6.25055	2.05e-10	EBF3
chr12-106301521-106303698	MA0071.1	chr12	106301929	106302610	682	*	0.0606595	TCP11L2	6.25055	2.05e-10	RORA
chr12-106301521-106303698	MA0504.1	chr12	106301929	106302610	682	*	0.0606595	TCP11L2	6.25055	2.05e-10	NR2C2
chr12-106301521-106303698	MA0856.1	chr12	106301929	106302610	682	*	0.0606595	TCP11L2	6.25055	2.05e-10	RXRG
chr12-106301521-106303698	MA1537.1	chr12	106301929	106302610	682	*	0.0606595	TCP11L2	6.25055	2.05e-10	NR2F1(var.2)
chr12-106301521-106303698	MA1574.1	chr12	106301929	106302610	682	*	0.0606595	TCP11L2	6.25055	2.05e-10	THRB
chr12-106301521-106303698	MA0155.1	chr12	106301929	106302610	682	*	0.0606595	TCP11L2	6.25055	2.05e-10	INSM1
chr12-106301521-106303698	MA0855.1	chr12	106301929	106302610	682	*	0.0606595	TCP11L2	6.25055	2.05e-10	RXRB
chr12-106301521-106303698	MA1656.1	chr12	106301929	106302610	682	*	0.0606595	TCP11L2	6.25055	2.05e-10	ZNF449
chr12-106301521-106303698	MA1550.1	chr12	106301929	106302610	682	*	0.0606595	TCP11L2	6.25055	2.05e-10	PPARD
chr12-106301521-106303698	MA1116.1	chr12	106301929	106302610	682	*	0.0606595	TCP11L2	6.25055	2.05e-10	RBPJ
chr12-106301521-106303698	MA1647.1	chr12	106301929	106302610	682	*	0.0606595	TCP11L2	6.25055	2.05e-10	PRDM4
chr12-106301521-106303698	MA0509.2	chr12	106301929	106302610	682	*	0.0606595	TCP11L2	6.25055	2.05e-10	RFX1
chr12-106301521-106303698	MA0798.2	chr12	106301929	106302610	682	*	0.0606595	TCP11L2	6.25055	2.05e-10	RFX3
chr12-106301521-106303698	MA1548.1	chr12	106301929	106302610	682	*	0.0606595	TCP11L2	6.25055	2.05e-10	PLAGL2
chr12-106301521-106303698	MA0695.1	chr12	106301929	106302610	682	*	0.0606595	TCP11L2	6.25055	2.05e-10	ZBTB7C
chr12-106301521-106303698	MA0498.2	chr12	106301929	106302610	682	*	0.0606595	TCP11L2	6.25055	2.05e-10	MEIS1
chr12-106301521-106303698	MA0524.2	chr12	106301929	106302610	682	*	0.0606595	TCP11L2	6.25055	2.05e-10	TFAP2C
chr12-106301521-106303698	MA0811.1	chr12	106301929	106302610	682	*	0.0606595	TCP11L2	6.25055	2.05e-10	TFAP2B
chr12-106301521-106303698	MA1523.1	chr12	106301929	106302610	682	*	0.0606595	TCP11L2	6.25055	2.05e-10	MSANTD3
chr12-106301521-106303698	MA0845.1	chr12	106301929	106302610	682	*	0.0606595	TCP11L2	6.25055	2.05e-10	FOXB1
chr12-106301521-106303698	MA0812.1	chr12	106301929	106302610	682	*	0.0606595	TCP11L2	6.25055	2.05e-10	TFAP2B(var.2)
chr12-106301521-106303698	MA0003.4	chr12	106301929	106302610	682	*	0.0606595	TCP11L2	6.25055	2.05e-10	TFAP2A
chr12-106301521-106303698	MA0042.2	chr12	106301929	106302610	682	*	0.0606595	TCP11L2	6.25055	2.05e-10	FOXI1
chr12-106301521-106303698	MA0033.2	chr12	106301929	106302610	682	*	0.0606595	TCP11L2	6.25055	2.05e-10	FOXL1
chr12-106301521-106303698	MA0848.1	chr12	106301929	106302610	682	*	0.0606595	TCP11L2	6.25055	2.05e-10	FOXO4
chr12-106301521-106303698	MA0849.1	chr12	106301929	106302610	682	*	0.0606595	TCP11L2	6.25055	2.05e-10	FOXO6
chr12-106301521-106303698	MA0850.1	chr12	106301929	106302610	682	*	0.0606595	TCP11L2	6.25055	2.05e-10	FOXP3
chr12-106301521-106303698	MA1514.1	chr12	106301929	106302610	682	*	0.0606595	TCP11L2	6.25055	2.05e-10	KLF17
chr12-106301521-106303698	MA0751.1	chr12	106301929	106302610	682	*	0.0606595	TCP11L2	6.25055	2.05e-10	ZIC4
chr12-106301521-106303698	MA0774.1	chr12	106301929	106302610	682	*	0.0606595	TCP11L2	6.25055	2.05e-10	MEIS2
chr12-106301521-106303698	MA0138.2	chr12	106301929	106302610	682	*	0.0606595	TCP11L2	6.25055	2.05e-10	REST
chr12-106301521-106303698	MA0753.2	chr12	106301929	106302610	682	*	0.0606595	TCP11L2	6.25055	2.05e-10	ZNF740
chr12-106301521-106303698	MA0736.1	chr12	106301929	106302610	682	*	0.0606595	TCP11L2	6.25055	2.05e-10	GLIS2
chr12-106301521-106303698	MA0847.2	chr12	106301929	106302610	682	*	0.0606595	TCP11L2	6.25055	2.05e-10	FOXD2
chr12-124381136-124382289	MA0062.3	chr12	124381713	124567589	185877	*	0.0852725	NCOR2	3.26067	0.000555742	GABPA
chr12-124381136-124382289	MA0761.2	chr12	124381713	124567589	185877	*	0.0852725	NCOR2	3.26067	0.000555742	ETV1
chr12-124381136-124382289	MA0473.3	chr12	124381713	124567589	185877	*	0.0852725	NCOR2	3.26067	0.000555742	ELF1
chr12-124381136-124382289	MA0598.3	chr12	124381713	124567589	185877	*	0.0852725	NCOR2	3.26067	0.000555742	EHF
chr12-124381136-124382289	MA1508.1	chr12	124381713	124567589	185877	*	0.0852725	NCOR2	3.26067	0.000555742	IKZF1
chr12-124381136-124382289	MA0764.2	chr12	124381713	124567589	185877	*	0.0852725	NCOR2	3.26067	0.000555742	ETV4
chr12-124381136-124382289	MA0640.2	chr12	124381713	124567589	185877	*	0.0852725	NCOR2	3.26067	0.000555742	ELF3
chr12-124381136-124382289	MA0081.2	chr12	124381713	124567589	185877	*	0.0852725	NCOR2	3.26067	0.000555742	SPIB
chr12-124381136-124382289	MA0080.5	chr12	124381713	124567589	185877	*	0.0852725	NCOR2	3.26067	0.000555742	SPI1
chr12-124381136-124382289	MA1643.1	chr12	124381713	124567589	185877	*	0.0852725	NCOR2	3.26067	0.000555742	NFIB
chr12-124381136-124382289	MA0160.1	chr12	124381713	124567589	185877	*	0.0852725	NCOR2	3.26067	0.000555742	NR4A2
chr12-124381136-124382289	MA0149.1	chr12	124381713	124567589	185877	*	0.0852725	NCOR2	3.26067	0.000555742	EWSR1-FLI1
chr12-124381136-124382289	MA1652.1	chr12	124381713	124567589	185877	*	0.0852725	NCOR2	3.26067	0.000555742	ZKSCAN5
chr12-124381136-124382289	MA0154.4	chr12	124381713	124567589	185877	*	0.0852725	NCOR2	3.26067	0.000555742	EBF1
chr12-124381136-124382289	MA1642.1	chr12	124381713	124567589	185877	*	0.0852725	NCOR2	3.26067	0.000555742	NEUROG2(var.2)
chr12-124381136-124382289	MA0504.1	chr12	124381713	124567589	185877	*	0.0852725	NCOR2	3.26067	0.000555742	NR2C2
chr12-124381136-124382289	MA1593.1	chr12	124381713	124567589	185877	*	0.0852725	NCOR2	3.26067	0.000555742	ZNF317
chr12-124381136-124382289	MA1148.1	chr12	124381713	124567589	185877	*	0.0852725	NCOR2	3.26067	0.000555742	PPARA::RXRA
chr12-124381136-124382289	MA1532.1	chr12	124381713	124567589	185877	*	0.0852725	NCOR2	3.26067	0.000555742	NR1D2
chr12-124381136-124382289	MA1597.1	chr12	124381713	124567589	185877	*	0.0852725	NCOR2	3.26067	0.000555742	ZNF528
chr12-124381136-124382289	MA1109.1	chr12	124381713	124567589	185877	*	0.0852725	NCOR2	3.26067	0.000555742	NEUROD1
chr12-124381136-124382289	MA1579.1	chr12	124381713	124567589	185877	*	0.0852725	NCOR2	3.26067	0.000555742	ZBTB26
chr12-124381136-124382289	MA0492.1	chr12	124381713	124567589	185877	*	0.0852725	NCOR2	3.26067	0.000555742	JUND(var.2)
chr12-124381136-124382289	MA0074.1	chr12	124381713	124567589	185877	*	0.0852725	NCOR2	3.26067	0.000555742	RXRA::VDR
chr12-124381136-124382289	MA0815.1	chr12	124381713	124567589	185877	*	0.0852725	NCOR2	3.26067	0.000555742	TFAP2C(var.3)
chr12-124381136-124382289	MA0872.1	chr12	124381713	124567589	185877	*	0.0852725	NCOR2	3.26067	0.000555742	TFAP2A(var.3)
chr12-124381136-124382289	MA0498.2	chr12	124381713	124567589	185877	*	0.0852725	NCOR2	3.26067	0.000555742	MEIS1
chr12-124381136-124382289	MA1649.1	chr12	124381713	124567589	185877	*	0.0852725	NCOR2	3.26067	0.000555742	ZBTB12
chr12-124381136-124382289	MA0813.1	chr12	124381713	124567589	185877	*	0.0852725	NCOR2	3.26067	0.000555742	TFAP2B(var.3)
chr12-124381136-124382289	MA0025.2	chr12	124381713	124567589	185877	*	0.0852725	NCOR2	3.26067	0.000555742	NFIL3
chr12-124381136-124382289	MA1491.1	chr12	124381713	124567589	185877	*	0.0852725	NCOR2	3.26067	0.000555742	GLI3
chr12-124381136-124382289	MA0003.4	chr12	124381713	124567589	185877	*	0.0852725	NCOR2	3.26067	0.000555742	TFAP2A
chr12-124381136-124382289	MA0734.2	chr12	124381713	124567589	185877	*	0.0852725	NCOR2	3.26067	0.000555742	GLI2
chr12-124381136-124382289	MA1533.1	chr12	124381713	124567589	185877	*	0.0852725	NCOR2	3.26067	0.000555742	NR1I2
chr12-124381136-124382289	MA0596.1	chr12	124381713	124567589	185877	*	0.0852725	NCOR2	3.26067	0.000555742	SREBF2
chr12-124381136-124382289	MA1514.1	chr12	124381713	124567589	185877	*	0.0852725	NCOR2	3.26067	0.000555742	KLF17
chr12-124381136-124382289	MA0753.2	chr12	124381713	124567589	185877	*	0.0852725	NCOR2	3.26067	0.000555742	ZNF740
chr12-54422923-54423544	MA0081.2	chr12	54391298	54423234	31937	*	0.0639123	ZNF385A	3.30062	0.000482352	SPIB
chr12-54422923-54423544	MA0081.2	chr12	54419460	54423234	3775	*	0.0670006	ITGA5	5.15018	1.3e-07	SPIB
chr12-54422923-54423544	MA0080.5	chr12	54391298	54423234	31937	*	0.0639123	ZNF385A	3.30062	0.000482352	SPI1
chr12-54422923-54423544	MA0080.5	chr12	54419460	54423234	3775	*	0.0670006	ITGA5	5.15018	1.3e-07	SPI1
chr12-54422923-54423544	MA0478.1	chr12	54391298	54423234	31937	*	0.0639123	ZNF385A	3.30062	0.000482352	FOSL2
chr12-54422923-54423544	MA0478.1	chr12	54419460	54423234	3775	*	0.0670006	ITGA5	5.15018	1.3e-07	FOSL2
chr12-54422923-54423544	MA1135.1	chr12	54391298	54423234	31937	*	0.0639123	ZNF385A	3.30062	0.000482352	FOSB::JUNB
chr12-54422923-54423544	MA1135.1	chr12	54419460	54423234	3775	*	0.0670006	ITGA5	5.15018	1.3e-07	FOSB::JUNB
chr12-54422923-54423544	MA1134.1	chr12	54391298	54423234	31937	*	0.0639123	ZNF385A	3.30062	0.000482352	FOS::JUNB
chr12-54422923-54423544	MA1134.1	chr12	54419460	54423234	3775	*	0.0670006	ITGA5	5.15018	1.3e-07	FOS::JUNB
chr12-54422923-54423544	MA1144.1	chr12	54391298	54423234	31937	*	0.0639123	ZNF385A	3.30062	0.000482352	FOSL2::JUND
chr12-54422923-54423544	MA1144.1	chr12	54419460	54423234	3775	*	0.0670006	ITGA5	5.15018	1.3e-07	FOSL2::JUND
chr12-54422923-54423544	MA0099.3	chr12	54391298	54423234	31937	*	0.0639123	ZNF385A	3.30062	0.000482352	FOS::JUN
chr12-54422923-54423544	MA0099.3	chr12	54419460	54423234	3775	*	0.0670006	ITGA5	5.15018	1.3e-07	FOS::JUN
chr12-54422923-54423544	MA1633.1	chr12	54391298	54423234	31937	*	0.0639123	ZNF385A	3.30062	0.000482352	BACH1
chr12-54422923-54423544	MA1633.1	chr12	54419460	54423234	3775	*	0.0670006	ITGA5	5.15018	1.3e-07	BACH1
chr12-54422923-54423544	MA1130.1	chr12	54391298	54423234	31937	*	0.0639123	ZNF385A	3.30062	0.000482352	FOSL2::JUN
chr12-54422923-54423544	MA1130.1	chr12	54419460	54423234	3775	*	0.0670006	ITGA5	5.15018	1.3e-07	FOSL2::JUN
chr12-54422923-54423544	MA0477.2	chr12	54391298	54423234	31937	*	0.0639123	ZNF385A	3.30062	0.000482352	FOSL1
chr12-54422923-54423544	MA0477.2	chr12	54419460	54423234	3775	*	0.0670006	ITGA5	5.15018	1.3e-07	FOSL1
chr12-54422923-54423544	MA1138.1	chr12	54391298	54423234	31937	*	0.0639123	ZNF385A	3.30062	0.000482352	FOSL2::JUNB
chr12-54422923-54423544	MA1138.1	chr12	54419460	54423234	3775	*	0.0670006	ITGA5	5.15018	1.3e-07	FOSL2::JUNB
chr12-54422923-54423544	MA1141.1	chr12	54391298	54423234	31937	*	0.0639123	ZNF385A	3.30062	0.000482352	FOS::JUND
chr12-54422923-54423544	MA1141.1	chr12	54419460	54423234	3775	*	0.0670006	ITGA5	5.15018	1.3e-07	FOS::JUND
chr12-54422923-54423544	MA1128.1	chr12	54391298	54423234	31937	*	0.0639123	ZNF385A	3.30062	0.000482352	FOSL1::JUN
chr12-54422923-54423544	MA1128.1	chr12	54419460	54423234	3775	*	0.0670006	ITGA5	5.15018	1.3e-07	FOSL1::JUN
chr12-54422923-54423544	MA1101.2	chr12	54391298	54423234	31937	*	0.0639123	ZNF385A	3.30062	0.000482352	BACH2
chr12-54422923-54423544	MA1101.2	chr12	54419460	54423234	3775	*	0.0670006	ITGA5	5.15018	1.3e-07	BACH2
chr12-54422923-54423544	MA0462.2	chr12	54391298	54423234	31937	*	0.0639123	ZNF385A	3.30062	0.000482352	BATF::JUN
chr12-54422923-54423544	MA0462.2	chr12	54419460	54423234	3775	*	0.0670006	ITGA5	5.15018	1.3e-07	BATF::JUN
chr12-54422923-54423544	MA1634.1	chr12	54391298	54423234	31937	*	0.0639123	ZNF385A	3.30062	0.000482352	BATF
chr12-54422923-54423544	MA1634.1	chr12	54419460	54423234	3775	*	0.0670006	ITGA5	5.15018	1.3e-07	BATF
chr12-54422923-54423544	MA1137.1	chr12	54391298	54423234	31937	*	0.0639123	ZNF385A	3.30062	0.000482352	FOSL1::JUNB
chr12-54422923-54423544	MA1137.1	chr12	54419460	54423234	3775	*	0.0670006	ITGA5	5.15018	1.3e-07	FOSL1::JUNB
chr12-54422923-54423544	MA0491.2	chr12	54391298	54423234	31937	*	0.0639123	ZNF385A	3.30062	0.000482352	JUND
chr12-54422923-54423544	MA0491.2	chr12	54419460	54423234	3775	*	0.0670006	ITGA5	5.15018	1.3e-07	JUND
chr12-54422923-54423544	MA0476.1	chr12	54391298	54423234	31937	*	0.0639123	ZNF385A	3.30062	0.000482352	FOS
chr12-54422923-54423544	MA0476.1	chr12	54419460	54423234	3775	*	0.0670006	ITGA5	5.15018	1.3e-07	FOS
chr12-54422923-54423544	MA0489.1	chr12	54391298	54423234	31937	*	0.0639123	ZNF385A	3.30062	0.000482352	JUN(var.2)
chr12-54422923-54423544	MA0489.1	chr12	54419460	54423234	3775	*	0.0670006	ITGA5	5.15018	1.3e-07	JUN(var.2)
chr12-54422923-54423544	MA0835.2	chr12	54391298	54423234	31937	*	0.0639123	ZNF385A	3.30062	0.000482352	BATF3
chr12-54422923-54423544	MA0835.2	chr12	54419460	54423234	3775	*	0.0670006	ITGA5	5.15018	1.3e-07	BATF3
chr12-54422923-54423544	MA0841.1	chr12	54391298	54423234	31937	*	0.0639123	ZNF385A	3.30062	0.000482352	NFE2
chr12-54422923-54423544	MA0841.1	chr12	54419460	54423234	3775	*	0.0670006	ITGA5	5.15018	1.3e-07	NFE2
chr12-54422923-54423544	MA0655.1	chr12	54391298	54423234	31937	*	0.0639123	ZNF385A	3.30062	0.000482352	JDP2
chr12-54422923-54423544	MA0655.1	chr12	54419460	54423234	3775	*	0.0670006	ITGA5	5.15018	1.3e-07	JDP2
chr12-54422923-54423544	MA1132.1	chr12	54391298	54423234	31937	*	0.0639123	ZNF385A	3.30062	0.000482352	JUN::JUNB
chr12-54422923-54423544	MA1132.1	chr12	54419460	54423234	3775	*	0.0670006	ITGA5	5.15018	1.3e-07	JUN::JUNB
chr12-54422923-54423544	MA1142.1	chr12	54391298	54423234	31937	*	0.0639123	ZNF385A	3.30062	0.000482352	FOSL1::JUND
chr12-54422923-54423544	MA1142.1	chr12	54419460	54423234	3775	*	0.0670006	ITGA5	5.15018	1.3e-07	FOSL1::JUND
chr12-54422923-54423544	MA1149.1	chr12	54391298	54423234	31937	*	0.0639123	ZNF385A	3.30062	0.000482352	RARA::RXRG
chr12-54422923-54423544	MA1149.1	chr12	54419460	54423234	3775	*	0.0670006	ITGA5	5.15018	1.3e-07	RARA::RXRG
chr12-54422923-54423544	MA0730.1	chr12	54391298	54423234	31937	*	0.0639123	ZNF385A	3.30062	0.000482352	RARA(var.2)
chr12-54422923-54423544	MA0730.1	chr12	54419460	54423234	3775	*	0.0670006	ITGA5	5.15018	1.3e-07	RARA(var.2)
chr12-54422923-54423544	MA0258.2	chr12	54391298	54423234	31937	*	0.0639123	ZNF385A	3.30062	0.000482352	ESR2
chr12-54422923-54423544	MA0258.2	chr12	54419460	54423234	3775	*	0.0670006	ITGA5	5.15018	1.3e-07	ESR2
chr12-54422923-54423544	MA0159.1	chr12	54391298	54423234	31937	*	0.0639123	ZNF385A	3.30062	0.000482352	RARA::RXRA
chr12-54422923-54423544	MA0159.1	chr12	54419460	54423234	3775	*	0.0670006	ITGA5	5.15018	1.3e-07	RARA::RXRA
chr12-54422923-54423544	MA0149.1	chr12	54391298	54423234	31937	*	0.0639123	ZNF385A	3.30062	0.000482352	EWSR1-FLI1
chr12-54422923-54423544	MA0149.1	chr12	54419460	54423234	3775	*	0.0670006	ITGA5	5.15018	1.3e-07	EWSR1-FLI1
chr12-54422923-54423544	MA0496.3	chr12	54391298	54423234	31937	*	0.0639123	ZNF385A	3.30062	0.000482352	MAFK
chr12-54422923-54423544	MA0496.3	chr12	54419460	54423234	3775	*	0.0670006	ITGA5	5.15018	1.3e-07	MAFK
chr12-54422923-54423544	MA1652.1	chr12	54391298	54423234	31937	*	0.0639123	ZNF385A	3.30062	0.000482352	ZKSCAN5
chr12-54422923-54423544	MA1652.1	chr12	54419460	54423234	3775	*	0.0670006	ITGA5	5.15018	1.3e-07	ZKSCAN5
chr12-54422923-54423544	MA0107.1	chr12	54391298	54423234	31937	*	0.0639123	ZNF385A	3.30062	0.000482352	RELA
chr12-54422923-54423544	MA0107.1	chr12	54419460	54423234	3775	*	0.0670006	ITGA5	5.15018	1.3e-07	RELA
chr12-54422923-54423544	MA0101.1	chr12	54391298	54423234	31937	*	0.0639123	ZNF385A	3.30062	0.000482352	REL
chr12-54422923-54423544	MA0101.1	chr12	54419460	54423234	3775	*	0.0670006	ITGA5	5.15018	1.3e-07	REL
chr12-54422923-54423544	MA0144.2	chr12	54391298	54423234	31937	*	0.0639123	ZNF385A	3.30062	0.000482352	STAT3
chr12-54422923-54423544	MA0144.2	chr12	54419460	54423234	3775	*	0.0670006	ITGA5	5.15018	1.3e-07	STAT3
chr12-54422923-54423544	MA1579.1	chr12	54391298	54423234	31937	*	0.0639123	ZNF385A	3.30062	0.000482352	ZBTB26
chr12-54422923-54423544	MA1579.1	chr12	54419460	54423234	3775	*	0.0670006	ITGA5	5.15018	1.3e-07	ZBTB26
chr12-54422923-54423544	MA0112.3	chr12	54391298	54423234	31937	*	0.0639123	ZNF385A	3.30062	0.000482352	ESR1
chr12-54422923-54423544	MA0112.3	chr12	54419460	54423234	3775	*	0.0670006	ITGA5	5.15018	1.3e-07	ESR1
chr12-54422923-54423544	MA0863.1	chr12	54391298	54423234	31937	*	0.0639123	ZNF385A	3.30062	0.000482352	MTF1
chr12-54422923-54423544	MA0863.1	chr12	54419460	54423234	3775	*	0.0670006	ITGA5	5.15018	1.3e-07	MTF1
chr12-54422923-54423544	MA0782.2	chr12	54391298	54423234	31937	*	0.0639123	ZNF385A	3.30062	0.000482352	PKNOX1
chr12-54422923-54423544	MA0782.2	chr12	54419460	54423234	3775	*	0.0670006	ITGA5	5.15018	1.3e-07	PKNOX1
chr12-54422923-54423544	MA1589.1	chr12	54391298	54423234	31937	*	0.0639123	ZNF385A	3.30062	0.000482352	ZNF140
chr12-54422923-54423544	MA1589.1	chr12	54419460	54423234	3775	*	0.0670006	ITGA5	5.15018	1.3e-07	ZNF140
chr12-54422923-54423544	MA0812.1	chr12	54391298	54423234	31937	*	0.0639123	ZNF385A	3.30062	0.000482352	TFAP2B(var.2)
chr12-54422923-54423544	MA0812.1	chr12	54419460	54423234	3775	*	0.0670006	ITGA5	5.15018	1.3e-07	TFAP2B(var.2)
chr12-54422923-54423544	MA0003.4	chr12	54391298	54423234	31937	*	0.0639123	ZNF385A	3.30062	0.000482352	TFAP2A
chr12-54422923-54423544	MA0003.4	chr12	54419460	54423234	3775	*	0.0670006	ITGA5	5.15018	1.3e-07	TFAP2A
chr12-54422923-54423544	MA0833.2	chr12	54391298	54423234	31937	*	0.0639123	ZNF385A	3.30062	0.000482352	ATF4
chr12-54422923-54423544	MA0833.2	chr12	54419460	54423234	3775	*	0.0670006	ITGA5	5.15018	1.3e-07	ATF4
chr12-54422923-54423544	MA0732.1	chr12	54391298	54423234	31937	*	0.0639123	ZNF385A	3.30062	0.000482352	EGR3
chr12-54422923-54423544	MA0732.1	chr12	54419460	54423234	3775	*	0.0670006	ITGA5	5.15018	1.3e-07	EGR3
chr12-54422923-54423544	MA0042.2	chr12	54391298	54423234	31937	*	0.0639123	ZNF385A	3.30062	0.000482352	FOXI1
chr12-54422923-54423544	MA0042.2	chr12	54419460	54423234	3775	*	0.0670006	ITGA5	5.15018	1.3e-07	FOXI1
chr12-54422923-54423544	MA0033.2	chr12	54391298	54423234	31937	*	0.0639123	ZNF385A	3.30062	0.000482352	FOXL1
chr12-54422923-54423544	MA0033.2	chr12	54419460	54423234	3775	*	0.0670006	ITGA5	5.15018	1.3e-07	FOXL1
chr12-54422923-54423544	MA0848.1	chr12	54391298	54423234	31937	*	0.0639123	ZNF385A	3.30062	0.000482352	FOXO4
chr12-54422923-54423544	MA0848.1	chr12	54419460	54423234	3775	*	0.0670006	ITGA5	5.15018	1.3e-07	FOXO4
chr12-54422923-54423544	MA0849.1	chr12	54391298	54423234	31937	*	0.0639123	ZNF385A	3.30062	0.000482352	FOXO6
chr12-54422923-54423544	MA0849.1	chr12	54419460	54423234	3775	*	0.0670006	ITGA5	5.15018	1.3e-07	FOXO6
chr12-54422923-54423544	MA0850.1	chr12	54391298	54423234	31937	*	0.0639123	ZNF385A	3.30062	0.000482352	FOXP3
chr12-54422923-54423544	MA0850.1	chr12	54419460	54423234	3775	*	0.0670006	ITGA5	5.15018	1.3e-07	FOXP3
chr12-54422923-54423544	MA1114.1	chr12	54391298	54423234	31937	*	0.0639123	ZNF385A	3.30062	0.000482352	PBX3
chr12-54422923-54423544	MA1114.1	chr12	54419460	54423234	3775	*	0.0670006	ITGA5	5.15018	1.3e-07	PBX3
chr12-54422923-54423544	MA1155.1	chr12	54391298	54423234	31937	*	0.0639123	ZNF385A	3.30062	0.000482352	ZSCAN4
chr12-54422923-54423544	MA1155.1	chr12	54419460	54423234	3775	*	0.0670006	ITGA5	5.15018	1.3e-07	ZSCAN4
chr12-54422923-54423544	MA0056.2	chr12	54391298	54423234	31937	*	0.0639123	ZNF385A	3.30062	0.000482352	MZF1
chr12-54422923-54423544	MA0056.2	chr12	54419460	54423234	3775	*	0.0670006	ITGA5	5.15018	1.3e-07	MZF1
chr12-54422923-54423544	MA0847.2	chr12	54391298	54423234	31937	*	0.0639123	ZNF385A	3.30062	0.000482352	FOXD2
chr12-54422923-54423544	MA0847.2	chr12	54419460	54423234	3775	*	0.0670006	ITGA5	5.15018	1.3e-07	FOXD2
chr12-55846967-55849172	MA0062.3	chr12	55848070	56116586	268517	*	-0.051309	RPL41	-3.56737	0.00018029	GABPA
chr12-55846967-55849172	MA0761.2	chr12	55848070	56116586	268517	*	-0.051309	RPL41	-3.56737	0.00018029	ETV1
chr12-55846967-55849172	MA0473.3	chr12	55848070	56116586	268517	*	-0.051309	RPL41	-3.56737	0.00018029	ELF1
chr12-55846967-55849172	MA0598.3	chr12	55848070	56116586	268517	*	-0.051309	RPL41	-3.56737	0.00018029	EHF
chr12-55846967-55849172	MA1508.1	chr12	55848070	56116586	268517	*	-0.051309	RPL41	-3.56737	0.00018029	IKZF1
chr12-55846967-55849172	MA0764.2	chr12	55848070	56116586	268517	*	-0.051309	RPL41	-3.56737	0.00018029	ETV4
chr12-55846967-55849172	MA0640.2	chr12	55848070	56116586	268517	*	-0.051309	RPL41	-3.56737	0.00018029	ELF3
chr12-55846967-55849172	MA0081.2	chr12	55848070	56116586	268517	*	-0.051309	RPL41	-3.56737	0.00018029	SPIB
chr12-55846967-55849172	MA0080.5	chr12	55848070	56116586	268517	*	-0.051309	RPL41	-3.56737	0.00018029	SPI1
chr12-55846967-55849172	MA0645.1	chr12	55848070	56116586	268517	*	-0.051309	RPL41	-3.56737	0.00018029	ETV6
chr12-55846967-55849172	MA0478.1	chr12	55848070	56116586	268517	*	-0.051309	RPL41	-3.56737	0.00018029	FOSL2
chr12-55846967-55849172	MA1135.1	chr12	55848070	56116586	268517	*	-0.051309	RPL41	-3.56737	0.00018029	FOSB::JUNB
chr12-55846967-55849172	MA1134.1	chr12	55848070	56116586	268517	*	-0.051309	RPL41	-3.56737	0.00018029	FOS::JUNB
chr12-55846967-55849172	MA1144.1	chr12	55848070	56116586	268517	*	-0.051309	RPL41	-3.56737	0.00018029	FOSL2::JUND
chr12-55846967-55849172	MA0099.3	chr12	55848070	56116586	268517	*	-0.051309	RPL41	-3.56737	0.00018029	FOS::JUN
chr12-55846967-55849172	MA1130.1	chr12	55848070	56116586	268517	*	-0.051309	RPL41	-3.56737	0.00018029	FOSL2::JUN
chr12-55846967-55849172	MA0477.2	chr12	55848070	56116586	268517	*	-0.051309	RPL41	-3.56737	0.00018029	FOSL1
chr12-55846967-55849172	MA1138.1	chr12	55848070	56116586	268517	*	-0.051309	RPL41	-3.56737	0.00018029	FOSL2::JUNB
chr12-55846967-55849172	MA1141.1	chr12	55848070	56116586	268517	*	-0.051309	RPL41	-3.56737	0.00018029	FOS::JUND
chr12-55846967-55849172	MA1128.1	chr12	55848070	56116586	268517	*	-0.051309	RPL41	-3.56737	0.00018029	FOSL1::JUN
chr12-55846967-55849172	MA1101.2	chr12	55848070	56116586	268517	*	-0.051309	RPL41	-3.56737	0.00018029	BACH2
chr12-55846967-55849172	MA0462.2	chr12	55848070	56116586	268517	*	-0.051309	RPL41	-3.56737	0.00018029	BATF::JUN
chr12-55846967-55849172	MA1634.1	chr12	55848070	56116586	268517	*	-0.051309	RPL41	-3.56737	0.00018029	BATF
chr12-55846967-55849172	MA1137.1	chr12	55848070	56116586	268517	*	-0.051309	RPL41	-3.56737	0.00018029	FOSL1::JUNB
chr12-55846967-55849172	MA0491.2	chr12	55848070	56116586	268517	*	-0.051309	RPL41	-3.56737	0.00018029	JUND
chr12-55846967-55849172	MA0489.1	chr12	55848070	56116586	268517	*	-0.051309	RPL41	-3.56737	0.00018029	JUN(var.2)
chr12-55846967-55849172	MA0835.2	chr12	55848070	56116586	268517	*	-0.051309	RPL41	-3.56737	0.00018029	BATF3
chr12-55846967-55849172	MA0655.1	chr12	55848070	56116586	268517	*	-0.051309	RPL41	-3.56737	0.00018029	JDP2
chr12-55846967-55849172	MA1132.1	chr12	55848070	56116586	268517	*	-0.051309	RPL41	-3.56737	0.00018029	JUN::JUNB
chr12-55846967-55849172	MA1142.1	chr12	55848070	56116586	268517	*	-0.051309	RPL41	-3.56737	0.00018029	FOSL1::JUND
chr12-55846967-55849172	MA0490.2	chr12	55848070	56116586	268517	*	-0.051309	RPL41	-3.56737	0.00018029	JUNB
chr12-55846967-55849172	MA0258.2	chr12	55848070	56116586	268517	*	-0.051309	RPL41	-3.56737	0.00018029	ESR2
chr12-55846967-55849172	MA0149.1	chr12	55848070	56116586	268517	*	-0.051309	RPL41	-3.56737	0.00018029	EWSR1-FLI1
chr12-55846967-55849172	MA0496.3	chr12	55848070	56116586	268517	*	-0.051309	RPL41	-3.56737	0.00018029	MAFK
chr12-55846967-55849172	MA1652.1	chr12	55848070	56116586	268517	*	-0.051309	RPL41	-3.56737	0.00018029	ZKSCAN5
chr12-55846967-55849172	MA0107.1	chr12	55848070	56116586	268517	*	-0.051309	RPL41	-3.56737	0.00018029	RELA
chr12-55846967-55849172	MA0592.3	chr12	55848070	56116586	268517	*	-0.051309	RPL41	-3.56737	0.00018029	ESRRA
chr12-55846967-55849172	MA0101.1	chr12	55848070	56116586	268517	*	-0.051309	RPL41	-3.56737	0.00018029	REL
chr12-55846967-55849172	MA0119.1	chr12	55848070	56116586	268517	*	-0.051309	RPL41	-3.56737	0.00018029	NFIC::TLX1
chr12-55846967-55849172	MA0141.3	chr12	55848070	56116586	268517	*	-0.051309	RPL41	-3.56737	0.00018029	ESRRB
chr12-55846967-55849172	MA0154.4	chr12	55848070	56116586	268517	*	-0.051309	RPL41	-3.56737	0.00018029	EBF1
chr12-55846967-55849172	MA0093.3	chr12	55848070	56116586	268517	*	-0.051309	RPL41	-3.56737	0.00018029	USF1
chr12-55846967-55849172	MA0071.1	chr12	55848070	56116586	268517	*	-0.051309	RPL41	-3.56737	0.00018029	RORA
chr12-55846967-55849172	MA1642.1	chr12	55848070	56116586	268517	*	-0.051309	RPL41	-3.56737	0.00018029	NEUROG2(var.2)
chr12-55846967-55849172	MA0504.1	chr12	55848070	56116586	268517	*	-0.051309	RPL41	-3.56737	0.00018029	NR2C2
chr12-55846967-55849172	MA0105.4	chr12	55848070	56116586	268517	*	-0.051309	RPL41	-3.56737	0.00018029	NFKB1
chr12-55846967-55849172	MA1541.1	chr12	55848070	56116586	268517	*	-0.051309	RPL41	-3.56737	0.00018029	NR6A1
chr12-55846967-55849172	MA0778.1	chr12	55848070	56116586	268517	*	-0.051309	RPL41	-3.56737	0.00018029	NFKB2
chr12-55846967-55849172	MA1537.1	chr12	55848070	56116586	268517	*	-0.051309	RPL41	-3.56737	0.00018029	NR2F1(var.2)
chr12-55846967-55849172	MA0050.2	chr12	55848070	56116586	268517	*	-0.051309	RPL41	-3.56737	0.00018029	IRF1
chr12-55846967-55849172	MA0144.2	chr12	55848070	56116586	268517	*	-0.051309	RPL41	-3.56737	0.00018029	STAT3
chr12-55846967-55849172	MA1574.1	chr12	55848070	56116586	268517	*	-0.051309	RPL41	-3.56737	0.00018029	THRB
chr12-55846967-55849172	MA0526.3	chr12	55848070	56116586	268517	*	-0.051309	RPL41	-3.56737	0.00018029	USF2
chr12-55846967-55849172	MA1148.1	chr12	55848070	56116586	268517	*	-0.051309	RPL41	-3.56737	0.00018029	PPARA::RXRA
chr12-55846967-55849172	MA1656.1	chr12	55848070	56116586	268517	*	-0.051309	RPL41	-3.56737	0.00018029	ZNF449
chr12-55846967-55849172	MA1108.2	chr12	55848070	56116586	268517	*	-0.051309	RPL41	-3.56737	0.00018029	MXI1
chr12-55846967-55849172	MA0510.2	chr12	55848070	56116586	268517	*	-0.051309	RPL41	-3.56737	0.00018029	RFX5
chr12-55846967-55849172	MA1550.1	chr12	55848070	56116586	268517	*	-0.051309	RPL41	-3.56737	0.00018029	PPARD
chr12-55846967-55849172	MA1123.2	chr12	55848070	56116586	268517	*	-0.051309	RPL41	-3.56737	0.00018029	TWIST1
chr12-55846967-55849172	MA0698.1	chr12	55848070	56116586	268517	*	-0.051309	RPL41	-3.56737	0.00018029	ZBTB18
chr12-55846967-55849172	MA0731.1	chr12	55848070	56116586	268517	*	-0.051309	RPL41	-3.56737	0.00018029	BCL6B
chr12-55846967-55849172	MA1647.1	chr12	55848070	56116586	268517	*	-0.051309	RPL41	-3.56737	0.00018029	PRDM4
chr12-55846967-55849172	MA0115.1	chr12	55848070	56116586	268517	*	-0.051309	RPL41	-3.56737	0.00018029	NR1H2::RXRA
chr12-55846967-55849172	MA0517.1	chr12	55848070	56116586	268517	*	-0.051309	RPL41	-3.56737	0.00018029	STAT1::STAT2
chr12-55846967-55849172	MA0137.3	chr12	55848070	56116586	268517	*	-0.051309	RPL41	-3.56737	0.00018029	STAT1
chr12-55846967-55849172	MA1117.1	chr12	55848070	56116586	268517	*	-0.051309	RPL41	-3.56737	0.00018029	RELB
chr12-55846967-55849172	MA0132.2	chr12	55848070	56116586	268517	*	-0.051309	RPL41	-3.56737	0.00018029	PDX1
chr12-55846967-55849172	MA1481.1	chr12	55848070	56116586	268517	*	-0.051309	RPL41	-3.56737	0.00018029	DRGX
chr12-55846967-55849172	MA0892.1	chr12	55848070	56116586	268517	*	-0.051309	RPL41	-3.56737	0.00018029	GSX1
chr12-55846967-55849172	MA0661.1	chr12	55848070	56116586	268517	*	-0.051309	RPL41	-3.56737	0.00018029	MEOX1
chr12-55846967-55849172	MA0821.1	chr12	55848070	56116586	268517	*	-0.051309	RPL41	-3.56737	0.00018029	HES5
chr12-55846967-55849172	MA0112.3	chr12	55848070	56116586	268517	*	-0.051309	RPL41	-3.56737	0.00018029	ESR1
chr12-55846967-55849172	MA0903.1	chr12	55848070	56116586	268517	*	-0.051309	RPL41	-3.56737	0.00018029	HOXB3
chr12-55846967-55849172	MA0799.1	chr12	55848070	56116586	268517	*	-0.051309	RPL41	-3.56737	0.00018029	RFX4
chr12-55846967-55849172	MA0600.2	chr12	55848070	56116586	268517	*	-0.051309	RPL41	-3.56737	0.00018029	RFX2
chr12-55846967-55849172	MA0649.1	chr12	55848070	56116586	268517	*	-0.051309	RPL41	-3.56737	0.00018029	HEY2
chr12-55846967-55849172	MA0823.1	chr12	55848070	56116586	268517	*	-0.051309	RPL41	-3.56737	0.00018029	HEY1
chr12-55846967-55849172	MA0616.2	chr12	55848070	56116586	268517	*	-0.051309	RPL41	-3.56737	0.00018029	HES2
chr12-55846967-55849172	MA0782.2	chr12	55848070	56116586	268517	*	-0.051309	RPL41	-3.56737	0.00018029	PKNOX1
chr12-55846967-55849172	MA0003.4	chr12	55848070	56116586	268517	*	-0.051309	RPL41	-3.56737	0.00018029	TFAP2A
chr12-55846967-55849172	MA0732.1	chr12	55848070	56116586	268517	*	-0.051309	RPL41	-3.56737	0.00018029	EGR3
chr12-55846967-55849172	MA1514.1	chr12	55848070	56116586	268517	*	-0.051309	RPL41	-3.56737	0.00018029	KLF17
chr12-55846967-55849172	MA1114.1	chr12	55848070	56116586	268517	*	-0.051309	RPL41	-3.56737	0.00018029	PBX3
chr12-55846967-55849172	MA1155.1	chr12	55848070	56116586	268517	*	-0.051309	RPL41	-3.56737	0.00018029	ZSCAN4
chr12-55846967-55849172	MA0138.2	chr12	55848070	56116586	268517	*	-0.051309	RPL41	-3.56737	0.00018029	REST
chr12-55846967-55849172	MA0056.2	chr12	55848070	56116586	268517	*	-0.051309	RPL41	-3.56737	0.00018029	MZF1
chr12-55846967-55849172	MA0753.2	chr12	55848070	56116586	268517	*	-0.051309	RPL41	-3.56737	0.00018029	ZNF740
chr13-41456717-41458756	MA0149.1	chr13	41457559	41457737	179	*	0.151331	RGCC	12.7042	2.8e-37	EWSR1-FLI1
chr13-41456717-41458756	MA0496.3	chr13	41457559	41457737	179	*	0.151331	RGCC	12.7042	2.8e-37	MAFK
chr13-41456717-41458756	MA1652.1	chr13	41457559	41457737	179	*	0.151331	RGCC	12.7042	2.8e-37	ZKSCAN5
chr13-41456717-41458756	MA0154.4	chr13	41457559	41457737	179	*	0.151331	RGCC	12.7042	2.8e-37	EBF1
chr13-41456717-41458756	MA1637.1	chr13	41457559	41457737	179	*	0.151331	RGCC	12.7042	2.8e-37	EBF3
chr13-41456717-41458756	MA0513.1	chr13	41457559	41457737	179	*	0.151331	RGCC	12.7042	2.8e-37	SMAD2::SMAD3::SMAD4
chr13-41456717-41458756	MA1642.1	chr13	41457559	41457737	179	*	0.151331	RGCC	12.7042	2.8e-37	NEUROG2(var.2)
chr13-41456717-41458756	MA1540.1	chr13	41457559	41457737	179	*	0.151331	RGCC	12.7042	2.8e-37	NR5A1
chr13-41456717-41458756	MA0155.1	chr13	41457559	41457737	179	*	0.151331	RGCC	12.7042	2.8e-37	INSM1
chr13-41456717-41458756	MA0597.1	chr13	41457559	41457737	179	*	0.151331	RGCC	12.7042	2.8e-37	THAP1
chr13-41456717-41458756	MA1109.1	chr13	41457559	41457737	179	*	0.151331	RGCC	12.7042	2.8e-37	NEUROD1
chr13-41456717-41458756	MA1638.1	chr13	41457559	41457737	179	*	0.151331	RGCC	12.7042	2.8e-37	HAND2
chr13-41456717-41458756	MA0075.3	chr13	41457559	41457737	179	*	0.151331	RGCC	12.7042	2.8e-37	PRRX2
chr13-41456717-41458756	MA0798.2	chr13	41457559	41457737	179	*	0.151331	RGCC	12.7042	2.8e-37	RFX3
chr13-41456717-41458756	MA0892.1	chr13	41457559	41457737	179	*	0.151331	RGCC	12.7042	2.8e-37	GSX1
chr13-41456717-41458756	MA0661.1	chr13	41457559	41457737	179	*	0.151331	RGCC	12.7042	2.8e-37	MEOX1
chr13-41456717-41458756	MA0821.1	chr13	41457559	41457737	179	*	0.151331	RGCC	12.7042	2.8e-37	HES5
chr13-41456717-41458756	MA0903.1	chr13	41457559	41457737	179	*	0.151331	RGCC	12.7042	2.8e-37	HOXB3
chr13-41456717-41458756	MA1548.1	chr13	41457559	41457737	179	*	0.151331	RGCC	12.7042	2.8e-37	PLAGL2
chr13-41456717-41458756	MA1649.1	chr13	41457559	41457737	179	*	0.151331	RGCC	12.7042	2.8e-37	ZBTB12
chr13-41456717-41458756	MA0823.1	chr13	41457559	41457737	179	*	0.151331	RGCC	12.7042	2.8e-37	HEY1
chr13-41456717-41458756	MA0616.2	chr13	41457559	41457737	179	*	0.151331	RGCC	12.7042	2.8e-37	HES2
chr13-41456717-41458756	MA0524.2	chr13	41457559	41457737	179	*	0.151331	RGCC	12.7042	2.8e-37	TFAP2C
chr13-41456717-41458756	MA0811.1	chr13	41457559	41457737	179	*	0.151331	RGCC	12.7042	2.8e-37	TFAP2B
chr13-41456717-41458756	MA1523.1	chr13	41457559	41457737	179	*	0.151331	RGCC	12.7042	2.8e-37	MSANTD3
chr13-41456717-41458756	MA1529.1	chr13	41457559	41457737	179	*	0.151331	RGCC	12.7042	2.8e-37	NHLH2
chr13-41456717-41458756	MA0732.1	chr13	41457559	41457737	179	*	0.151331	RGCC	12.7042	2.8e-37	EGR3
chr13-41456717-41458756	MA0810.1	chr13	41457559	41457737	179	*	0.151331	RGCC	12.7042	2.8e-37	TFAP2A(var.2)
chr13-41456717-41458756	MA1514.1	chr13	41457559	41457737	179	*	0.151331	RGCC	12.7042	2.8e-37	KLF17
chr13-41456717-41458756	MA1485.1	chr13	41457559	41457737	179	*	0.151331	RGCC	12.7042	2.8e-37	FERD3L
chr13-41456717-41458756	MA0751.1	chr13	41457559	41457737	179	*	0.151331	RGCC	12.7042	2.8e-37	ZIC4
chr13-41456717-41458756	MA0138.2	chr13	41457559	41457737	179	*	0.151331	RGCC	12.7042	2.8e-37	REST
chr13-41456717-41458756	MA1584.1	chr13	41457559	41457737	179	*	0.151331	RGCC	12.7042	2.8e-37	ZIC5
chr13-41456717-41458756	MA0753.2	chr13	41457559	41457737	179	*	0.151331	RGCC	12.7042	2.8e-37	ZNF740
chr13-41492180-41493595	MA0062.3	chr13	41457559	41492888	35330	*	0.0512619	RGCC	3.18485	0.000724134	GABPA
chr13-41492180-41493595	MA0761.2	chr13	41457559	41492888	35330	*	0.0512619	RGCC	3.18485	0.000724134	ETV1
chr13-41492180-41493595	MA1508.1	chr13	41457559	41492888	35330	*	0.0512619	RGCC	3.18485	0.000724134	IKZF1
chr13-41492180-41493595	MA0764.2	chr13	41457559	41492888	35330	*	0.0512619	RGCC	3.18485	0.000724134	ETV4
chr13-41492180-41493595	MA0081.2	chr13	41457559	41492888	35330	*	0.0512619	RGCC	3.18485	0.000724134	SPIB
chr13-41492180-41493595	MA0080.5	chr13	41457559	41492888	35330	*	0.0512619	RGCC	3.18485	0.000724134	SPI1
chr13-41492180-41493595	MA0687.1	chr13	41457559	41492888	35330	*	0.0512619	RGCC	3.18485	0.000724134	SPIC
chr13-41492180-41493595	MA0478.1	chr13	41457559	41492888	35330	*	0.0512619	RGCC	3.18485	0.000724134	FOSL2
chr13-41492180-41493595	MA1135.1	chr13	41457559	41492888	35330	*	0.0512619	RGCC	3.18485	0.000724134	FOSB::JUNB
chr13-41492180-41493595	MA1134.1	chr13	41457559	41492888	35330	*	0.0512619	RGCC	3.18485	0.000724134	FOS::JUNB
chr13-41492180-41493595	MA1144.1	chr13	41457559	41492888	35330	*	0.0512619	RGCC	3.18485	0.000724134	FOSL2::JUND
chr13-41492180-41493595	MA0099.3	chr13	41457559	41492888	35330	*	0.0512619	RGCC	3.18485	0.000724134	FOS::JUN
chr13-41492180-41493595	MA1130.1	chr13	41457559	41492888	35330	*	0.0512619	RGCC	3.18485	0.000724134	FOSL2::JUN
chr13-41492180-41493595	MA0477.2	chr13	41457559	41492888	35330	*	0.0512619	RGCC	3.18485	0.000724134	FOSL1
chr13-41492180-41493595	MA1138.1	chr13	41457559	41492888	35330	*	0.0512619	RGCC	3.18485	0.000724134	FOSL2::JUNB
chr13-41492180-41493595	MA1141.1	chr13	41457559	41492888	35330	*	0.0512619	RGCC	3.18485	0.000724134	FOS::JUND
chr13-41492180-41493595	MA1128.1	chr13	41457559	41492888	35330	*	0.0512619	RGCC	3.18485	0.000724134	FOSL1::JUN
chr13-41492180-41493595	MA1101.2	chr13	41457559	41492888	35330	*	0.0512619	RGCC	3.18485	0.000724134	BACH2
chr13-41492180-41493595	MA0462.2	chr13	41457559	41492888	35330	*	0.0512619	RGCC	3.18485	0.000724134	BATF::JUN
chr13-41492180-41493595	MA1634.1	chr13	41457559	41492888	35330	*	0.0512619	RGCC	3.18485	0.000724134	BATF
chr13-41492180-41493595	MA1137.1	chr13	41457559	41492888	35330	*	0.0512619	RGCC	3.18485	0.000724134	FOSL1::JUNB
chr13-41492180-41493595	MA0491.2	chr13	41457559	41492888	35330	*	0.0512619	RGCC	3.18485	0.000724134	JUND
chr13-41492180-41493595	MA0476.1	chr13	41457559	41492888	35330	*	0.0512619	RGCC	3.18485	0.000724134	FOS
chr13-41492180-41493595	MA1111.1	chr13	41457559	41492888	35330	*	0.0512619	RGCC	3.18485	0.000724134	NR2F2
chr13-41492180-41493595	MA0489.1	chr13	41457559	41492888	35330	*	0.0512619	RGCC	3.18485	0.000724134	JUN(var.2)
chr13-41492180-41493595	MA0835.2	chr13	41457559	41492888	35330	*	0.0512619	RGCC	3.18485	0.000724134	BATF3
chr13-41492180-41493595	MA0841.1	chr13	41457559	41492888	35330	*	0.0512619	RGCC	3.18485	0.000724134	NFE2
chr13-41492180-41493595	MA0655.1	chr13	41457559	41492888	35330	*	0.0512619	RGCC	3.18485	0.000724134	JDP2
chr13-41492180-41493595	MA1142.1	chr13	41457559	41492888	35330	*	0.0512619	RGCC	3.18485	0.000724134	FOSL1::JUND
chr13-41492180-41493595	MA1149.1	chr13	41457559	41492888	35330	*	0.0512619	RGCC	3.18485	0.000724134	RARA::RXRG
chr13-41492180-41493595	MA0490.2	chr13	41457559	41492888	35330	*	0.0512619	RGCC	3.18485	0.000724134	JUNB
chr13-41492180-41493595	MA0730.1	chr13	41457559	41492888	35330	*	0.0512619	RGCC	3.18485	0.000724134	RARA(var.2)
chr13-41492180-41493595	MA0258.2	chr13	41457559	41492888	35330	*	0.0512619	RGCC	3.18485	0.000724134	ESR2
chr13-41492180-41493595	MA0160.1	chr13	41457559	41492888	35330	*	0.0512619	RGCC	3.18485	0.000724134	NR4A2
chr13-41492180-41493595	MA0592.3	chr13	41457559	41492888	35330	*	0.0512619	RGCC	3.18485	0.000724134	ESRRA
chr13-41492180-41493595	MA0101.1	chr13	41457559	41492888	35330	*	0.0512619	RGCC	3.18485	0.000724134	REL
chr13-41492180-41493595	MA0119.1	chr13	41457559	41492888	35330	*	0.0512619	RGCC	3.18485	0.000724134	NFIC::TLX1
chr13-41492180-41493595	MA0141.3	chr13	41457559	41492888	35330	*	0.0512619	RGCC	3.18485	0.000724134	ESRRB
chr13-41492180-41493595	MA1557.1	chr13	41457559	41492888	35330	*	0.0512619	RGCC	3.18485	0.000724134	SMAD5
chr13-41492180-41493595	MA0154.4	chr13	41457559	41492888	35330	*	0.0512619	RGCC	3.18485	0.000724134	EBF1
chr13-41492180-41493595	MA0795.1	chr13	41457559	41492888	35330	*	0.0512619	RGCC	3.18485	0.000724134	SMAD3
chr13-41492180-41493595	MA1637.1	chr13	41457559	41492888	35330	*	0.0512619	RGCC	3.18485	0.000724134	EBF3
chr13-41492180-41493595	MA0513.1	chr13	41457559	41492888	35330	*	0.0512619	RGCC	3.18485	0.000724134	SMAD2::SMAD3::SMAD4
chr13-41492180-41493595	MA1541.1	chr13	41457559	41492888	35330	*	0.0512619	RGCC	3.18485	0.000724134	NR6A1
chr13-41492180-41493595	MA0050.2	chr13	41457559	41492888	35330	*	0.0512619	RGCC	3.18485	0.000724134	IRF1
chr13-41492180-41493595	MA0144.2	chr13	41457559	41492888	35330	*	0.0512619	RGCC	3.18485	0.000724134	STAT3
chr13-41492180-41493595	MA1540.1	chr13	41457559	41492888	35330	*	0.0512619	RGCC	3.18485	0.000724134	NR5A1
chr13-41492180-41493595	MA0066.1	chr13	41457559	41492888	35330	*	0.0512619	RGCC	3.18485	0.000724134	PPARG
chr13-41492180-41493595	MA1597.1	chr13	41457559	41492888	35330	*	0.0512619	RGCC	3.18485	0.000724134	ZNF528
chr13-41492180-41493595	MA0090.3	chr13	41457559	41492888	35330	*	0.0512619	RGCC	3.18485	0.000724134	TEAD1
chr13-41492180-41493595	MA1579.1	chr13	41457559	41492888	35330	*	0.0512619	RGCC	3.18485	0.000724134	ZBTB26
chr13-41492180-41493595	MA1647.1	chr13	41457559	41492888	35330	*	0.0512619	RGCC	3.18485	0.000724134	PRDM4
chr13-41492180-41493595	MA0762.1	chr13	41457559	41492888	35330	*	0.0512619	RGCC	3.18485	0.000724134	ETV2
chr13-41492180-41493595	MA0517.1	chr13	41457559	41492888	35330	*	0.0512619	RGCC	3.18485	0.000724134	STAT1::STAT2
chr13-41492180-41493595	MA0809.2	chr13	41457559	41492888	35330	*	0.0512619	RGCC	3.18485	0.000724134	TEAD4
chr13-41492180-41493595	MA0902.2	chr13	41457559	41492888	35330	*	0.0512619	RGCC	3.18485	0.000724134	HOXB2
chr13-41492180-41493595	MA0798.2	chr13	41457559	41492888	35330	*	0.0512619	RGCC	3.18485	0.000724134	RFX3
chr13-41492180-41493595	MA0074.1	chr13	41457559	41492888	35330	*	0.0512619	RGCC	3.18485	0.000724134	RXRA::VDR
chr13-41492180-41493595	MA0845.1	chr13	41457559	41492888	35330	*	0.0512619	RGCC	3.18485	0.000724134	FOXB1
chr13-41492180-41493595	MA1533.1	chr13	41457559	41492888	35330	*	0.0512619	RGCC	3.18485	0.000724134	NR1I2
chr13-41492180-41493595	MA0774.1	chr13	41457559	41492888	35330	*	0.0512619	RGCC	3.18485	0.000724134	MEIS2
chr13-41492180-41493595	MA1155.1	chr13	41457559	41492888	35330	*	0.0512619	RGCC	3.18485	0.000724134	ZSCAN4
chr13-98484336-98485389	MA0473.3	chr13	98484863	98577940	93078	*	0.0863344	STK24	3.75617	8.63e-05	ELF1
chr13-98484336-98485389	MA0764.2	chr13	98484863	98577940	93078	*	0.0863344	STK24	3.75617	8.63e-05	ETV4
chr13-98484336-98485389	MA0081.2	chr13	98484863	98577940	93078	*	0.0863344	STK24	3.75617	8.63e-05	SPIB
chr13-98484336-98485389	MA0080.5	chr13	98484863	98577940	93078	*	0.0863344	STK24	3.75617	8.63e-05	SPI1
chr13-98484336-98485389	MA0478.1	chr13	98484863	98577940	93078	*	0.0863344	STK24	3.75617	8.63e-05	FOSL2
chr13-98484336-98485389	MA1135.1	chr13	98484863	98577940	93078	*	0.0863344	STK24	3.75617	8.63e-05	FOSB::JUNB
chr13-98484336-98485389	MA1134.1	chr13	98484863	98577940	93078	*	0.0863344	STK24	3.75617	8.63e-05	FOS::JUNB
chr13-98484336-98485389	MA1144.1	chr13	98484863	98577940	93078	*	0.0863344	STK24	3.75617	8.63e-05	FOSL2::JUND
chr13-98484336-98485389	MA0099.3	chr13	98484863	98577940	93078	*	0.0863344	STK24	3.75617	8.63e-05	FOS::JUN
chr13-98484336-98485389	MA1633.1	chr13	98484863	98577940	93078	*	0.0863344	STK24	3.75617	8.63e-05	BACH1
chr13-98484336-98485389	MA1130.1	chr13	98484863	98577940	93078	*	0.0863344	STK24	3.75617	8.63e-05	FOSL2::JUN
chr13-98484336-98485389	MA0477.2	chr13	98484863	98577940	93078	*	0.0863344	STK24	3.75617	8.63e-05	FOSL1
chr13-98484336-98485389	MA1138.1	chr13	98484863	98577940	93078	*	0.0863344	STK24	3.75617	8.63e-05	FOSL2::JUNB
chr13-98484336-98485389	MA1141.1	chr13	98484863	98577940	93078	*	0.0863344	STK24	3.75617	8.63e-05	FOS::JUND
chr13-98484336-98485389	MA1128.1	chr13	98484863	98577940	93078	*	0.0863344	STK24	3.75617	8.63e-05	FOSL1::JUN
chr13-98484336-98485389	MA0462.2	chr13	98484863	98577940	93078	*	0.0863344	STK24	3.75617	8.63e-05	BATF::JUN
chr13-98484336-98485389	MA1634.1	chr13	98484863	98577940	93078	*	0.0863344	STK24	3.75617	8.63e-05	BATF
chr13-98484336-98485389	MA1137.1	chr13	98484863	98577940	93078	*	0.0863344	STK24	3.75617	8.63e-05	FOSL1::JUNB
chr13-98484336-98485389	MA0491.2	chr13	98484863	98577940	93078	*	0.0863344	STK24	3.75617	8.63e-05	JUND
chr13-98484336-98485389	MA0476.1	chr13	98484863	98577940	93078	*	0.0863344	STK24	3.75617	8.63e-05	FOS
chr13-98484336-98485389	MA0489.1	chr13	98484863	98577940	93078	*	0.0863344	STK24	3.75617	8.63e-05	JUN(var.2)
chr13-98484336-98485389	MA0835.2	chr13	98484863	98577940	93078	*	0.0863344	STK24	3.75617	8.63e-05	BATF3
chr13-98484336-98485389	MA0655.1	chr13	98484863	98577940	93078	*	0.0863344	STK24	3.75617	8.63e-05	JDP2
chr13-98484336-98485389	MA1132.1	chr13	98484863	98577940	93078	*	0.0863344	STK24	3.75617	8.63e-05	JUN::JUNB
chr13-98484336-98485389	MA1142.1	chr13	98484863	98577940	93078	*	0.0863344	STK24	3.75617	8.63e-05	FOSL1::JUND
chr13-98484336-98485389	MA0258.2	chr13	98484863	98577940	93078	*	0.0863344	STK24	3.75617	8.63e-05	ESR2
chr13-98484336-98485389	MA0160.1	chr13	98484863	98577940	93078	*	0.0863344	STK24	3.75617	8.63e-05	NR4A2
chr13-98484336-98485389	MA0496.3	chr13	98484863	98577940	93078	*	0.0863344	STK24	3.75617	8.63e-05	MAFK
chr13-98484336-98485389	MA1535.1	chr13	98484863	98577940	93078	*	0.0863344	STK24	3.75617	8.63e-05	NR2C1
chr13-98484336-98485389	MA1557.1	chr13	98484863	98577940	93078	*	0.0863344	STK24	3.75617	8.63e-05	SMAD5
chr13-98484336-98485389	MA0501.1	chr13	98484863	98577940	93078	*	0.0863344	STK24	3.75617	8.63e-05	MAF::NFE2
chr13-98484336-98485389	MA0795.1	chr13	98484863	98577940	93078	*	0.0863344	STK24	3.75617	8.63e-05	SMAD3
chr13-98484336-98485389	MA0071.1	chr13	98484863	98577940	93078	*	0.0863344	STK24	3.75617	8.63e-05	RORA
chr13-98484336-98485389	MA1467.1	chr13	98484863	98577940	93078	*	0.0863344	STK24	3.75617	8.63e-05	ATOH1(var.2)
chr13-98484336-98485389	MA1575.1	chr13	98484863	98577940	93078	*	0.0863344	STK24	3.75617	8.63e-05	THRB(var.2)
chr13-98484336-98485389	MA1597.1	chr13	98484863	98577940	93078	*	0.0863344	STK24	3.75617	8.63e-05	ZNF528
chr13-98484336-98485389	MA1116.1	chr13	98484863	98577940	93078	*	0.0863344	STK24	3.75617	8.63e-05	RBPJ
chr13-98484336-98485389	MA0698.1	chr13	98484863	98577940	93078	*	0.0863344	STK24	3.75617	8.63e-05	ZBTB18
chr13-98484336-98485389	MA0731.1	chr13	98484863	98577940	93078	*	0.0863344	STK24	3.75617	8.63e-05	BCL6B
chr13-98484336-98485389	MA1632.1	chr13	98484863	98577940	93078	*	0.0863344	STK24	3.75617	8.63e-05	ATF2
chr13-98484336-98485389	MA1117.1	chr13	98484863	98577940	93078	*	0.0863344	STK24	3.75617	8.63e-05	RELB
chr13-98484336-98485389	MA0693.2	chr13	98484863	98577940	93078	*	0.0863344	STK24	3.75617	8.63e-05	VDR
chr13-98484336-98485389	MA0025.2	chr13	98484863	98577940	93078	*	0.0863344	STK24	3.75617	8.63e-05	NFIL3
chr13-98484336-98485389	MA0782.2	chr13	98484863	98577940	93078	*	0.0863344	STK24	3.75617	8.63e-05	PKNOX1
chr13-98484336-98485389	MA0048.2	chr13	98484863	98577940	93078	*	0.0863344	STK24	3.75617	8.63e-05	NHLH1
chr13-98484336-98485389	MA0003.4	chr13	98484863	98577940	93078	*	0.0863344	STK24	3.75617	8.63e-05	TFAP2A
chr13-98484336-98485389	MA0833.2	chr13	98484863	98577940	93078	*	0.0863344	STK24	3.75617	8.63e-05	ATF4
chr13-98484336-98485389	MA1114.1	chr13	98484863	98577940	93078	*	0.0863344	STK24	3.75617	8.63e-05	PBX3
chr13-98484336-98485389	MA0138.2	chr13	98484863	98577940	93078	*	0.0863344	STK24	3.75617	8.63e-05	REST
chr14-95265050-95266022	MA0062.3	chr14	95265536	95319906	54371	*	0.0957681	CLMN	2.94661	0.00160638	GABPA
chr14-95265050-95266022	MA0761.2	chr14	95265536	95319906	54371	*	0.0957681	CLMN	2.94661	0.00160638	ETV1
chr14-95265050-95266022	MA0473.3	chr14	95265536	95319906	54371	*	0.0957681	CLMN	2.94661	0.00160638	ELF1
chr14-95265050-95266022	MA0598.3	chr14	95265536	95319906	54371	*	0.0957681	CLMN	2.94661	0.00160638	EHF
chr14-95265050-95266022	MA1508.1	chr14	95265536	95319906	54371	*	0.0957681	CLMN	2.94661	0.00160638	IKZF1
chr14-95265050-95266022	MA0764.2	chr14	95265536	95319906	54371	*	0.0957681	CLMN	2.94661	0.00160638	ETV4
chr14-95265050-95266022	MA0640.2	chr14	95265536	95319906	54371	*	0.0957681	CLMN	2.94661	0.00160638	ELF3
chr14-95265050-95266022	MA0081.2	chr14	95265536	95319906	54371	*	0.0957681	CLMN	2.94661	0.00160638	SPIB
chr14-95265050-95266022	MA0080.5	chr14	95265536	95319906	54371	*	0.0957681	CLMN	2.94661	0.00160638	SPI1
chr14-95265050-95266022	MA0687.1	chr14	95265536	95319906	54371	*	0.0957681	CLMN	2.94661	0.00160638	SPIC
chr14-95265050-95266022	MA0645.1	chr14	95265536	95319906	54371	*	0.0957681	CLMN	2.94661	0.00160638	ETV6
chr14-95265050-95266022	MA0478.1	chr14	95265536	95319906	54371	*	0.0957681	CLMN	2.94661	0.00160638	FOSL2
chr14-95265050-95266022	MA0136.2	chr14	95265536	95319906	54371	*	0.0957681	CLMN	2.94661	0.00160638	ELF5
chr14-95265050-95266022	MA1135.1	chr14	95265536	95319906	54371	*	0.0957681	CLMN	2.94661	0.00160638	FOSB::JUNB
chr14-95265050-95266022	MA1134.1	chr14	95265536	95319906	54371	*	0.0957681	CLMN	2.94661	0.00160638	FOS::JUNB
chr14-95265050-95266022	MA1144.1	chr14	95265536	95319906	54371	*	0.0957681	CLMN	2.94661	0.00160638	FOSL2::JUND
chr14-95265050-95266022	MA0099.3	chr14	95265536	95319906	54371	*	0.0957681	CLMN	2.94661	0.00160638	FOS::JUN
chr14-95265050-95266022	MA1633.1	chr14	95265536	95319906	54371	*	0.0957681	CLMN	2.94661	0.00160638	BACH1
chr14-95265050-95266022	MA1130.1	chr14	95265536	95319906	54371	*	0.0957681	CLMN	2.94661	0.00160638	FOSL2::JUN
chr14-95265050-95266022	MA0477.2	chr14	95265536	95319906	54371	*	0.0957681	CLMN	2.94661	0.00160638	FOSL1
chr14-95265050-95266022	MA1138.1	chr14	95265536	95319906	54371	*	0.0957681	CLMN	2.94661	0.00160638	FOSL2::JUNB
chr14-95265050-95266022	MA1141.1	chr14	95265536	95319906	54371	*	0.0957681	CLMN	2.94661	0.00160638	FOS::JUND
chr14-95265050-95266022	MA1128.1	chr14	95265536	95319906	54371	*	0.0957681	CLMN	2.94661	0.00160638	FOSL1::JUN
chr14-95265050-95266022	MA1101.2	chr14	95265536	95319906	54371	*	0.0957681	CLMN	2.94661	0.00160638	BACH2
chr14-95265050-95266022	MA0462.2	chr14	95265536	95319906	54371	*	0.0957681	CLMN	2.94661	0.00160638	BATF::JUN
chr14-95265050-95266022	MA1634.1	chr14	95265536	95319906	54371	*	0.0957681	CLMN	2.94661	0.00160638	BATF
chr14-95265050-95266022	MA1137.1	chr14	95265536	95319906	54371	*	0.0957681	CLMN	2.94661	0.00160638	FOSL1::JUNB
chr14-95265050-95266022	MA0491.2	chr14	95265536	95319906	54371	*	0.0957681	CLMN	2.94661	0.00160638	JUND
chr14-95265050-95266022	MA0476.1	chr14	95265536	95319906	54371	*	0.0957681	CLMN	2.94661	0.00160638	FOS
chr14-95265050-95266022	MA0489.1	chr14	95265536	95319906	54371	*	0.0957681	CLMN	2.94661	0.00160638	JUN(var.2)
chr14-95265050-95266022	MA0835.2	chr14	95265536	95319906	54371	*	0.0957681	CLMN	2.94661	0.00160638	BATF3
chr14-95265050-95266022	MA0841.1	chr14	95265536	95319906	54371	*	0.0957681	CLMN	2.94661	0.00160638	NFE2
chr14-95265050-95266022	MA0655.1	chr14	95265536	95319906	54371	*	0.0957681	CLMN	2.94661	0.00160638	JDP2
chr14-95265050-95266022	MA1132.1	chr14	95265536	95319906	54371	*	0.0957681	CLMN	2.94661	0.00160638	JUN::JUNB
chr14-95265050-95266022	MA1142.1	chr14	95265536	95319906	54371	*	0.0957681	CLMN	2.94661	0.00160638	FOSL1::JUND
chr14-95265050-95266022	MA0490.2	chr14	95265536	95319906	54371	*	0.0957681	CLMN	2.94661	0.00160638	JUNB
chr14-95265050-95266022	MA0160.1	chr14	95265536	95319906	54371	*	0.0957681	CLMN	2.94661	0.00160638	NR4A2
chr14-95265050-95266022	MA0089.2	chr14	95265536	95319906	54371	*	0.0957681	CLMN	2.94661	0.00160638	NFE2L1
chr14-95265050-95266022	MA0496.3	chr14	95265536	95319906	54371	*	0.0957681	CLMN	2.94661	0.00160638	MAFK
chr14-95265050-95266022	MA1652.1	chr14	95265536	95319906	54371	*	0.0957681	CLMN	2.94661	0.00160638	ZKSCAN5
chr14-95265050-95266022	MA0141.3	chr14	95265536	95319906	54371	*	0.0957681	CLMN	2.94661	0.00160638	ESRRB
chr14-95265050-95266022	MA0501.1	chr14	95265536	95319906	54371	*	0.0957681	CLMN	2.94661	0.00160638	MAF::NFE2
chr14-95265050-95266022	MA1642.1	chr14	95265536	95319906	54371	*	0.0957681	CLMN	2.94661	0.00160638	NEUROG2(var.2)
chr14-95265050-95266022	MA0050.2	chr14	95265536	95319906	54371	*	0.0957681	CLMN	2.94661	0.00160638	IRF1
chr14-95265050-95266022	MA0597.1	chr14	95265536	95319906	54371	*	0.0957681	CLMN	2.94661	0.00160638	THAP1
chr14-95265050-95266022	MA1109.1	chr14	95265536	95319906	54371	*	0.0957681	CLMN	2.94661	0.00160638	NEUROD1
chr14-95265050-95266022	MA1635.1	chr14	95265536	95319906	54371	*	0.0957681	CLMN	2.94661	0.00160638	BHLHE22(var.2)
chr14-95265050-95266022	MA1579.1	chr14	95265536	95319906	54371	*	0.0957681	CLMN	2.94661	0.00160638	ZBTB26
chr14-95265050-95266022	MA1647.1	chr14	95265536	95319906	54371	*	0.0957681	CLMN	2.94661	0.00160638	PRDM4
chr14-95265050-95266022	MA0517.1	chr14	95265536	95319906	54371	*	0.0957681	CLMN	2.94661	0.00160638	STAT1::STAT2
chr14-95265050-95266022	MA0509.2	chr14	95265536	95319906	54371	*	0.0957681	CLMN	2.94661	0.00160638	RFX1
chr14-95265050-95266022	MA0798.2	chr14	95265536	95319906	54371	*	0.0957681	CLMN	2.94661	0.00160638	RFX3
chr14-95265050-95266022	MA0112.3	chr14	95265536	95319906	54371	*	0.0957681	CLMN	2.94661	0.00160638	ESR1
chr14-95265050-95266022	MA0799.1	chr14	95265536	95319906	54371	*	0.0957681	CLMN	2.94661	0.00160638	RFX4
chr14-95265050-95266022	MA0014.3	chr14	95265536	95319906	54371	*	0.0957681	CLMN	2.94661	0.00160638	PAX5
chr14-95265050-95266022	MA0025.2	chr14	95265536	95319906	54371	*	0.0957681	CLMN	2.94661	0.00160638	NFIL3
chr14-95265050-95266022	MA0048.2	chr14	95265536	95319906	54371	*	0.0957681	CLMN	2.94661	0.00160638	NHLH1
chr14-95265050-95266022	MA1491.1	chr14	95265536	95319906	54371	*	0.0957681	CLMN	2.94661	0.00160638	GLI3
chr14-95265050-95266022	MA0833.2	chr14	95265536	95319906	54371	*	0.0957681	CLMN	2.94661	0.00160638	ATF4
chr14-95265050-95266022	MA0734.2	chr14	95265536	95319906	54371	*	0.0957681	CLMN	2.94661	0.00160638	GLI2
chr14-95265050-95266022	MA0596.1	chr14	95265536	95319906	54371	*	0.0957681	CLMN	2.94661	0.00160638	SREBF2
chr14-95265050-95266022	MA1114.1	chr14	95265536	95319906	54371	*	0.0957681	CLMN	2.94661	0.00160638	PBX3
chr14-95265050-95266022	MA0056.2	chr14	95265536	95319906	54371	*	0.0957681	CLMN	2.94661	0.00160638	MZF1
chr16-4414128-4417170	MA0062.3	chr16	4415649	4425705	10057	*	0.0725048	CORO7	9.02463	9.01e-20	GABPA
chr16-4414128-4417170	MA0761.2	chr16	4415649	4425705	10057	*	0.0725048	CORO7	9.02463	9.01e-20	ETV1
chr16-4414128-4417170	MA0473.3	chr16	4415649	4425705	10057	*	0.0725048	CORO7	9.02463	9.01e-20	ELF1
chr16-4414128-4417170	MA0598.3	chr16	4415649	4425705	10057	*	0.0725048	CORO7	9.02463	9.01e-20	EHF
chr16-4414128-4417170	MA1508.1	chr16	4415649	4425705	10057	*	0.0725048	CORO7	9.02463	9.01e-20	IKZF1
chr16-4414128-4417170	MA0764.2	chr16	4415649	4425705	10057	*	0.0725048	CORO7	9.02463	9.01e-20	ETV4
chr16-4414128-4417170	MA0640.2	chr16	4415649	4425705	10057	*	0.0725048	CORO7	9.02463	9.01e-20	ELF3
chr16-4414128-4417170	MA0081.2	chr16	4415649	4425705	10057	*	0.0725048	CORO7	9.02463	9.01e-20	SPIB
chr16-4414128-4417170	MA0080.5	chr16	4415649	4425705	10057	*	0.0725048	CORO7	9.02463	9.01e-20	SPI1
chr16-4414128-4417170	MA0687.1	chr16	4415649	4425705	10057	*	0.0725048	CORO7	9.02463	9.01e-20	SPIC
chr16-4414128-4417170	MA0645.1	chr16	4415649	4425705	10057	*	0.0725048	CORO7	9.02463	9.01e-20	ETV6
chr16-4414128-4417170	MA1528.1	chr16	4415649	4425705	10057	*	0.0725048	CORO7	9.02463	9.01e-20	NFIX(var.2)
chr16-4414128-4417170	MA0478.1	chr16	4415649	4425705	10057	*	0.0725048	CORO7	9.02463	9.01e-20	FOSL2
chr16-4414128-4417170	MA1135.1	chr16	4415649	4425705	10057	*	0.0725048	CORO7	9.02463	9.01e-20	FOSB::JUNB
chr16-4414128-4417170	MA1134.1	chr16	4415649	4425705	10057	*	0.0725048	CORO7	9.02463	9.01e-20	FOS::JUNB
chr16-4414128-4417170	MA1144.1	chr16	4415649	4425705	10057	*	0.0725048	CORO7	9.02463	9.01e-20	FOSL2::JUND
chr16-4414128-4417170	MA0099.3	chr16	4415649	4425705	10057	*	0.0725048	CORO7	9.02463	9.01e-20	FOS::JUN
chr16-4414128-4417170	MA1633.1	chr16	4415649	4425705	10057	*	0.0725048	CORO7	9.02463	9.01e-20	BACH1
chr16-4414128-4417170	MA1130.1	chr16	4415649	4425705	10057	*	0.0725048	CORO7	9.02463	9.01e-20	FOSL2::JUN
chr16-4414128-4417170	MA0477.2	chr16	4415649	4425705	10057	*	0.0725048	CORO7	9.02463	9.01e-20	FOSL1
chr16-4414128-4417170	MA1138.1	chr16	4415649	4425705	10057	*	0.0725048	CORO7	9.02463	9.01e-20	FOSL2::JUNB
chr16-4414128-4417170	MA1141.1	chr16	4415649	4425705	10057	*	0.0725048	CORO7	9.02463	9.01e-20	FOS::JUND
chr16-4414128-4417170	MA1128.1	chr16	4415649	4425705	10057	*	0.0725048	CORO7	9.02463	9.01e-20	FOSL1::JUN
chr16-4414128-4417170	MA1101.2	chr16	4415649	4425705	10057	*	0.0725048	CORO7	9.02463	9.01e-20	BACH2
chr16-4414128-4417170	MA1643.1	chr16	4415649	4425705	10057	*	0.0725048	CORO7	9.02463	9.01e-20	NFIB
chr16-4414128-4417170	MA0462.2	chr16	4415649	4425705	10057	*	0.0725048	CORO7	9.02463	9.01e-20	BATF::JUN
chr16-4414128-4417170	MA1634.1	chr16	4415649	4425705	10057	*	0.0725048	CORO7	9.02463	9.01e-20	BATF
chr16-4414128-4417170	MA1137.1	chr16	4415649	4425705	10057	*	0.0725048	CORO7	9.02463	9.01e-20	FOSL1::JUNB
chr16-4414128-4417170	MA0491.2	chr16	4415649	4425705	10057	*	0.0725048	CORO7	9.02463	9.01e-20	JUND
chr16-4414128-4417170	MA0476.1	chr16	4415649	4425705	10057	*	0.0725048	CORO7	9.02463	9.01e-20	FOS
chr16-4414128-4417170	MA0489.1	chr16	4415649	4425705	10057	*	0.0725048	CORO7	9.02463	9.01e-20	JUN(var.2)
chr16-4414128-4417170	MA0835.2	chr16	4415649	4425705	10057	*	0.0725048	CORO7	9.02463	9.01e-20	BATF3
chr16-4414128-4417170	MA0841.1	chr16	4415649	4425705	10057	*	0.0725048	CORO7	9.02463	9.01e-20	NFE2
chr16-4414128-4417170	MA0655.1	chr16	4415649	4425705	10057	*	0.0725048	CORO7	9.02463	9.01e-20	JDP2
chr16-4414128-4417170	MA1132.1	chr16	4415649	4425705	10057	*	0.0725048	CORO7	9.02463	9.01e-20	JUN::JUNB
chr16-4414128-4417170	MA1142.1	chr16	4415649	4425705	10057	*	0.0725048	CORO7	9.02463	9.01e-20	FOSL1::JUND
chr16-4414128-4417170	MA1149.1	chr16	4415649	4425705	10057	*	0.0725048	CORO7	9.02463	9.01e-20	RARA::RXRG
chr16-4414128-4417170	MA0490.2	chr16	4415649	4425705	10057	*	0.0725048	CORO7	9.02463	9.01e-20	JUNB
chr16-4414128-4417170	MA0730.1	chr16	4415649	4425705	10057	*	0.0725048	CORO7	9.02463	9.01e-20	RARA(var.2)
chr16-4414128-4417170	MA1527.1	chr16	4415649	4425705	10057	*	0.0725048	CORO7	9.02463	9.01e-20	NFIC(var.2)
chr16-4414128-4417170	MA0258.2	chr16	4415649	4425705	10057	*	0.0725048	CORO7	9.02463	9.01e-20	ESR2
chr16-4414128-4417170	MA0160.1	chr16	4415649	4425705	10057	*	0.0725048	CORO7	9.02463	9.01e-20	NR4A2
chr16-4414128-4417170	MA0159.1	chr16	4415649	4425705	10057	*	0.0725048	CORO7	9.02463	9.01e-20	RARA::RXRA
chr16-4414128-4417170	MA0149.1	chr16	4415649	4425705	10057	*	0.0725048	CORO7	9.02463	9.01e-20	EWSR1-FLI1
chr16-4414128-4417170	MA0496.3	chr16	4415649	4425705	10057	*	0.0725048	CORO7	9.02463	9.01e-20	MAFK
chr16-4414128-4417170	MA0107.1	chr16	4415649	4425705	10057	*	0.0725048	CORO7	9.02463	9.01e-20	RELA
chr16-4414128-4417170	MA0101.1	chr16	4415649	4425705	10057	*	0.0725048	CORO7	9.02463	9.01e-20	REL
chr16-4414128-4417170	MA1535.1	chr16	4415649	4425705	10057	*	0.0725048	CORO7	9.02463	9.01e-20	NR2C1
chr16-4414128-4417170	MA1536.1	chr16	4415649	4425705	10057	*	0.0725048	CORO7	9.02463	9.01e-20	NR2C2(var.2)
chr16-4414128-4417170	MA0154.4	chr16	4415649	4425705	10057	*	0.0725048	CORO7	9.02463	9.01e-20	EBF1
chr16-4414128-4417170	MA1576.1	chr16	4415649	4425705	10057	*	0.0725048	CORO7	9.02463	9.01e-20	THRB(var.3)
chr16-4414128-4417170	MA1637.1	chr16	4415649	4425705	10057	*	0.0725048	CORO7	9.02463	9.01e-20	EBF3
chr16-4414128-4417170	MA0513.1	chr16	4415649	4425705	10057	*	0.0725048	CORO7	9.02463	9.01e-20	SMAD2::SMAD3::SMAD4
chr16-4414128-4417170	MA0504.1	chr16	4415649	4425705	10057	*	0.0725048	CORO7	9.02463	9.01e-20	NR2C2
chr16-4414128-4417170	MA0105.4	chr16	4415649	4425705	10057	*	0.0725048	CORO7	9.02463	9.01e-20	NFKB1
chr16-4414128-4417170	MA0778.1	chr16	4415649	4425705	10057	*	0.0725048	CORO7	9.02463	9.01e-20	NFKB2
chr16-4414128-4417170	MA1467.1	chr16	4415649	4425705	10057	*	0.0725048	CORO7	9.02463	9.01e-20	ATOH1(var.2)
chr16-4414128-4417170	MA1575.1	chr16	4415649	4425705	10057	*	0.0725048	CORO7	9.02463	9.01e-20	THRB(var.2)
chr16-4414128-4417170	MA1537.1	chr16	4415649	4425705	10057	*	0.0725048	CORO7	9.02463	9.01e-20	NR2F1(var.2)
chr16-4414128-4417170	MA0050.2	chr16	4415649	4425705	10057	*	0.0725048	CORO7	9.02463	9.01e-20	IRF1
chr16-4414128-4417170	MA1593.1	chr16	4415649	4425705	10057	*	0.0725048	CORO7	9.02463	9.01e-20	ZNF317
chr16-4414128-4417170	MA1574.1	chr16	4415649	4425705	10057	*	0.0725048	CORO7	9.02463	9.01e-20	THRB
chr16-4414128-4417170	MA0155.1	chr16	4415649	4425705	10057	*	0.0725048	CORO7	9.02463	9.01e-20	INSM1
chr16-4414128-4417170	MA1484.1	chr16	4415649	4425705	10057	*	0.0725048	CORO7	9.02463	9.01e-20	ETS2
chr16-4414128-4417170	MA0855.1	chr16	4415649	4425705	10057	*	0.0725048	CORO7	9.02463	9.01e-20	RXRB
chr16-4414128-4417170	MA0597.1	chr16	4415649	4425705	10057	*	0.0725048	CORO7	9.02463	9.01e-20	THAP1
chr16-4414128-4417170	MA1656.1	chr16	4415649	4425705	10057	*	0.0725048	CORO7	9.02463	9.01e-20	ZNF449
chr16-4414128-4417170	MA1635.1	chr16	4415649	4425705	10057	*	0.0725048	CORO7	9.02463	9.01e-20	BHLHE22(var.2)
chr16-4414128-4417170	MA0510.2	chr16	4415649	4425705	10057	*	0.0725048	CORO7	9.02463	9.01e-20	RFX5
chr16-4414128-4417170	MA1550.1	chr16	4415649	4425705	10057	*	0.0725048	CORO7	9.02463	9.01e-20	PPARD
chr16-4414128-4417170	MA1556.1	chr16	4415649	4425705	10057	*	0.0725048	CORO7	9.02463	9.01e-20	RXRG(var.2)
chr16-4414128-4417170	MA1116.1	chr16	4415649	4425705	10057	*	0.0725048	CORO7	9.02463	9.01e-20	RBPJ
chr16-4414128-4417170	MA0698.1	chr16	4415649	4425705	10057	*	0.0725048	CORO7	9.02463	9.01e-20	ZBTB18
chr16-4414128-4417170	MA0762.1	chr16	4415649	4425705	10057	*	0.0725048	CORO7	9.02463	9.01e-20	ETV2
chr16-4414128-4417170	MA0831.2	chr16	4415649	4425705	10057	*	0.0725048	CORO7	9.02463	9.01e-20	TFE3
chr16-4414128-4417170	MA0517.1	chr16	4415649	4425705	10057	*	0.0725048	CORO7	9.02463	9.01e-20	STAT1::STAT2
chr16-4414128-4417170	MA0798.2	chr16	4415649	4425705	10057	*	0.0725048	CORO7	9.02463	9.01e-20	RFX3
chr16-4414128-4417170	MA0694.1	chr16	4415649	4425705	10057	*	0.0725048	CORO7	9.02463	9.01e-20	ZBTB7B
chr16-4414128-4417170	MA1553.1	chr16	4415649	4425705	10057	*	0.0725048	CORO7	9.02463	9.01e-20	RARG(var.3)
chr16-4414128-4417170	MA1555.1	chr16	4415649	4425705	10057	*	0.0725048	CORO7	9.02463	9.01e-20	RXRB(var.2)
chr16-4414128-4417170	MA0112.3	chr16	4415649	4425705	10057	*	0.0725048	CORO7	9.02463	9.01e-20	ESR1
chr16-4414128-4417170	MA0863.1	chr16	4415649	4425705	10057	*	0.0725048	CORO7	9.02463	9.01e-20	MTF1
chr16-4414128-4417170	MA0074.1	chr16	4415649	4425705	10057	*	0.0725048	CORO7	9.02463	9.01e-20	RXRA::VDR
chr16-4414128-4417170	MA0799.1	chr16	4415649	4425705	10057	*	0.0725048	CORO7	9.02463	9.01e-20	RFX4
chr16-4414128-4417170	MA0600.2	chr16	4415649	4425705	10057	*	0.0725048	CORO7	9.02463	9.01e-20	RFX2
chr16-4414128-4417170	MA1548.1	chr16	4415649	4425705	10057	*	0.0725048	CORO7	9.02463	9.01e-20	PLAGL2
chr16-4414128-4417170	MA0695.1	chr16	4415649	4425705	10057	*	0.0725048	CORO7	9.02463	9.01e-20	ZBTB7C
chr16-4414128-4417170	MA1649.1	chr16	4415649	4425705	10057	*	0.0725048	CORO7	9.02463	9.01e-20	ZBTB12
chr16-4414128-4417170	MA0104.4	chr16	4415649	4425705	10057	*	0.0725048	CORO7	9.02463	9.01e-20	MYCN
chr16-4414128-4417170	MA0616.2	chr16	4415649	4425705	10057	*	0.0725048	CORO7	9.02463	9.01e-20	HES2
chr16-4414128-4417170	MA0058.3	chr16	4415649	4425705	10057	*	0.0725048	CORO7	9.02463	9.01e-20	MAX
chr16-4414128-4417170	MA0014.3	chr16	4415649	4425705	10057	*	0.0725048	CORO7	9.02463	9.01e-20	PAX5
chr16-4414128-4417170	MA1645.1	chr16	4415649	4425705	10057	*	0.0725048	CORO7	9.02463	9.01e-20	NKX2-2
chr16-4414128-4417170	MA0048.2	chr16	4415649	4425705	10057	*	0.0725048	CORO7	9.02463	9.01e-20	NHLH1
chr16-4414128-4417170	MA0812.1	chr16	4415649	4425705	10057	*	0.0725048	CORO7	9.02463	9.01e-20	TFAP2B(var.2)
chr16-4414128-4417170	MA1491.1	chr16	4415649	4425705	10057	*	0.0725048	CORO7	9.02463	9.01e-20	GLI3
chr16-4414128-4417170	MA1529.1	chr16	4415649	4425705	10057	*	0.0725048	CORO7	9.02463	9.01e-20	NHLH2
chr16-4414128-4417170	MA0003.4	chr16	4415649	4425705	10057	*	0.0725048	CORO7	9.02463	9.01e-20	TFAP2A
chr16-4414128-4417170	MA0732.1	chr16	4415649	4425705	10057	*	0.0725048	CORO7	9.02463	9.01e-20	EGR3
chr16-4414128-4417170	MA0734.2	chr16	4415649	4425705	10057	*	0.0725048	CORO7	9.02463	9.01e-20	GLI2
chr16-4414128-4417170	MA0810.1	chr16	4415649	4425705	10057	*	0.0725048	CORO7	9.02463	9.01e-20	TFAP2A(var.2)
chr16-4414128-4417170	MA0042.2	chr16	4415649	4425705	10057	*	0.0725048	CORO7	9.02463	9.01e-20	FOXI1
chr16-4414128-4417170	MA0033.2	chr16	4415649	4425705	10057	*	0.0725048	CORO7	9.02463	9.01e-20	FOXL1
chr16-4414128-4417170	MA0848.1	chr16	4415649	4425705	10057	*	0.0725048	CORO7	9.02463	9.01e-20	FOXO4
chr16-4414128-4417170	MA0849.1	chr16	4415649	4425705	10057	*	0.0725048	CORO7	9.02463	9.01e-20	FOXO6
chr16-4414128-4417170	MA0850.1	chr16	4415649	4425705	10057	*	0.0725048	CORO7	9.02463	9.01e-20	FOXP3
chr16-4414128-4417170	MA0596.1	chr16	4415649	4425705	10057	*	0.0725048	CORO7	9.02463	9.01e-20	SREBF2
chr16-4414128-4417170	MA0147.3	chr16	4415649	4425705	10057	*	0.0725048	CORO7	9.02463	9.01e-20	MYC
chr16-4414128-4417170	MA1514.1	chr16	4415649	4425705	10057	*	0.0725048	CORO7	9.02463	9.01e-20	KLF17
chr16-4414128-4417170	MA0751.1	chr16	4415649	4425705	10057	*	0.0725048	CORO7	9.02463	9.01e-20	ZIC4
chr16-4414128-4417170	MA0774.1	chr16	4415649	4425705	10057	*	0.0725048	CORO7	9.02463	9.01e-20	MEIS2
chr16-4414128-4417170	MA0138.2	chr16	4415649	4425705	10057	*	0.0725048	CORO7	9.02463	9.01e-20	REST
chr16-4414128-4417170	MA0595.1	chr16	4415649	4425705	10057	*	0.0725048	CORO7	9.02463	9.01e-20	SREBF1
chr16-4414128-4417170	MA1584.1	chr16	4415649	4425705	10057	*	0.0725048	CORO7	9.02463	9.01e-20	ZIC5
chr16-4414128-4417170	MA0753.2	chr16	4415649	4425705	10057	*	0.0725048	CORO7	9.02463	9.01e-20	ZNF740
chr16-4414128-4417170	MA0736.1	chr16	4415649	4425705	10057	*	0.0725048	CORO7	9.02463	9.01e-20	GLIS2
chr16-4414128-4417170	MA0847.2	chr16	4415649	4425705	10057	*	0.0725048	CORO7	9.02463	9.01e-20	FOXD2
chr16-84805734-84806925	MA0062.3	chr16	84618077	84806330	188254	*	0.0923129	COTL1	2.94328	0.00162378	GABPA
chr16-84805734-84806925	MA0062.3	chr16	84806330	85011535	205206	*	0.0540309	ZDHHC7	4.05542	2.5e-05	GABPA
chr16-84805734-84806925	MA0761.2	chr16	84618077	84806330	188254	*	0.0923129	COTL1	2.94328	0.00162378	ETV1
chr16-84805734-84806925	MA0761.2	chr16	84806330	85011535	205206	*	0.0540309	ZDHHC7	4.05542	2.5e-05	ETV1
chr16-84805734-84806925	MA0473.3	chr16	84618077	84806330	188254	*	0.0923129	COTL1	2.94328	0.00162378	ELF1
chr16-84805734-84806925	MA0473.3	chr16	84806330	85011535	205206	*	0.0540309	ZDHHC7	4.05542	2.5e-05	ELF1
chr16-84805734-84806925	MA0598.3	chr16	84618077	84806330	188254	*	0.0923129	COTL1	2.94328	0.00162378	EHF
chr16-84805734-84806925	MA0598.3	chr16	84806330	85011535	205206	*	0.0540309	ZDHHC7	4.05542	2.5e-05	EHF
chr16-84805734-84806925	MA1508.1	chr16	84618077	84806330	188254	*	0.0923129	COTL1	2.94328	0.00162378	IKZF1
chr16-84805734-84806925	MA1508.1	chr16	84806330	85011535	205206	*	0.0540309	ZDHHC7	4.05542	2.5e-05	IKZF1
chr16-84805734-84806925	MA0764.2	chr16	84618077	84806330	188254	*	0.0923129	COTL1	2.94328	0.00162378	ETV4
chr16-84805734-84806925	MA0764.2	chr16	84806330	85011535	205206	*	0.0540309	ZDHHC7	4.05542	2.5e-05	ETV4
chr16-84805734-84806925	MA0640.2	chr16	84618077	84806330	188254	*	0.0923129	COTL1	2.94328	0.00162378	ELF3
chr16-84805734-84806925	MA0640.2	chr16	84806330	85011535	205206	*	0.0540309	ZDHHC7	4.05542	2.5e-05	ELF3
chr16-84805734-84806925	MA0645.1	chr16	84618077	84806330	188254	*	0.0923129	COTL1	2.94328	0.00162378	ETV6
chr16-84805734-84806925	MA0645.1	chr16	84806330	85011535	205206	*	0.0540309	ZDHHC7	4.05542	2.5e-05	ETV6
chr16-84805734-84806925	MA0478.1	chr16	84618077	84806330	188254	*	0.0923129	COTL1	2.94328	0.00162378	FOSL2
chr16-84805734-84806925	MA0478.1	chr16	84806330	85011535	205206	*	0.0540309	ZDHHC7	4.05542	2.5e-05	FOSL2
chr16-84805734-84806925	MA1135.1	chr16	84618077	84806330	188254	*	0.0923129	COTL1	2.94328	0.00162378	FOSB::JUNB
chr16-84805734-84806925	MA1135.1	chr16	84806330	85011535	205206	*	0.0540309	ZDHHC7	4.05542	2.5e-05	FOSB::JUNB
chr16-84805734-84806925	MA1134.1	chr16	84618077	84806330	188254	*	0.0923129	COTL1	2.94328	0.00162378	FOS::JUNB
chr16-84805734-84806925	MA1134.1	chr16	84806330	85011535	205206	*	0.0540309	ZDHHC7	4.05542	2.5e-05	FOS::JUNB
chr16-84805734-84806925	MA1144.1	chr16	84618077	84806330	188254	*	0.0923129	COTL1	2.94328	0.00162378	FOSL2::JUND
chr16-84805734-84806925	MA1144.1	chr16	84806330	85011535	205206	*	0.0540309	ZDHHC7	4.05542	2.5e-05	FOSL2::JUND
chr16-84805734-84806925	MA0099.3	chr16	84618077	84806330	188254	*	0.0923129	COTL1	2.94328	0.00162378	FOS::JUN
chr16-84805734-84806925	MA0099.3	chr16	84806330	85011535	205206	*	0.0540309	ZDHHC7	4.05542	2.5e-05	FOS::JUN
chr16-84805734-84806925	MA1633.1	chr16	84618077	84806330	188254	*	0.0923129	COTL1	2.94328	0.00162378	BACH1
chr16-84805734-84806925	MA1633.1	chr16	84806330	85011535	205206	*	0.0540309	ZDHHC7	4.05542	2.5e-05	BACH1
chr16-84805734-84806925	MA1130.1	chr16	84618077	84806330	188254	*	0.0923129	COTL1	2.94328	0.00162378	FOSL2::JUN
chr16-84805734-84806925	MA1130.1	chr16	84806330	85011535	205206	*	0.0540309	ZDHHC7	4.05542	2.5e-05	FOSL2::JUN
chr16-84805734-84806925	MA0477.2	chr16	84618077	84806330	188254	*	0.0923129	COTL1	2.94328	0.00162378	FOSL1
chr16-84805734-84806925	MA0477.2	chr16	84806330	85011535	205206	*	0.0540309	ZDHHC7	4.05542	2.5e-05	FOSL1
chr16-84805734-84806925	MA1138.1	chr16	84618077	84806330	188254	*	0.0923129	COTL1	2.94328	0.00162378	FOSL2::JUNB
chr16-84805734-84806925	MA1138.1	chr16	84806330	85011535	205206	*	0.0540309	ZDHHC7	4.05542	2.5e-05	FOSL2::JUNB
chr16-84805734-84806925	MA1141.1	chr16	84618077	84806330	188254	*	0.0923129	COTL1	2.94328	0.00162378	FOS::JUND
chr16-84805734-84806925	MA1141.1	chr16	84806330	85011535	205206	*	0.0540309	ZDHHC7	4.05542	2.5e-05	FOS::JUND
chr16-84805734-84806925	MA1128.1	chr16	84618077	84806330	188254	*	0.0923129	COTL1	2.94328	0.00162378	FOSL1::JUN
chr16-84805734-84806925	MA1128.1	chr16	84806330	85011535	205206	*	0.0540309	ZDHHC7	4.05542	2.5e-05	FOSL1::JUN
chr16-84805734-84806925	MA0462.2	chr16	84618077	84806330	188254	*	0.0923129	COTL1	2.94328	0.00162378	BATF::JUN
chr16-84805734-84806925	MA0462.2	chr16	84806330	85011535	205206	*	0.0540309	ZDHHC7	4.05542	2.5e-05	BATF::JUN
chr16-84805734-84806925	MA1634.1	chr16	84618077	84806330	188254	*	0.0923129	COTL1	2.94328	0.00162378	BATF
chr16-84805734-84806925	MA1634.1	chr16	84806330	85011535	205206	*	0.0540309	ZDHHC7	4.05542	2.5e-05	BATF
chr16-84805734-84806925	MA1137.1	chr16	84618077	84806330	188254	*	0.0923129	COTL1	2.94328	0.00162378	FOSL1::JUNB
chr16-84805734-84806925	MA1137.1	chr16	84806330	85011535	205206	*	0.0540309	ZDHHC7	4.05542	2.5e-05	FOSL1::JUNB
chr16-84805734-84806925	MA0491.2	chr16	84618077	84806330	188254	*	0.0923129	COTL1	2.94328	0.00162378	JUND
chr16-84805734-84806925	MA0491.2	chr16	84806330	85011535	205206	*	0.0540309	ZDHHC7	4.05542	2.5e-05	JUND
chr16-84805734-84806925	MA0489.1	chr16	84618077	84806330	188254	*	0.0923129	COTL1	2.94328	0.00162378	JUN(var.2)
chr16-84805734-84806925	MA0489.1	chr16	84806330	85011535	205206	*	0.0540309	ZDHHC7	4.05542	2.5e-05	JUN(var.2)
chr16-84805734-84806925	MA0835.2	chr16	84618077	84806330	188254	*	0.0923129	COTL1	2.94328	0.00162378	BATF3
chr16-84805734-84806925	MA0835.2	chr16	84806330	85011535	205206	*	0.0540309	ZDHHC7	4.05542	2.5e-05	BATF3
chr16-84805734-84806925	MA0841.1	chr16	84618077	84806330	188254	*	0.0923129	COTL1	2.94328	0.00162378	NFE2
chr16-84805734-84806925	MA0841.1	chr16	84806330	85011535	205206	*	0.0540309	ZDHHC7	4.05542	2.5e-05	NFE2
chr16-84805734-84806925	MA1132.1	chr16	84618077	84806330	188254	*	0.0923129	COTL1	2.94328	0.00162378	JUN::JUNB
chr16-84805734-84806925	MA1132.1	chr16	84806330	85011535	205206	*	0.0540309	ZDHHC7	4.05542	2.5e-05	JUN::JUNB
chr16-84805734-84806925	MA1142.1	chr16	84618077	84806330	188254	*	0.0923129	COTL1	2.94328	0.00162378	FOSL1::JUND
chr16-84805734-84806925	MA1142.1	chr16	84806330	85011535	205206	*	0.0540309	ZDHHC7	4.05542	2.5e-05	FOSL1::JUND
chr16-84805734-84806925	MA0490.2	chr16	84618077	84806330	188254	*	0.0923129	COTL1	2.94328	0.00162378	JUNB
chr16-84805734-84806925	MA0490.2	chr16	84806330	85011535	205206	*	0.0540309	ZDHHC7	4.05542	2.5e-05	JUNB
chr16-84805734-84806925	MA1527.1	chr16	84618077	84806330	188254	*	0.0923129	COTL1	2.94328	0.00162378	NFIC(var.2)
chr16-84805734-84806925	MA1527.1	chr16	84806330	85011535	205206	*	0.0540309	ZDHHC7	4.05542	2.5e-05	NFIC(var.2)
chr16-84805734-84806925	MA0149.1	chr16	84618077	84806330	188254	*	0.0923129	COTL1	2.94328	0.00162378	EWSR1-FLI1
chr16-84805734-84806925	MA0149.1	chr16	84806330	85011535	205206	*	0.0540309	ZDHHC7	4.05542	2.5e-05	EWSR1-FLI1
chr16-84805734-84806925	MA0089.2	chr16	84618077	84806330	188254	*	0.0923129	COTL1	2.94328	0.00162378	NFE2L1
chr16-84805734-84806925	MA0089.2	chr16	84806330	85011535	205206	*	0.0540309	ZDHHC7	4.05542	2.5e-05	NFE2L1
chr16-84805734-84806925	MA0496.3	chr16	84618077	84806330	188254	*	0.0923129	COTL1	2.94328	0.00162378	MAFK
chr16-84805734-84806925	MA0496.3	chr16	84806330	85011535	205206	*	0.0540309	ZDHHC7	4.05542	2.5e-05	MAFK
chr16-84805734-84806925	MA0592.3	chr16	84618077	84806330	188254	*	0.0923129	COTL1	2.94328	0.00162378	ESRRA
chr16-84805734-84806925	MA0592.3	chr16	84806330	85011535	205206	*	0.0540309	ZDHHC7	4.05542	2.5e-05	ESRRA
chr16-84805734-84806925	MA0119.1	chr16	84618077	84806330	188254	*	0.0923129	COTL1	2.94328	0.00162378	NFIC::TLX1
chr16-84805734-84806925	MA0119.1	chr16	84806330	85011535	205206	*	0.0540309	ZDHHC7	4.05542	2.5e-05	NFIC::TLX1
chr16-84805734-84806925	MA0141.3	chr16	84618077	84806330	188254	*	0.0923129	COTL1	2.94328	0.00162378	ESRRB
chr16-84805734-84806925	MA0141.3	chr16	84806330	85011535	205206	*	0.0540309	ZDHHC7	4.05542	2.5e-05	ESRRB
chr16-84805734-84806925	MA0501.1	chr16	84618077	84806330	188254	*	0.0923129	COTL1	2.94328	0.00162378	MAF::NFE2
chr16-84805734-84806925	MA0501.1	chr16	84806330	85011535	205206	*	0.0540309	ZDHHC7	4.05542	2.5e-05	MAF::NFE2
chr16-84805734-84806925	MA0513.1	chr16	84618077	84806330	188254	*	0.0923129	COTL1	2.94328	0.00162378	SMAD2::SMAD3::SMAD4
chr16-84805734-84806925	MA0513.1	chr16	84806330	85011535	205206	*	0.0540309	ZDHHC7	4.05542	2.5e-05	SMAD2::SMAD3::SMAD4
chr16-84805734-84806925	MA0017.2	chr16	84618077	84806330	188254	*	0.0923129	COTL1	2.94328	0.00162378	NR2F1
chr16-84805734-84806925	MA0017.2	chr16	84806330	85011535	205206	*	0.0540309	ZDHHC7	4.05542	2.5e-05	NR2F1
chr16-84805734-84806925	MA0105.4	chr16	84618077	84806330	188254	*	0.0923129	COTL1	2.94328	0.00162378	NFKB1
chr16-84805734-84806925	MA0105.4	chr16	84806330	85011535	205206	*	0.0540309	ZDHHC7	4.05542	2.5e-05	NFKB1
chr16-84805734-84806925	MA1541.1	chr16	84618077	84806330	188254	*	0.0923129	COTL1	2.94328	0.00162378	NR6A1
chr16-84805734-84806925	MA1541.1	chr16	84806330	85011535	205206	*	0.0540309	ZDHHC7	4.05542	2.5e-05	NR6A1
chr16-84805734-84806925	MA0778.1	chr16	84618077	84806330	188254	*	0.0923129	COTL1	2.94328	0.00162378	NFKB2
chr16-84805734-84806925	MA0778.1	chr16	84806330	85011535	205206	*	0.0540309	ZDHHC7	4.05542	2.5e-05	NFKB2
chr16-84805734-84806925	MA0050.2	chr16	84618077	84806330	188254	*	0.0923129	COTL1	2.94328	0.00162378	IRF1
chr16-84805734-84806925	MA0050.2	chr16	84806330	85011535	205206	*	0.0540309	ZDHHC7	4.05542	2.5e-05	IRF1
chr16-84805734-84806925	MA1484.1	chr16	84618077	84806330	188254	*	0.0923129	COTL1	2.94328	0.00162378	ETS2
chr16-84805734-84806925	MA1484.1	chr16	84806330	85011535	205206	*	0.0540309	ZDHHC7	4.05542	2.5e-05	ETS2
chr16-84805734-84806925	MA1597.1	chr16	84618077	84806330	188254	*	0.0923129	COTL1	2.94328	0.00162378	ZNF528
chr16-84805734-84806925	MA1597.1	chr16	84806330	85011535	205206	*	0.0540309	ZDHHC7	4.05542	2.5e-05	ZNF528
chr16-84805734-84806925	MA1108.2	chr16	84618077	84806330	188254	*	0.0923129	COTL1	2.94328	0.00162378	MXI1
chr16-84805734-84806925	MA1108.2	chr16	84806330	85011535	205206	*	0.0540309	ZDHHC7	4.05542	2.5e-05	MXI1
chr16-84805734-84806925	MA1638.1	chr16	84618077	84806330	188254	*	0.0923129	COTL1	2.94328	0.00162378	HAND2
chr16-84805734-84806925	MA1638.1	chr16	84806330	85011535	205206	*	0.0540309	ZDHHC7	4.05542	2.5e-05	HAND2
chr16-84805734-84806925	MA1123.2	chr16	84618077	84806330	188254	*	0.0923129	COTL1	2.94328	0.00162378	TWIST1
chr16-84805734-84806925	MA1123.2	chr16	84806330	85011535	205206	*	0.0540309	ZDHHC7	4.05542	2.5e-05	TWIST1
chr16-84805734-84806925	MA1647.1	chr16	84618077	84806330	188254	*	0.0923129	COTL1	2.94328	0.00162378	PRDM4
chr16-84805734-84806925	MA1647.1	chr16	84806330	85011535	205206	*	0.0540309	ZDHHC7	4.05542	2.5e-05	PRDM4
chr16-84805734-84806925	MA0762.1	chr16	84618077	84806330	188254	*	0.0923129	COTL1	2.94328	0.00162378	ETV2
chr16-84805734-84806925	MA0762.1	chr16	84806330	85011535	205206	*	0.0540309	ZDHHC7	4.05542	2.5e-05	ETV2
chr16-84805734-84806925	MA0517.1	chr16	84618077	84806330	188254	*	0.0923129	COTL1	2.94328	0.00162378	STAT1::STAT2
chr16-84805734-84806925	MA0517.1	chr16	84806330	85011535	205206	*	0.0540309	ZDHHC7	4.05542	2.5e-05	STAT1::STAT2
chr16-84805734-84806925	MA0137.3	chr16	84618077	84806330	188254	*	0.0923129	COTL1	2.94328	0.00162378	STAT1
chr16-84805734-84806925	MA0137.3	chr16	84806330	85011535	205206	*	0.0540309	ZDHHC7	4.05542	2.5e-05	STAT1
chr16-84805734-84806925	MA0018.4	chr16	84618077	84806330	188254	*	0.0923129	COTL1	2.94328	0.00162378	CREB1
chr16-84805734-84806925	MA0018.4	chr16	84806330	85011535	205206	*	0.0540309	ZDHHC7	4.05542	2.5e-05	CREB1
chr16-84805734-84806925	MA0821.1	chr16	84618077	84806330	188254	*	0.0923129	COTL1	2.94328	0.00162378	HES5
chr16-84805734-84806925	MA0821.1	chr16	84806330	85011535	205206	*	0.0540309	ZDHHC7	4.05542	2.5e-05	HES5
chr16-84805734-84806925	MA0112.3	chr16	84618077	84806330	188254	*	0.0923129	COTL1	2.94328	0.00162378	ESR1
chr16-84805734-84806925	MA0112.3	chr16	84806330	85011535	205206	*	0.0540309	ZDHHC7	4.05542	2.5e-05	ESR1
chr16-84805734-84806925	MA0815.1	chr16	84618077	84806330	188254	*	0.0923129	COTL1	2.94328	0.00162378	TFAP2C(var.3)
chr16-84805734-84806925	MA0815.1	chr16	84806330	85011535	205206	*	0.0540309	ZDHHC7	4.05542	2.5e-05	TFAP2C(var.3)
chr16-84805734-84806925	MA0872.1	chr16	84618077	84806330	188254	*	0.0923129	COTL1	2.94328	0.00162378	TFAP2A(var.3)
chr16-84805734-84806925	MA0872.1	chr16	84806330	85011535	205206	*	0.0540309	ZDHHC7	4.05542	2.5e-05	TFAP2A(var.3)
chr16-84805734-84806925	MA1649.1	chr16	84618077	84806330	188254	*	0.0923129	COTL1	2.94328	0.00162378	ZBTB12
chr16-84805734-84806925	MA1649.1	chr16	84806330	85011535	205206	*	0.0540309	ZDHHC7	4.05542	2.5e-05	ZBTB12
chr16-84805734-84806925	MA0813.1	chr16	84618077	84806330	188254	*	0.0923129	COTL1	2.94328	0.00162378	TFAP2B(var.3)
chr16-84805734-84806925	MA0813.1	chr16	84806330	85011535	205206	*	0.0540309	ZDHHC7	4.05542	2.5e-05	TFAP2B(var.3)
chr16-84805734-84806925	MA0524.2	chr16	84618077	84806330	188254	*	0.0923129	COTL1	2.94328	0.00162378	TFAP2C
chr16-84805734-84806925	MA0524.2	chr16	84806330	85011535	205206	*	0.0540309	ZDHHC7	4.05542	2.5e-05	TFAP2C
chr16-84805734-84806925	MA0811.1	chr16	84618077	84806330	188254	*	0.0923129	COTL1	2.94328	0.00162378	TFAP2B
chr16-84805734-84806925	MA0811.1	chr16	84806330	85011535	205206	*	0.0540309	ZDHHC7	4.05542	2.5e-05	TFAP2B
chr16-84805734-84806925	MA1645.1	chr16	84618077	84806330	188254	*	0.0923129	COTL1	2.94328	0.00162378	NKX2-2
chr16-84805734-84806925	MA1645.1	chr16	84806330	85011535	205206	*	0.0540309	ZDHHC7	4.05542	2.5e-05	NKX2-2
chr16-84805734-84806925	MA0782.2	chr16	84618077	84806330	188254	*	0.0923129	COTL1	2.94328	0.00162378	PKNOX1
chr16-84805734-84806925	MA0782.2	chr16	84806330	85011535	205206	*	0.0540309	ZDHHC7	4.05542	2.5e-05	PKNOX1
chr16-84805734-84806925	MA1491.1	chr16	84618077	84806330	188254	*	0.0923129	COTL1	2.94328	0.00162378	GLI3
chr16-84805734-84806925	MA1491.1	chr16	84806330	85011535	205206	*	0.0540309	ZDHHC7	4.05542	2.5e-05	GLI3
chr16-84805734-84806925	MA0003.4	chr16	84618077	84806330	188254	*	0.0923129	COTL1	2.94328	0.00162378	TFAP2A
chr16-84805734-84806925	MA0003.4	chr16	84806330	85011535	205206	*	0.0540309	ZDHHC7	4.05542	2.5e-05	TFAP2A
chr16-84805734-84806925	MA0833.2	chr16	84618077	84806330	188254	*	0.0923129	COTL1	2.94328	0.00162378	ATF4
chr16-84805734-84806925	MA0833.2	chr16	84806330	85011535	205206	*	0.0540309	ZDHHC7	4.05542	2.5e-05	ATF4
chr16-84805734-84806925	MA0734.2	chr16	84618077	84806330	188254	*	0.0923129	COTL1	2.94328	0.00162378	GLI2
chr16-84805734-84806925	MA0734.2	chr16	84806330	85011535	205206	*	0.0540309	ZDHHC7	4.05542	2.5e-05	GLI2
chr16-84805734-84806925	MA0810.1	chr16	84618077	84806330	188254	*	0.0923129	COTL1	2.94328	0.00162378	TFAP2A(var.2)
chr16-84805734-84806925	MA0810.1	chr16	84806330	85011535	205206	*	0.0540309	ZDHHC7	4.05542	2.5e-05	TFAP2A(var.2)
chr16-84805734-84806925	MA1114.1	chr16	84618077	84806330	188254	*	0.0923129	COTL1	2.94328	0.00162378	PBX3
chr16-84805734-84806925	MA1114.1	chr16	84806330	85011535	205206	*	0.0540309	ZDHHC7	4.05542	2.5e-05	PBX3
chr16-84805734-84806925	MA1155.1	chr16	84618077	84806330	188254	*	0.0923129	COTL1	2.94328	0.00162378	ZSCAN4
chr16-84805734-84806925	MA1155.1	chr16	84806330	85011535	205206	*	0.0540309	ZDHHC7	4.05542	2.5e-05	ZSCAN4
chr17-1110736-1112094	MA0764.2	chr17	1111415	1229021	117607	*	0.0937923	ABR	4.13613	1.77e-05	ETV4
chr17-1110736-1112094	MA0764.2	chr17	1111415	1562816	451402	*	0.0801314	PITPNA	4.38802	5.72e-06	ETV4
chr17-1110736-1112094	MA0081.2	chr17	1111415	1229021	117607	*	0.0937923	ABR	4.13613	1.77e-05	SPIB
chr17-1110736-1112094	MA0081.2	chr17	1111415	1562816	451402	*	0.0801314	PITPNA	4.38802	5.72e-06	SPIB
chr17-1110736-1112094	MA0080.5	chr17	1111415	1229021	117607	*	0.0937923	ABR	4.13613	1.77e-05	SPI1
chr17-1110736-1112094	MA0080.5	chr17	1111415	1562816	451402	*	0.0801314	PITPNA	4.38802	5.72e-06	SPI1
chr17-1110736-1112094	MA0645.1	chr17	1111415	1229021	117607	*	0.0937923	ABR	4.13613	1.77e-05	ETV6
chr17-1110736-1112094	MA0645.1	chr17	1111415	1562816	451402	*	0.0801314	PITPNA	4.38802	5.72e-06	ETV6
chr17-1110736-1112094	MA1528.1	chr17	1111415	1229021	117607	*	0.0937923	ABR	4.13613	1.77e-05	NFIX(var.2)
chr17-1110736-1112094	MA1528.1	chr17	1111415	1562816	451402	*	0.0801314	PITPNA	4.38802	5.72e-06	NFIX(var.2)
chr17-1110736-1112094	MA0478.1	chr17	1111415	1229021	117607	*	0.0937923	ABR	4.13613	1.77e-05	FOSL2
chr17-1110736-1112094	MA0478.1	chr17	1111415	1562816	451402	*	0.0801314	PITPNA	4.38802	5.72e-06	FOSL2
chr17-1110736-1112094	MA0136.2	chr17	1111415	1229021	117607	*	0.0937923	ABR	4.13613	1.77e-05	ELF5
chr17-1110736-1112094	MA0136.2	chr17	1111415	1562816	451402	*	0.0801314	PITPNA	4.38802	5.72e-06	ELF5
chr17-1110736-1112094	MA1135.1	chr17	1111415	1229021	117607	*	0.0937923	ABR	4.13613	1.77e-05	FOSB::JUNB
chr17-1110736-1112094	MA1135.1	chr17	1111415	1562816	451402	*	0.0801314	PITPNA	4.38802	5.72e-06	FOSB::JUNB
chr17-1110736-1112094	MA1134.1	chr17	1111415	1229021	117607	*	0.0937923	ABR	4.13613	1.77e-05	FOS::JUNB
chr17-1110736-1112094	MA1134.1	chr17	1111415	1562816	451402	*	0.0801314	PITPNA	4.38802	5.72e-06	FOS::JUNB
chr17-1110736-1112094	MA1144.1	chr17	1111415	1229021	117607	*	0.0937923	ABR	4.13613	1.77e-05	FOSL2::JUND
chr17-1110736-1112094	MA1144.1	chr17	1111415	1562816	451402	*	0.0801314	PITPNA	4.38802	5.72e-06	FOSL2::JUND
chr17-1110736-1112094	MA0099.3	chr17	1111415	1229021	117607	*	0.0937923	ABR	4.13613	1.77e-05	FOS::JUN
chr17-1110736-1112094	MA0099.3	chr17	1111415	1562816	451402	*	0.0801314	PITPNA	4.38802	5.72e-06	FOS::JUN
chr17-1110736-1112094	MA1633.1	chr17	1111415	1229021	117607	*	0.0937923	ABR	4.13613	1.77e-05	BACH1
chr17-1110736-1112094	MA1633.1	chr17	1111415	1562816	451402	*	0.0801314	PITPNA	4.38802	5.72e-06	BACH1
chr17-1110736-1112094	MA1130.1	chr17	1111415	1229021	117607	*	0.0937923	ABR	4.13613	1.77e-05	FOSL2::JUN
chr17-1110736-1112094	MA1130.1	chr17	1111415	1562816	451402	*	0.0801314	PITPNA	4.38802	5.72e-06	FOSL2::JUN
chr17-1110736-1112094	MA0477.2	chr17	1111415	1229021	117607	*	0.0937923	ABR	4.13613	1.77e-05	FOSL1
chr17-1110736-1112094	MA0477.2	chr17	1111415	1562816	451402	*	0.0801314	PITPNA	4.38802	5.72e-06	FOSL1
chr17-1110736-1112094	MA1138.1	chr17	1111415	1229021	117607	*	0.0937923	ABR	4.13613	1.77e-05	FOSL2::JUNB
chr17-1110736-1112094	MA1138.1	chr17	1111415	1562816	451402	*	0.0801314	PITPNA	4.38802	5.72e-06	FOSL2::JUNB
chr17-1110736-1112094	MA1141.1	chr17	1111415	1229021	117607	*	0.0937923	ABR	4.13613	1.77e-05	FOS::JUND
chr17-1110736-1112094	MA1141.1	chr17	1111415	1562816	451402	*	0.0801314	PITPNA	4.38802	5.72e-06	FOS::JUND
chr17-1110736-1112094	MA1128.1	chr17	1111415	1229021	117607	*	0.0937923	ABR	4.13613	1.77e-05	FOSL1::JUN
chr17-1110736-1112094	MA1128.1	chr17	1111415	1562816	451402	*	0.0801314	PITPNA	4.38802	5.72e-06	FOSL1::JUN
chr17-1110736-1112094	MA1101.2	chr17	1111415	1229021	117607	*	0.0937923	ABR	4.13613	1.77e-05	BACH2
chr17-1110736-1112094	MA1101.2	chr17	1111415	1562816	451402	*	0.0801314	PITPNA	4.38802	5.72e-06	BACH2
chr17-1110736-1112094	MA1643.1	chr17	1111415	1229021	117607	*	0.0937923	ABR	4.13613	1.77e-05	NFIB
chr17-1110736-1112094	MA1643.1	chr17	1111415	1562816	451402	*	0.0801314	PITPNA	4.38802	5.72e-06	NFIB
chr17-1110736-1112094	MA0462.2	chr17	1111415	1229021	117607	*	0.0937923	ABR	4.13613	1.77e-05	BATF::JUN
chr17-1110736-1112094	MA0462.2	chr17	1111415	1562816	451402	*	0.0801314	PITPNA	4.38802	5.72e-06	BATF::JUN
chr17-1110736-1112094	MA1634.1	chr17	1111415	1229021	117607	*	0.0937923	ABR	4.13613	1.77e-05	BATF
chr17-1110736-1112094	MA1634.1	chr17	1111415	1562816	451402	*	0.0801314	PITPNA	4.38802	5.72e-06	BATF
chr17-1110736-1112094	MA1137.1	chr17	1111415	1229021	117607	*	0.0937923	ABR	4.13613	1.77e-05	FOSL1::JUNB
chr17-1110736-1112094	MA1137.1	chr17	1111415	1562816	451402	*	0.0801314	PITPNA	4.38802	5.72e-06	FOSL1::JUNB
chr17-1110736-1112094	MA0491.2	chr17	1111415	1229021	117607	*	0.0937923	ABR	4.13613	1.77e-05	JUND
chr17-1110736-1112094	MA0491.2	chr17	1111415	1562816	451402	*	0.0801314	PITPNA	4.38802	5.72e-06	JUND
chr17-1110736-1112094	MA0476.1	chr17	1111415	1229021	117607	*	0.0937923	ABR	4.13613	1.77e-05	FOS
chr17-1110736-1112094	MA0476.1	chr17	1111415	1562816	451402	*	0.0801314	PITPNA	4.38802	5.72e-06	FOS
chr17-1110736-1112094	MA0489.1	chr17	1111415	1229021	117607	*	0.0937923	ABR	4.13613	1.77e-05	JUN(var.2)
chr17-1110736-1112094	MA0489.1	chr17	1111415	1562816	451402	*	0.0801314	PITPNA	4.38802	5.72e-06	JUN(var.2)
chr17-1110736-1112094	MA0835.2	chr17	1111415	1229021	117607	*	0.0937923	ABR	4.13613	1.77e-05	BATF3
chr17-1110736-1112094	MA0835.2	chr17	1111415	1562816	451402	*	0.0801314	PITPNA	4.38802	5.72e-06	BATF3
chr17-1110736-1112094	MA0841.1	chr17	1111415	1229021	117607	*	0.0937923	ABR	4.13613	1.77e-05	NFE2
chr17-1110736-1112094	MA0841.1	chr17	1111415	1562816	451402	*	0.0801314	PITPNA	4.38802	5.72e-06	NFE2
chr17-1110736-1112094	MA0655.1	chr17	1111415	1229021	117607	*	0.0937923	ABR	4.13613	1.77e-05	JDP2
chr17-1110736-1112094	MA0655.1	chr17	1111415	1562816	451402	*	0.0801314	PITPNA	4.38802	5.72e-06	JDP2
chr17-1110736-1112094	MA1132.1	chr17	1111415	1229021	117607	*	0.0937923	ABR	4.13613	1.77e-05	JUN::JUNB
chr17-1110736-1112094	MA1132.1	chr17	1111415	1562816	451402	*	0.0801314	PITPNA	4.38802	5.72e-06	JUN::JUNB
chr17-1110736-1112094	MA1142.1	chr17	1111415	1229021	117607	*	0.0937923	ABR	4.13613	1.77e-05	FOSL1::JUND
chr17-1110736-1112094	MA1142.1	chr17	1111415	1562816	451402	*	0.0801314	PITPNA	4.38802	5.72e-06	FOSL1::JUND
chr17-1110736-1112094	MA0490.2	chr17	1111415	1229021	117607	*	0.0937923	ABR	4.13613	1.77e-05	JUNB
chr17-1110736-1112094	MA0490.2	chr17	1111415	1562816	451402	*	0.0801314	PITPNA	4.38802	5.72e-06	JUNB
chr17-1110736-1112094	MA1527.1	chr17	1111415	1229021	117607	*	0.0937923	ABR	4.13613	1.77e-05	NFIC(var.2)
chr17-1110736-1112094	MA1527.1	chr17	1111415	1562816	451402	*	0.0801314	PITPNA	4.38802	5.72e-06	NFIC(var.2)
chr17-1110736-1112094	MA0149.1	chr17	1111415	1229021	117607	*	0.0937923	ABR	4.13613	1.77e-05	EWSR1-FLI1
chr17-1110736-1112094	MA0149.1	chr17	1111415	1562816	451402	*	0.0801314	PITPNA	4.38802	5.72e-06	EWSR1-FLI1
chr17-1110736-1112094	MA0089.2	chr17	1111415	1229021	117607	*	0.0937923	ABR	4.13613	1.77e-05	NFE2L1
chr17-1110736-1112094	MA0089.2	chr17	1111415	1562816	451402	*	0.0801314	PITPNA	4.38802	5.72e-06	NFE2L1
chr17-1110736-1112094	MA0496.3	chr17	1111415	1229021	117607	*	0.0937923	ABR	4.13613	1.77e-05	MAFK
chr17-1110736-1112094	MA0496.3	chr17	1111415	1562816	451402	*	0.0801314	PITPNA	4.38802	5.72e-06	MAFK
chr17-1110736-1112094	MA1652.1	chr17	1111415	1229021	117607	*	0.0937923	ABR	4.13613	1.77e-05	ZKSCAN5
chr17-1110736-1112094	MA1652.1	chr17	1111415	1562816	451402	*	0.0801314	PITPNA	4.38802	5.72e-06	ZKSCAN5
chr17-1110736-1112094	MA0107.1	chr17	1111415	1229021	117607	*	0.0937923	ABR	4.13613	1.77e-05	RELA
chr17-1110736-1112094	MA0107.1	chr17	1111415	1562816	451402	*	0.0801314	PITPNA	4.38802	5.72e-06	RELA
chr17-1110736-1112094	MA0101.1	chr17	1111415	1229021	117607	*	0.0937923	ABR	4.13613	1.77e-05	REL
chr17-1110736-1112094	MA0101.1	chr17	1111415	1562816	451402	*	0.0801314	PITPNA	4.38802	5.72e-06	REL
chr17-1110736-1112094	MA0119.1	chr17	1111415	1229021	117607	*	0.0937923	ABR	4.13613	1.77e-05	NFIC::TLX1
chr17-1110736-1112094	MA0119.1	chr17	1111415	1562816	451402	*	0.0801314	PITPNA	4.38802	5.72e-06	NFIC::TLX1
chr17-1110736-1112094	MA0501.1	chr17	1111415	1229021	117607	*	0.0937923	ABR	4.13613	1.77e-05	MAF::NFE2
chr17-1110736-1112094	MA0501.1	chr17	1111415	1562816	451402	*	0.0801314	PITPNA	4.38802	5.72e-06	MAF::NFE2
chr17-1110736-1112094	MA0154.4	chr17	1111415	1229021	117607	*	0.0937923	ABR	4.13613	1.77e-05	EBF1
chr17-1110736-1112094	MA0154.4	chr17	1111415	1562816	451402	*	0.0801314	PITPNA	4.38802	5.72e-06	EBF1
chr17-1110736-1112094	MA1637.1	chr17	1111415	1229021	117607	*	0.0937923	ABR	4.13613	1.77e-05	EBF3
chr17-1110736-1112094	MA1637.1	chr17	1111415	1562816	451402	*	0.0801314	PITPNA	4.38802	5.72e-06	EBF3
chr17-1110736-1112094	MA0513.1	chr17	1111415	1229021	117607	*	0.0937923	ABR	4.13613	1.77e-05	SMAD2::SMAD3::SMAD4
chr17-1110736-1112094	MA0513.1	chr17	1111415	1562816	451402	*	0.0801314	PITPNA	4.38802	5.72e-06	SMAD2::SMAD3::SMAD4
chr17-1110736-1112094	MA1642.1	chr17	1111415	1229021	117607	*	0.0937923	ABR	4.13613	1.77e-05	NEUROG2(var.2)
chr17-1110736-1112094	MA1642.1	chr17	1111415	1562816	451402	*	0.0801314	PITPNA	4.38802	5.72e-06	NEUROG2(var.2)
chr17-1110736-1112094	MA0050.2	chr17	1111415	1229021	117607	*	0.0937923	ABR	4.13613	1.77e-05	IRF1
chr17-1110736-1112094	MA0050.2	chr17	1111415	1562816	451402	*	0.0801314	PITPNA	4.38802	5.72e-06	IRF1
chr17-1110736-1112094	MA0597.1	chr17	1111415	1229021	117607	*	0.0937923	ABR	4.13613	1.77e-05	THAP1
chr17-1110736-1112094	MA0597.1	chr17	1111415	1562816	451402	*	0.0801314	PITPNA	4.38802	5.72e-06	THAP1
chr17-1110736-1112094	MA1109.1	chr17	1111415	1229021	117607	*	0.0937923	ABR	4.13613	1.77e-05	NEUROD1
chr17-1110736-1112094	MA1109.1	chr17	1111415	1562816	451402	*	0.0801314	PITPNA	4.38802	5.72e-06	NEUROD1
chr17-1110736-1112094	MA1656.1	chr17	1111415	1229021	117607	*	0.0937923	ABR	4.13613	1.77e-05	ZNF449
chr17-1110736-1112094	MA1656.1	chr17	1111415	1562816	451402	*	0.0801314	PITPNA	4.38802	5.72e-06	ZNF449
chr17-1110736-1112094	MA1635.1	chr17	1111415	1229021	117607	*	0.0937923	ABR	4.13613	1.77e-05	BHLHE22(var.2)
chr17-1110736-1112094	MA1635.1	chr17	1111415	1562816	451402	*	0.0801314	PITPNA	4.38802	5.72e-06	BHLHE22(var.2)
chr17-1110736-1112094	MA0090.3	chr17	1111415	1229021	117607	*	0.0937923	ABR	4.13613	1.77e-05	TEAD1
chr17-1110736-1112094	MA0090.3	chr17	1111415	1562816	451402	*	0.0801314	PITPNA	4.38802	5.72e-06	TEAD1
chr17-1110736-1112094	MA1123.2	chr17	1111415	1229021	117607	*	0.0937923	ABR	4.13613	1.77e-05	TWIST1
chr17-1110736-1112094	MA1123.2	chr17	1111415	1562816	451402	*	0.0801314	PITPNA	4.38802	5.72e-06	TWIST1
chr17-1110736-1112094	MA0698.1	chr17	1111415	1229021	117607	*	0.0937923	ABR	4.13613	1.77e-05	ZBTB18
chr17-1110736-1112094	MA0698.1	chr17	1111415	1562816	451402	*	0.0801314	PITPNA	4.38802	5.72e-06	ZBTB18
chr17-1110736-1112094	MA1647.1	chr17	1111415	1229021	117607	*	0.0937923	ABR	4.13613	1.77e-05	PRDM4
chr17-1110736-1112094	MA1647.1	chr17	1111415	1562816	451402	*	0.0801314	PITPNA	4.38802	5.72e-06	PRDM4
chr17-1110736-1112094	MA1117.1	chr17	1111415	1229021	117607	*	0.0937923	ABR	4.13613	1.77e-05	RELB
chr17-1110736-1112094	MA1117.1	chr17	1111415	1562816	451402	*	0.0801314	PITPNA	4.38802	5.72e-06	RELB
chr17-1110736-1112094	MA0815.1	chr17	1111415	1229021	117607	*	0.0937923	ABR	4.13613	1.77e-05	TFAP2C(var.3)
chr17-1110736-1112094	MA0815.1	chr17	1111415	1562816	451402	*	0.0801314	PITPNA	4.38802	5.72e-06	TFAP2C(var.3)
chr17-1110736-1112094	MA1548.1	chr17	1111415	1229021	117607	*	0.0937923	ABR	4.13613	1.77e-05	PLAGL2
chr17-1110736-1112094	MA1548.1	chr17	1111415	1562816	451402	*	0.0801314	PITPNA	4.38802	5.72e-06	PLAGL2
chr17-1110736-1112094	MA0872.1	chr17	1111415	1229021	117607	*	0.0937923	ABR	4.13613	1.77e-05	TFAP2A(var.3)
chr17-1110736-1112094	MA0872.1	chr17	1111415	1562816	451402	*	0.0801314	PITPNA	4.38802	5.72e-06	TFAP2A(var.3)
chr17-1110736-1112094	MA0813.1	chr17	1111415	1229021	117607	*	0.0937923	ABR	4.13613	1.77e-05	TFAP2B(var.3)
chr17-1110736-1112094	MA0813.1	chr17	1111415	1562816	451402	*	0.0801314	PITPNA	4.38802	5.72e-06	TFAP2B(var.3)
chr17-1110736-1112094	MA0524.2	chr17	1111415	1229021	117607	*	0.0937923	ABR	4.13613	1.77e-05	TFAP2C
chr17-1110736-1112094	MA0524.2	chr17	1111415	1562816	451402	*	0.0801314	PITPNA	4.38802	5.72e-06	TFAP2C
chr17-1110736-1112094	MA0811.1	chr17	1111415	1229021	117607	*	0.0937923	ABR	4.13613	1.77e-05	TFAP2B
chr17-1110736-1112094	MA0811.1	chr17	1111415	1562816	451402	*	0.0801314	PITPNA	4.38802	5.72e-06	TFAP2B
chr17-1110736-1112094	MA1645.1	chr17	1111415	1229021	117607	*	0.0937923	ABR	4.13613	1.77e-05	NKX2-2
chr17-1110736-1112094	MA1645.1	chr17	1111415	1562816	451402	*	0.0801314	PITPNA	4.38802	5.72e-06	NKX2-2
chr17-1110736-1112094	MA1589.1	chr17	1111415	1229021	117607	*	0.0937923	ABR	4.13613	1.77e-05	ZNF140
chr17-1110736-1112094	MA1589.1	chr17	1111415	1562816	451402	*	0.0801314	PITPNA	4.38802	5.72e-06	ZNF140
chr17-1110736-1112094	MA1523.1	chr17	1111415	1229021	117607	*	0.0937923	ABR	4.13613	1.77e-05	MSANTD3
chr17-1110736-1112094	MA1523.1	chr17	1111415	1562816	451402	*	0.0801314	PITPNA	4.38802	5.72e-06	MSANTD3
chr17-1110736-1112094	MA0810.1	chr17	1111415	1229021	117607	*	0.0937923	ABR	4.13613	1.77e-05	TFAP2A(var.2)
chr17-1110736-1112094	MA0810.1	chr17	1111415	1562816	451402	*	0.0801314	PITPNA	4.38802	5.72e-06	TFAP2A(var.2)
chr17-1110736-1112094	MA0056.2	chr17	1111415	1229021	117607	*	0.0937923	ABR	4.13613	1.77e-05	MZF1
chr17-1110736-1112094	MA0056.2	chr17	1111415	1562816	451402	*	0.0801314	PITPNA	4.38802	5.72e-06	MZF1
chr17-1110736-1112094	MA0753.2	chr17	1111415	1229021	117607	*	0.0937923	ABR	4.13613	1.77e-05	ZNF740
chr17-1110736-1112094	MA0753.2	chr17	1111415	1562816	451402	*	0.0801314	PITPNA	4.38802	5.72e-06	ZNF740
chr17-42023500-42025257	MA0062.3	chr17	42024379	42458844	434466	*	0.0566368	ATP6V0A1	2.77666	0.00274599	GABPA
chr17-42023500-42025257	MA0761.2	chr17	42024379	42458844	434466	*	0.0566368	ATP6V0A1	2.77666	0.00274599	ETV1
chr17-42023500-42025257	MA0473.3	chr17	42024379	42458844	434466	*	0.0566368	ATP6V0A1	2.77666	0.00274599	ELF1
chr17-42023500-42025257	MA0598.3	chr17	42024379	42458844	434466	*	0.0566368	ATP6V0A1	2.77666	0.00274599	EHF
chr17-42023500-42025257	MA1508.1	chr17	42024379	42458844	434466	*	0.0566368	ATP6V0A1	2.77666	0.00274599	IKZF1
chr17-42023500-42025257	MA0764.2	chr17	42024379	42458844	434466	*	0.0566368	ATP6V0A1	2.77666	0.00274599	ETV4
chr17-42023500-42025257	MA0640.2	chr17	42024379	42458844	434466	*	0.0566368	ATP6V0A1	2.77666	0.00274599	ELF3
chr17-42023500-42025257	MA0081.2	chr17	42024379	42458844	434466	*	0.0566368	ATP6V0A1	2.77666	0.00274599	SPIB
chr17-42023500-42025257	MA0080.5	chr17	42024379	42458844	434466	*	0.0566368	ATP6V0A1	2.77666	0.00274599	SPI1
chr17-42023500-42025257	MA0687.1	chr17	42024379	42458844	434466	*	0.0566368	ATP6V0A1	2.77666	0.00274599	SPIC
chr17-42023500-42025257	MA0645.1	chr17	42024379	42458844	434466	*	0.0566368	ATP6V0A1	2.77666	0.00274599	ETV6
chr17-42023500-42025257	MA0478.1	chr17	42024379	42458844	434466	*	0.0566368	ATP6V0A1	2.77666	0.00274599	FOSL2
chr17-42023500-42025257	MA0136.2	chr17	42024379	42458844	434466	*	0.0566368	ATP6V0A1	2.77666	0.00274599	ELF5
chr17-42023500-42025257	MA1135.1	chr17	42024379	42458844	434466	*	0.0566368	ATP6V0A1	2.77666	0.00274599	FOSB::JUNB
chr17-42023500-42025257	MA1134.1	chr17	42024379	42458844	434466	*	0.0566368	ATP6V0A1	2.77666	0.00274599	FOS::JUNB
chr17-42023500-42025257	MA1144.1	chr17	42024379	42458844	434466	*	0.0566368	ATP6V0A1	2.77666	0.00274599	FOSL2::JUND
chr17-42023500-42025257	MA0099.3	chr17	42024379	42458844	434466	*	0.0566368	ATP6V0A1	2.77666	0.00274599	FOS::JUN
chr17-42023500-42025257	MA1633.1	chr17	42024379	42458844	434466	*	0.0566368	ATP6V0A1	2.77666	0.00274599	BACH1
chr17-42023500-42025257	MA1130.1	chr17	42024379	42458844	434466	*	0.0566368	ATP6V0A1	2.77666	0.00274599	FOSL2::JUN
chr17-42023500-42025257	MA0477.2	chr17	42024379	42458844	434466	*	0.0566368	ATP6V0A1	2.77666	0.00274599	FOSL1
chr17-42023500-42025257	MA1138.1	chr17	42024379	42458844	434466	*	0.0566368	ATP6V0A1	2.77666	0.00274599	FOSL2::JUNB
chr17-42023500-42025257	MA1141.1	chr17	42024379	42458844	434466	*	0.0566368	ATP6V0A1	2.77666	0.00274599	FOS::JUND
chr17-42023500-42025257	MA1128.1	chr17	42024379	42458844	434466	*	0.0566368	ATP6V0A1	2.77666	0.00274599	FOSL1::JUN
chr17-42023500-42025257	MA1101.2	chr17	42024379	42458844	434466	*	0.0566368	ATP6V0A1	2.77666	0.00274599	BACH2
chr17-42023500-42025257	MA0462.2	chr17	42024379	42458844	434466	*	0.0566368	ATP6V0A1	2.77666	0.00274599	BATF::JUN
chr17-42023500-42025257	MA1634.1	chr17	42024379	42458844	434466	*	0.0566368	ATP6V0A1	2.77666	0.00274599	BATF
chr17-42023500-42025257	MA1137.1	chr17	42024379	42458844	434466	*	0.0566368	ATP6V0A1	2.77666	0.00274599	FOSL1::JUNB
chr17-42023500-42025257	MA0491.2	chr17	42024379	42458844	434466	*	0.0566368	ATP6V0A1	2.77666	0.00274599	JUND
chr17-42023500-42025257	MA0476.1	chr17	42024379	42458844	434466	*	0.0566368	ATP6V0A1	2.77666	0.00274599	FOS
chr17-42023500-42025257	MA1111.1	chr17	42024379	42458844	434466	*	0.0566368	ATP6V0A1	2.77666	0.00274599	NR2F2
chr17-42023500-42025257	MA0489.1	chr17	42024379	42458844	434466	*	0.0566368	ATP6V0A1	2.77666	0.00274599	JUN(var.2)
chr17-42023500-42025257	MA0835.2	chr17	42024379	42458844	434466	*	0.0566368	ATP6V0A1	2.77666	0.00274599	BATF3
chr17-42023500-42025257	MA0841.1	chr17	42024379	42458844	434466	*	0.0566368	ATP6V0A1	2.77666	0.00274599	NFE2
chr17-42023500-42025257	MA0655.1	chr17	42024379	42458844	434466	*	0.0566368	ATP6V0A1	2.77666	0.00274599	JDP2
chr17-42023500-42025257	MA1132.1	chr17	42024379	42458844	434466	*	0.0566368	ATP6V0A1	2.77666	0.00274599	JUN::JUNB
chr17-42023500-42025257	MA1142.1	chr17	42024379	42458844	434466	*	0.0566368	ATP6V0A1	2.77666	0.00274599	FOSL1::JUND
chr17-42023500-42025257	MA1149.1	chr17	42024379	42458844	434466	*	0.0566368	ATP6V0A1	2.77666	0.00274599	RARA::RXRG
chr17-42023500-42025257	MA0490.2	chr17	42024379	42458844	434466	*	0.0566368	ATP6V0A1	2.77666	0.00274599	JUNB
chr17-42023500-42025257	MA0089.2	chr17	42024379	42458844	434466	*	0.0566368	ATP6V0A1	2.77666	0.00274599	NFE2L1
chr17-42023500-42025257	MA0496.3	chr17	42024379	42458844	434466	*	0.0566368	ATP6V0A1	2.77666	0.00274599	MAFK
chr17-42023500-42025257	MA0154.4	chr17	42024379	42458844	434466	*	0.0566368	ATP6V0A1	2.77666	0.00274599	EBF1
chr17-42023500-42025257	MA1576.1	chr17	42024379	42458844	434466	*	0.0566368	ATP6V0A1	2.77666	0.00274599	THRB(var.3)
chr17-42023500-42025257	MA1642.1	chr17	42024379	42458844	434466	*	0.0566368	ATP6V0A1	2.77666	0.00274599	NEUROG2(var.2)
chr17-42023500-42025257	MA0504.1	chr17	42024379	42458844	434466	*	0.0566368	ATP6V0A1	2.77666	0.00274599	NR2C2
chr17-42023500-42025257	MA0017.2	chr17	42024379	42458844	434466	*	0.0566368	ATP6V0A1	2.77666	0.00274599	NR2F1
chr17-42023500-42025257	MA1541.1	chr17	42024379	42458844	434466	*	0.0566368	ATP6V0A1	2.77666	0.00274599	NR6A1
chr17-42023500-42025257	MA0856.1	chr17	42024379	42458844	434466	*	0.0566368	ATP6V0A1	2.77666	0.00274599	RXRG
chr17-42023500-42025257	MA1537.1	chr17	42024379	42458844	434466	*	0.0566368	ATP6V0A1	2.77666	0.00274599	NR2F1(var.2)
chr17-42023500-42025257	MA0050.2	chr17	42024379	42458844	434466	*	0.0566368	ATP6V0A1	2.77666	0.00274599	IRF1
chr17-42023500-42025257	MA0155.1	chr17	42024379	42458844	434466	*	0.0566368	ATP6V0A1	2.77666	0.00274599	INSM1
chr17-42023500-42025257	MA1148.1	chr17	42024379	42458844	434466	*	0.0566368	ATP6V0A1	2.77666	0.00274599	PPARA::RXRA
chr17-42023500-42025257	MA1484.1	chr17	42024379	42458844	434466	*	0.0566368	ATP6V0A1	2.77666	0.00274599	ETS2
chr17-42023500-42025257	MA0066.1	chr17	42024379	42458844	434466	*	0.0566368	ATP6V0A1	2.77666	0.00274599	PPARG
chr17-42023500-42025257	MA0597.1	chr17	42024379	42458844	434466	*	0.0566368	ATP6V0A1	2.77666	0.00274599	THAP1
chr17-42023500-42025257	MA1109.1	chr17	42024379	42458844	434466	*	0.0566368	ATP6V0A1	2.77666	0.00274599	NEUROD1
chr17-42023500-42025257	MA1656.1	chr17	42024379	42458844	434466	*	0.0566368	ATP6V0A1	2.77666	0.00274599	ZNF449
chr17-42023500-42025257	MA1635.1	chr17	42024379	42458844	434466	*	0.0566368	ATP6V0A1	2.77666	0.00274599	BHLHE22(var.2)
chr17-42023500-42025257	MA1108.2	chr17	42024379	42458844	434466	*	0.0566368	ATP6V0A1	2.77666	0.00274599	MXI1
chr17-42023500-42025257	MA0510.2	chr17	42024379	42458844	434466	*	0.0566368	ATP6V0A1	2.77666	0.00274599	RFX5
chr17-42023500-42025257	MA1550.1	chr17	42024379	42458844	434466	*	0.0566368	ATP6V0A1	2.77666	0.00274599	PPARD
chr17-42023500-42025257	MA1123.2	chr17	42024379	42458844	434466	*	0.0566368	ATP6V0A1	2.77666	0.00274599	TWIST1
chr17-42023500-42025257	MA1556.1	chr17	42024379	42458844	434466	*	0.0566368	ATP6V0A1	2.77666	0.00274599	RXRG(var.2)
chr17-42023500-42025257	MA1579.1	chr17	42024379	42458844	434466	*	0.0566368	ATP6V0A1	2.77666	0.00274599	ZBTB26
chr17-42023500-42025257	MA0698.1	chr17	42024379	42458844	434466	*	0.0566368	ATP6V0A1	2.77666	0.00274599	ZBTB18
chr17-42023500-42025257	MA0115.1	chr17	42024379	42458844	434466	*	0.0566368	ATP6V0A1	2.77666	0.00274599	NR1H2::RXRA
chr17-42023500-42025257	MA0517.1	chr17	42024379	42458844	434466	*	0.0566368	ATP6V0A1	2.77666	0.00274599	STAT1::STAT2
chr17-42023500-42025257	MA0488.1	chr17	42024379	42458844	434466	*	0.0566368	ATP6V0A1	2.77666	0.00274599	JUN
chr17-42023500-42025257	MA1117.1	chr17	42024379	42458844	434466	*	0.0566368	ATP6V0A1	2.77666	0.00274599	RELB
chr17-42023500-42025257	MA0492.1	chr17	42024379	42458844	434466	*	0.0566368	ATP6V0A1	2.77666	0.00274599	JUND(var.2)
chr17-42023500-42025257	MA0509.2	chr17	42024379	42458844	434466	*	0.0566368	ATP6V0A1	2.77666	0.00274599	RFX1
chr17-42023500-42025257	MA0798.2	chr17	42024379	42458844	434466	*	0.0566368	ATP6V0A1	2.77666	0.00274599	RFX3
chr17-42023500-42025257	MA0694.1	chr17	42024379	42458844	434466	*	0.0566368	ATP6V0A1	2.77666	0.00274599	ZBTB7B
chr17-42023500-42025257	MA1553.1	chr17	42024379	42458844	434466	*	0.0566368	ATP6V0A1	2.77666	0.00274599	RARG(var.3)
chr17-42023500-42025257	MA1555.1	chr17	42024379	42458844	434466	*	0.0566368	ATP6V0A1	2.77666	0.00274599	RXRB(var.2)
chr17-42023500-42025257	MA0821.1	chr17	42024379	42458844	434466	*	0.0566368	ATP6V0A1	2.77666	0.00274599	HES5
chr17-42023500-42025257	MA0815.1	chr17	42024379	42458844	434466	*	0.0566368	ATP6V0A1	2.77666	0.00274599	TFAP2C(var.3)
chr17-42023500-42025257	MA1548.1	chr17	42024379	42458844	434466	*	0.0566368	ATP6V0A1	2.77666	0.00274599	PLAGL2
chr17-42023500-42025257	MA0872.1	chr17	42024379	42458844	434466	*	0.0566368	ATP6V0A1	2.77666	0.00274599	TFAP2A(var.3)
chr17-42023500-42025257	MA0695.1	chr17	42024379	42458844	434466	*	0.0566368	ATP6V0A1	2.77666	0.00274599	ZBTB7C
chr17-42023500-42025257	MA0813.1	chr17	42024379	42458844	434466	*	0.0566368	ATP6V0A1	2.77666	0.00274599	TFAP2B(var.3)
chr17-42023500-42025257	MA0693.2	chr17	42024379	42458844	434466	*	0.0566368	ATP6V0A1	2.77666	0.00274599	VDR
chr17-42023500-42025257	MA0782.2	chr17	42024379	42458844	434466	*	0.0566368	ATP6V0A1	2.77666	0.00274599	PKNOX1
chr17-42023500-42025257	MA1589.1	chr17	42024379	42458844	434466	*	0.0566368	ATP6V0A1	2.77666	0.00274599	ZNF140
chr17-42023500-42025257	MA0845.1	chr17	42024379	42458844	434466	*	0.0566368	ATP6V0A1	2.77666	0.00274599	FOXB1
chr17-42023500-42025257	MA1529.1	chr17	42024379	42458844	434466	*	0.0566368	ATP6V0A1	2.77666	0.00274599	NHLH2
chr17-42023500-42025257	MA0833.2	chr17	42024379	42458844	434466	*	0.0566368	ATP6V0A1	2.77666	0.00274599	ATF4
chr17-42023500-42025257	MA1114.1	chr17	42024379	42458844	434466	*	0.0566368	ATP6V0A1	2.77666	0.00274599	PBX3
chr17-42023500-42025257	MA1485.1	chr17	42024379	42458844	434466	*	0.0566368	ATP6V0A1	2.77666	0.00274599	FERD3L
chr17-68377832-68379097	MA0062.3	chr17	68291267	68378465	87199	*	0.0567634	SLC16A6	5.62562	9.24e-09	GABPA
chr17-68377832-68379097	MA0761.2	chr17	68291267	68378465	87199	*	0.0567634	SLC16A6	5.62562	9.24e-09	ETV1
chr17-68377832-68379097	MA0764.2	chr17	68291267	68378465	87199	*	0.0567634	SLC16A6	5.62562	9.24e-09	ETV4
chr17-68377832-68379097	MA0081.2	chr17	68291267	68378465	87199	*	0.0567634	SLC16A6	5.62562	9.24e-09	SPIB
chr17-68377832-68379097	MA0080.5	chr17	68291267	68378465	87199	*	0.0567634	SLC16A6	5.62562	9.24e-09	SPI1
chr17-68377832-68379097	MA0687.1	chr17	68291267	68378465	87199	*	0.0567634	SLC16A6	5.62562	9.24e-09	SPIC
chr17-68377832-68379097	MA1528.1	chr17	68291267	68378465	87199	*	0.0567634	SLC16A6	5.62562	9.24e-09	NFIX(var.2)
chr17-68377832-68379097	MA1633.1	chr17	68291267	68378465	87199	*	0.0567634	SLC16A6	5.62562	9.24e-09	BACH1
chr17-68377832-68379097	MA1149.1	chr17	68291267	68378465	87199	*	0.0567634	SLC16A6	5.62562	9.24e-09	RARA::RXRG
chr17-68377832-68379097	MA0149.1	chr17	68291267	68378465	87199	*	0.0567634	SLC16A6	5.62562	9.24e-09	EWSR1-FLI1
chr17-68377832-68379097	MA0496.3	chr17	68291267	68378465	87199	*	0.0567634	SLC16A6	5.62562	9.24e-09	MAFK
chr17-68377832-68379097	MA0513.1	chr17	68291267	68378465	87199	*	0.0567634	SLC16A6	5.62562	9.24e-09	SMAD2::SMAD3::SMAD4
chr17-68377832-68379097	MA0504.1	chr17	68291267	68378465	87199	*	0.0567634	SLC16A6	5.62562	9.24e-09	NR2C2
chr17-68377832-68379097	MA1541.1	chr17	68291267	68378465	87199	*	0.0567634	SLC16A6	5.62562	9.24e-09	NR6A1
chr17-68377832-68379097	MA0144.2	chr17	68291267	68378465	87199	*	0.0567634	SLC16A6	5.62562	9.24e-09	STAT3
chr17-68377832-68379097	MA0155.1	chr17	68291267	68378465	87199	*	0.0567634	SLC16A6	5.62562	9.24e-09	INSM1
chr17-68377832-68379097	MA1484.1	chr17	68291267	68378465	87199	*	0.0567634	SLC16A6	5.62562	9.24e-09	ETS2
chr17-68377832-68379097	MA1597.1	chr17	68291267	68378465	87199	*	0.0567634	SLC16A6	5.62562	9.24e-09	ZNF528
chr17-68377832-68379097	MA0090.3	chr17	68291267	68378465	87199	*	0.0567634	SLC16A6	5.62562	9.24e-09	TEAD1
chr17-68377832-68379097	MA1647.1	chr17	68291267	68378465	87199	*	0.0567634	SLC16A6	5.62562	9.24e-09	PRDM4
chr17-68377832-68379097	MA0517.1	chr17	68291267	68378465	87199	*	0.0567634	SLC16A6	5.62562	9.24e-09	STAT1::STAT2
chr17-68377832-68379097	MA0809.2	chr17	68291267	68378465	87199	*	0.0567634	SLC16A6	5.62562	9.24e-09	TEAD4
chr17-68377832-68379097	MA0821.1	chr17	68291267	68378465	87199	*	0.0567634	SLC16A6	5.62562	9.24e-09	HES5
chr17-68377832-68379097	MA0649.1	chr17	68291267	68378465	87199	*	0.0567634	SLC16A6	5.62562	9.24e-09	HEY2
chr17-68377832-68379097	MA1548.1	chr17	68291267	68378465	87199	*	0.0567634	SLC16A6	5.62562	9.24e-09	PLAGL2
chr17-68377832-68379097	MA0498.2	chr17	68291267	68378465	87199	*	0.0567634	SLC16A6	5.62562	9.24e-09	MEIS1
chr17-68377832-68379097	MA0104.4	chr17	68291267	68378465	87199	*	0.0567634	SLC16A6	5.62562	9.24e-09	MYCN
chr17-68377832-68379097	MA0813.1	chr17	68291267	68378465	87199	*	0.0567634	SLC16A6	5.62562	9.24e-09	TFAP2B(var.3)
chr17-68377832-68379097	MA0058.3	chr17	68291267	68378465	87199	*	0.0567634	SLC16A6	5.62562	9.24e-09	MAX
chr17-68377832-68379097	MA0524.2	chr17	68291267	68378465	87199	*	0.0567634	SLC16A6	5.62562	9.24e-09	TFAP2C
chr17-68377832-68379097	MA0811.1	chr17	68291267	68378465	87199	*	0.0567634	SLC16A6	5.62562	9.24e-09	TFAP2B
chr17-68377832-68379097	MA0059.1	chr17	68291267	68378465	87199	*	0.0567634	SLC16A6	5.62562	9.24e-09	MAX::MYC
chr17-68377832-68379097	MA0025.2	chr17	68291267	68378465	87199	*	0.0567634	SLC16A6	5.62562	9.24e-09	NFIL3
chr17-68377832-68379097	MA0782.2	chr17	68291267	68378465	87199	*	0.0567634	SLC16A6	5.62562	9.24e-09	PKNOX1
chr17-68377832-68379097	MA1589.1	chr17	68291267	68378465	87199	*	0.0567634	SLC16A6	5.62562	9.24e-09	ZNF140
chr17-68377832-68379097	MA0812.1	chr17	68291267	68378465	87199	*	0.0567634	SLC16A6	5.62562	9.24e-09	TFAP2B(var.2)
chr17-68377832-68379097	MA0810.1	chr17	68291267	68378465	87199	*	0.0567634	SLC16A6	5.62562	9.24e-09	TFAP2A(var.2)
chr17-68377832-68379097	MA0596.1	chr17	68291267	68378465	87199	*	0.0567634	SLC16A6	5.62562	9.24e-09	SREBF2
chr17-68377832-68379097	MA0147.3	chr17	68291267	68378465	87199	*	0.0567634	SLC16A6	5.62562	9.24e-09	MYC
chr17-68377832-68379097	MA1114.1	chr17	68291267	68378465	87199	*	0.0567634	SLC16A6	5.62562	9.24e-09	PBX3
chr17-68377832-68379097	MA0751.1	chr17	68291267	68378465	87199	*	0.0567634	SLC16A6	5.62562	9.24e-09	ZIC4
chr17-68377832-68379097	MA0774.1	chr17	68291267	68378465	87199	*	0.0567634	SLC16A6	5.62562	9.24e-09	MEIS2
chr17-68377832-68379097	MA0138.2	chr17	68291267	68378465	87199	*	0.0567634	SLC16A6	5.62562	9.24e-09	REST
chr17-68377832-68379097	MA0595.1	chr17	68291267	68378465	87199	*	0.0567634	SLC16A6	5.62562	9.24e-09	SREBF1
chr17-68377832-68379097	MA1584.1	chr17	68291267	68378465	87199	*	0.0567634	SLC16A6	5.62562	9.24e-09	ZIC5
chr17-68377832-68379097	MA0753.2	chr17	68291267	68378465	87199	*	0.0567634	SLC16A6	5.62562	9.24e-09	ZNF740
chr17-7557947-7559078	MA0062.3	chr17	7558513	7579467	20955	*	0.0554104	CD68	3.72501	9.77e-05	GABPA
chr17-7557947-7559078	MA0761.2	chr17	7558513	7579467	20955	*	0.0554104	CD68	3.72501	9.77e-05	ETV1
chr17-7557947-7559078	MA0473.3	chr17	7558513	7579467	20955	*	0.0554104	CD68	3.72501	9.77e-05	ELF1
chr17-7557947-7559078	MA0598.3	chr17	7558513	7579467	20955	*	0.0554104	CD68	3.72501	9.77e-05	EHF
chr17-7557947-7559078	MA1508.1	chr17	7558513	7579467	20955	*	0.0554104	CD68	3.72501	9.77e-05	IKZF1
chr17-7557947-7559078	MA0764.2	chr17	7558513	7579467	20955	*	0.0554104	CD68	3.72501	9.77e-05	ETV4
chr17-7557947-7559078	MA0640.2	chr17	7558513	7579467	20955	*	0.0554104	CD68	3.72501	9.77e-05	ELF3
chr17-7557947-7559078	MA0081.2	chr17	7558513	7579467	20955	*	0.0554104	CD68	3.72501	9.77e-05	SPIB
chr17-7557947-7559078	MA0080.5	chr17	7558513	7579467	20955	*	0.0554104	CD68	3.72501	9.77e-05	SPI1
chr17-7557947-7559078	MA0687.1	chr17	7558513	7579467	20955	*	0.0554104	CD68	3.72501	9.77e-05	SPIC
chr17-7557947-7559078	MA1528.1	chr17	7558513	7579467	20955	*	0.0554104	CD68	3.72501	9.77e-05	NFIX(var.2)
chr17-7557947-7559078	MA0136.2	chr17	7558513	7579467	20955	*	0.0554104	CD68	3.72501	9.77e-05	ELF5
chr17-7557947-7559078	MA1643.1	chr17	7558513	7579467	20955	*	0.0554104	CD68	3.72501	9.77e-05	NFIB
chr17-7557947-7559078	MA1149.1	chr17	7558513	7579467	20955	*	0.0554104	CD68	3.72501	9.77e-05	RARA::RXRG
chr17-7557947-7559078	MA1527.1	chr17	7558513	7579467	20955	*	0.0554104	CD68	3.72501	9.77e-05	NFIC(var.2)
chr17-7557947-7559078	MA0149.1	chr17	7558513	7579467	20955	*	0.0554104	CD68	3.72501	9.77e-05	EWSR1-FLI1
chr17-7557947-7559078	MA1652.1	chr17	7558513	7579467	20955	*	0.0554104	CD68	3.72501	9.77e-05	ZKSCAN5
chr17-7557947-7559078	MA0119.1	chr17	7558513	7579467	20955	*	0.0554104	CD68	3.72501	9.77e-05	NFIC::TLX1
chr17-7557947-7559078	MA1535.1	chr17	7558513	7579467	20955	*	0.0554104	CD68	3.72501	9.77e-05	NR2C1
chr17-7557947-7559078	MA0513.1	chr17	7558513	7579467	20955	*	0.0554104	CD68	3.72501	9.77e-05	SMAD2::SMAD3::SMAD4
chr17-7557947-7559078	MA0105.4	chr17	7558513	7579467	20955	*	0.0554104	CD68	3.72501	9.77e-05	NFKB1
chr17-7557947-7559078	MA0778.1	chr17	7558513	7579467	20955	*	0.0554104	CD68	3.72501	9.77e-05	NFKB2
chr17-7557947-7559078	MA1467.1	chr17	7558513	7579467	20955	*	0.0554104	CD68	3.72501	9.77e-05	ATOH1(var.2)
chr17-7557947-7559078	MA0050.2	chr17	7558513	7579467	20955	*	0.0554104	CD68	3.72501	9.77e-05	IRF1
chr17-7557947-7559078	MA1593.1	chr17	7558513	7579467	20955	*	0.0554104	CD68	3.72501	9.77e-05	ZNF317
chr17-7557947-7559078	MA0155.1	chr17	7558513	7579467	20955	*	0.0554104	CD68	3.72501	9.77e-05	INSM1
chr17-7557947-7559078	MA1484.1	chr17	7558513	7579467	20955	*	0.0554104	CD68	3.72501	9.77e-05	ETS2
chr17-7557947-7559078	MA1532.1	chr17	7558513	7579467	20955	*	0.0554104	CD68	3.72501	9.77e-05	NR1D2
chr17-7557947-7559078	MA1597.1	chr17	7558513	7579467	20955	*	0.0554104	CD68	3.72501	9.77e-05	ZNF528
chr17-7557947-7559078	MA0597.1	chr17	7558513	7579467	20955	*	0.0554104	CD68	3.72501	9.77e-05	THAP1
chr17-7557947-7559078	MA1116.1	chr17	7558513	7579467	20955	*	0.0554104	CD68	3.72501	9.77e-05	RBPJ
chr17-7557947-7559078	MA0698.1	chr17	7558513	7579467	20955	*	0.0554104	CD68	3.72501	9.77e-05	ZBTB18
chr17-7557947-7559078	MA0731.1	chr17	7558513	7579467	20955	*	0.0554104	CD68	3.72501	9.77e-05	BCL6B
chr17-7557947-7559078	MA0762.1	chr17	7558513	7579467	20955	*	0.0554104	CD68	3.72501	9.77e-05	ETV2
chr17-7557947-7559078	MA1548.1	chr17	7558513	7579467	20955	*	0.0554104	CD68	3.72501	9.77e-05	PLAGL2
chr17-7557947-7559078	MA1649.1	chr17	7558513	7579467	20955	*	0.0554104	CD68	3.72501	9.77e-05	ZBTB12
chr17-7557947-7559078	MA0025.2	chr17	7558513	7579467	20955	*	0.0554104	CD68	3.72501	9.77e-05	NFIL3
chr17-7557947-7559078	MA1589.1	chr17	7558513	7579467	20955	*	0.0554104	CD68	3.72501	9.77e-05	ZNF140
chr17-7557947-7559078	MA0048.2	chr17	7558513	7579467	20955	*	0.0554104	CD68	3.72501	9.77e-05	NHLH1
chr17-7557947-7559078	MA0003.4	chr17	7558513	7579467	20955	*	0.0554104	CD68	3.72501	9.77e-05	TFAP2A
chr17-7557947-7559078	MA1514.1	chr17	7558513	7579467	20955	*	0.0554104	CD68	3.72501	9.77e-05	KLF17
chr17-7557947-7559078	MA0753.2	chr17	7558513	7579467	20955	*	0.0554104	CD68	3.72501	9.77e-05	ZNF740
chr18-48813474-48815538	MA0598.3	chr18	48814506	48950711	136206	*	0.0986514	SMAD7	8.76319	9.49e-19	EHF
chr18-48813474-48815538	MA0764.2	chr18	48814506	48950711	136206	*	0.0986514	SMAD7	8.76319	9.49e-19	ETV4
chr18-48813474-48815538	MA0081.2	chr18	48814506	48950711	136206	*	0.0986514	SMAD7	8.76319	9.49e-19	SPIB
chr18-48813474-48815538	MA0080.5	chr18	48814506	48950711	136206	*	0.0986514	SMAD7	8.76319	9.49e-19	SPI1
chr18-48813474-48815538	MA0687.1	chr18	48814506	48950711	136206	*	0.0986514	SMAD7	8.76319	9.49e-19	SPIC
chr18-48813474-48815538	MA1643.1	chr18	48814506	48950711	136206	*	0.0986514	SMAD7	8.76319	9.49e-19	NFIB
chr18-48813474-48815538	MA0489.1	chr18	48814506	48950711	136206	*	0.0986514	SMAD7	8.76319	9.49e-19	JUN(var.2)
chr18-48813474-48815538	MA1149.1	chr18	48814506	48950711	136206	*	0.0986514	SMAD7	8.76319	9.49e-19	RARA::RXRG
chr18-48813474-48815538	MA0089.2	chr18	48814506	48950711	136206	*	0.0986514	SMAD7	8.76319	9.49e-19	NFE2L1
chr18-48813474-48815538	MA1652.1	chr18	48814506	48950711	136206	*	0.0986514	SMAD7	8.76319	9.49e-19	ZKSCAN5
chr18-48813474-48815538	MA0154.4	chr18	48814506	48950711	136206	*	0.0986514	SMAD7	8.76319	9.49e-19	EBF1
chr18-48813474-48815538	MA1576.1	chr18	48814506	48950711	136206	*	0.0986514	SMAD7	8.76319	9.49e-19	THRB(var.3)
chr18-48813474-48815538	MA1637.1	chr18	48814506	48950711	136206	*	0.0986514	SMAD7	8.76319	9.49e-19	EBF3
chr18-48813474-48815538	MA0513.1	chr18	48814506	48950711	136206	*	0.0986514	SMAD7	8.76319	9.49e-19	SMAD2::SMAD3::SMAD4
chr18-48813474-48815538	MA1642.1	chr18	48814506	48950711	136206	*	0.0986514	SMAD7	8.76319	9.49e-19	NEUROG2(var.2)
chr18-48813474-48815538	MA1467.1	chr18	48814506	48950711	136206	*	0.0986514	SMAD7	8.76319	9.49e-19	ATOH1(var.2)
chr18-48813474-48815538	MA1593.1	chr18	48814506	48950711	136206	*	0.0986514	SMAD7	8.76319	9.49e-19	ZNF317
chr18-48813474-48815538	MA1532.1	chr18	48814506	48950711	136206	*	0.0986514	SMAD7	8.76319	9.49e-19	NR1D2
chr18-48813474-48815538	MA1109.1	chr18	48814506	48950711	136206	*	0.0986514	SMAD7	8.76319	9.49e-19	NEUROD1
chr18-48813474-48815538	MA1635.1	chr18	48814506	48950711	136206	*	0.0986514	SMAD7	8.76319	9.49e-19	BHLHE22(var.2)
chr18-48813474-48815538	MA0510.2	chr18	48814506	48950711	136206	*	0.0986514	SMAD7	8.76319	9.49e-19	RFX5
chr18-48813474-48815538	MA1579.1	chr18	48814506	48950711	136206	*	0.0986514	SMAD7	8.76319	9.49e-19	ZBTB26
chr18-48813474-48815538	MA0731.1	chr18	48814506	48950711	136206	*	0.0986514	SMAD7	8.76319	9.49e-19	BCL6B
chr18-48813474-48815538	MA0488.1	chr18	48814506	48950711	136206	*	0.0986514	SMAD7	8.76319	9.49e-19	JUN
chr18-48813474-48815538	MA1632.1	chr18	48814506	48950711	136206	*	0.0986514	SMAD7	8.76319	9.49e-19	ATF2
chr18-48813474-48815538	MA0492.1	chr18	48814506	48950711	136206	*	0.0986514	SMAD7	8.76319	9.49e-19	JUND(var.2)
chr18-48813474-48815538	MA0018.4	chr18	48814506	48950711	136206	*	0.0986514	SMAD7	8.76319	9.49e-19	CREB1
chr18-48813474-48815538	MA0509.2	chr18	48814506	48950711	136206	*	0.0986514	SMAD7	8.76319	9.49e-19	RFX1
chr18-48813474-48815538	MA0798.2	chr18	48814506	48950711	136206	*	0.0986514	SMAD7	8.76319	9.49e-19	RFX3
chr18-48813474-48815538	MA0694.1	chr18	48814506	48950711	136206	*	0.0986514	SMAD7	8.76319	9.49e-19	ZBTB7B
chr18-48813474-48815538	MA0863.1	chr18	48814506	48950711	136206	*	0.0986514	SMAD7	8.76319	9.49e-19	MTF1
chr18-48813474-48815538	MA0695.1	chr18	48814506	48950711	136206	*	0.0986514	SMAD7	8.76319	9.49e-19	ZBTB7C
chr18-48813474-48815538	MA0498.2	chr18	48814506	48950711	136206	*	0.0986514	SMAD7	8.76319	9.49e-19	MEIS1
chr18-48813474-48815538	MA0048.2	chr18	48814506	48950711	136206	*	0.0986514	SMAD7	8.76319	9.49e-19	NHLH1
chr18-48813474-48815538	MA0003.4	chr18	48814506	48950711	136206	*	0.0986514	SMAD7	8.76319	9.49e-19	TFAP2A
chr18-48813474-48815538	MA0833.2	chr18	48814506	48950711	136206	*	0.0986514	SMAD7	8.76319	9.49e-19	ATF4
chr18-48813474-48815538	MA1514.1	chr18	48814506	48950711	136206	*	0.0986514	SMAD7	8.76319	9.49e-19	KLF17
chr18-48813474-48815538	MA1485.1	chr18	48814506	48950711	136206	*	0.0986514	SMAD7	8.76319	9.49e-19	FERD3L
chr18-48813474-48815538	MA0774.1	chr18	48814506	48950711	136206	*	0.0986514	SMAD7	8.76319	9.49e-19	MEIS2
chr18-48813474-48815538	MA0736.1	chr18	48814506	48950711	136206	*	0.0986514	SMAD7	8.76319	9.49e-19	GLIS2
chr18-48813474-48815538	MA0847.2	chr18	48814506	48950711	136206	*	0.0986514	SMAD7	8.76319	9.49e-19	FOXD2
chr19-10269281-10272000	MA1508.1	chr19	10270641	10270835	195	*	0.0965205	ICAM1	5.69081	6.32e-09	IKZF1
chr19-10269281-10272000	MA0081.2	chr19	10270641	10270835	195	*	0.0965205	ICAM1	5.69081	6.32e-09	SPIB
chr19-10269281-10272000	MA0080.5	chr19	10270641	10270835	195	*	0.0965205	ICAM1	5.69081	6.32e-09	SPI1
chr19-10269281-10272000	MA0687.1	chr19	10270641	10270835	195	*	0.0965205	ICAM1	5.69081	6.32e-09	SPIC
chr19-10269281-10272000	MA1528.1	chr19	10270641	10270835	195	*	0.0965205	ICAM1	5.69081	6.32e-09	NFIX(var.2)
chr19-10269281-10272000	MA1643.1	chr19	10270641	10270835	195	*	0.0965205	ICAM1	5.69081	6.32e-09	NFIB
chr19-10269281-10272000	MA1527.1	chr19	10270641	10270835	195	*	0.0965205	ICAM1	5.69081	6.32e-09	NFIC(var.2)
chr19-10269281-10272000	MA0258.2	chr19	10270641	10270835	195	*	0.0965205	ICAM1	5.69081	6.32e-09	ESR2
chr19-10269281-10272000	MA0149.1	chr19	10270641	10270835	195	*	0.0965205	ICAM1	5.69081	6.32e-09	EWSR1-FLI1
chr19-10269281-10272000	MA0496.3	chr19	10270641	10270835	195	*	0.0965205	ICAM1	5.69081	6.32e-09	MAFK
chr19-10269281-10272000	MA1652.1	chr19	10270641	10270835	195	*	0.0965205	ICAM1	5.69081	6.32e-09	ZKSCAN5
chr19-10269281-10272000	MA0107.1	chr19	10270641	10270835	195	*	0.0965205	ICAM1	5.69081	6.32e-09	RELA
chr19-10269281-10272000	MA0592.3	chr19	10270641	10270835	195	*	0.0965205	ICAM1	5.69081	6.32e-09	ESRRA
chr19-10269281-10272000	MA0101.1	chr19	10270641	10270835	195	*	0.0965205	ICAM1	5.69081	6.32e-09	REL
chr19-10269281-10272000	MA0119.1	chr19	10270641	10270835	195	*	0.0965205	ICAM1	5.69081	6.32e-09	NFIC::TLX1
chr19-10269281-10272000	MA1535.1	chr19	10270641	10270835	195	*	0.0965205	ICAM1	5.69081	6.32e-09	NR2C1
chr19-10269281-10272000	MA0154.4	chr19	10270641	10270835	195	*	0.0965205	ICAM1	5.69081	6.32e-09	EBF1
chr19-10269281-10272000	MA1576.1	chr19	10270641	10270835	195	*	0.0965205	ICAM1	5.69081	6.32e-09	THRB(var.3)
[truncated: 2,392 more rows]
