# Supplementary material for: A distinct monocyte transcriptional state links systemic immune dysregulation to pulmonary impairment in long COVID
Source: Nat Immunol. 2026 Jan 14;27(2):200–12. doi: 10.1038/s41590-025-02387-1 (PMC12864029; doi:10.1038/s41590-025-02387-1)
Supplement: Supplementary file 6 — DGE between LC-Mohi and LC-Molo. [file 41590_2025_2387_MOESM6_ESM.xlsx]

## Sheet: Stimulated_DGE_new MOESM6
Differenbal Gene expression profile of LC-Mohi vs LC-Molo, stimulated samples only.
p_val	GeneName	avg_log2FC	pct.1	pct.2	p_val_adj	Comparison
4.25e-09	EPSTI1	-0.757521	0.184	0.303	0.000112038	LC-MohivsLC-Molo_StimOnly
5.38e-09	AKR1C1	1.89855	0.136	0.061	0.000141969	LC-MohivsLC-Molo_StimOnly
6.62e-09	SOD2	-0.28927	0.872	0.921	0.000174495	LC-MohivsLC-Molo_StimOnly
6.66e-09	GK	-0.586409	0.423	0.543	0.000175698	LC-MohivsLC-Molo_StimOnly
7.63e-09	ASCC3	-0.936679	0.139	0.247	0.000201372	LC-MohivsLC-Molo_StimOnly
7.84e-09	EML4	-0.701643	0.194	0.324	0.000206836	LC-MohivsLC-Molo_StimOnly
8.66e-09	IL15RA	-0.96325	0.176	0.29	0.000228333	LC-MohivsLC-Molo_StimOnly
1.19e-08	STAT2	-1.42989	0.076	0.167	0.000312777	LC-MohivsLC-Molo_StimOnly
1.56e-08	MAP3K5	-0.60043	0.302	0.433	0.000412769	LC-MohivsLC-Molo_StimOnly
2.23e-08	IDO1	-1.17396	0.105	0.204	0.000588232	LC-MohivsLC-Molo_StimOnly
2.63e-08	RNF144B	-0.550103	0.468	0.581	0.000693537	LC-MohivsLC-Molo_StimOnly
2.87e-08	JARID2	0.366525	0.878	0.858	0.00075608	LC-MohivsLC-Molo_StimOnly
3.12e-08	TNFAIP2	-0.607029	0.406	0.522	0.000823751	LC-MohivsLC-Molo_StimOnly
3.37e-08	RIN2	-0.711249	0.324	0.446	0.000888619	LC-MohivsLC-Molo_StimOnly
4.87e-08	RNF213-AS1	-1.23224	0.066	0.153	0.00128329	LC-MohivsLC-Molo_StimOnly
5.01e-08	LILRB1	-2.05669	0.028	0.095	0.00132126	LC-MohivsLC-Molo_StimOnly
5.39e-08	LUCAT1	0.39856	0.81	0.805	0.00142258	LC-MohivsLC-Molo_StimOnly
5.99e-08	PSMD5	0.83709	0.324	0.22	0.00158029	LC-MohivsLC-Molo_StimOnly
8.42e-08	LILRB4	-1.85775	0.023	0.087	0.00222027	LC-MohivsLC-Molo_StimOnly
9.65e-08	CCL3	-0.626278	0.796	0.826	0.0025445	LC-MohivsLC-Molo_StimOnly
1.74e-07	AK4	-0.819616	0.12	0.219	0.00459526	LC-MohivsLC-Molo_StimOnly
2.01e-07	HMOX1	1.91972	0.082	0.03	0.00529751	LC-MohivsLC-Molo_StimOnly
2.03e-07	ITGB8	-0.368599	0.568	0.687	0.00534158	LC-MohivsLC-Molo_StimOnly
2.17e-07	PARP9	-1.17638	0.059	0.136	0.00573492	LC-MohivsLC-Molo_StimOnly
2.47e-07	PLSCR1	-0.835694	0.116	0.209	0.00652771	LC-MohivsLC-Molo_StimOnly
3.06e-07	TNFRSF14	-0.884386	0.08	0.165	0.00807613	LC-MohivsLC-Molo_StimOnly
3.39e-07	SUSD6	-0.507703	0.38	0.501	0.00894105	LC-MohivsLC-Molo_StimOnly
3.76e-07	PARP12	-1.54419	0.059	0.133	0.00990593	LC-MohivsLC-Molo_StimOnly
3.86e-07	SLC2A6	-0.51729	0.279	0.392	0.0101783	LC-MohivsLC-Molo_StimOnly
3.99e-07	CSF2	-1.61228	0.088	0.171	0.0105255	LC-MohivsLC-Molo_StimOnly
4.39e-07	ISG15	-0.829487	0.145	0.242	0.0115913	LC-MohivsLC-Molo_StimOnly
4.89e-07	CES1	-0.736877	0.173	0.274	0.012902	LC-MohivsLC-Molo_StimOnly
5.18e-07	P4HB	-0.699026	0.139	0.237	0.0136556	LC-MohivsLC-Molo_StimOnly
5.26e-07	NBN	-0.836573	0.157	0.253	0.0138826	LC-MohivsLC-Molo_StimOnly
5.78e-07	SCN1B	-1.1467	0.054	0.127	0.015236	LC-MohivsLC-Molo_StimOnly
5.81e-07	GCLC	0.958874	0.253	0.162	0.0153116	LC-MohivsLC-Molo_StimOnly
5.93e-07	CDC42SE2	-0.451528	0.461	0.566	0.0156367	LC-MohivsLC-Molo_StimOnly
6.24e-07	SAMHD1	-1.00824	0.035	0.101	0.0164531	LC-MohivsLC-Molo_StimOnly
6.46e-07	SAMD9L	-1.6387	0.046	0.114	0.0170395	LC-MohivsLC-Molo_StimOnly
7.53e-07	PLD1	-0.405397	0.255	0.374	0.0198655	LC-MohivsLC-Molo_StimOnly
7.7e-07	EIF2AK2	-0.812445	0.085	0.167	0.0203092	LC-MohivsLC-Molo_StimOnly
8.31e-07	AQP9	-0.439187	0.495	0.603	0.0219079	LC-MohivsLC-Molo_StimOnly
8.53e-07	FSIP1	-1.04601	0.071	0.15	0.022507	LC-MohivsLC-Molo_StimOnly
1.5e-06	ZNF804A	0.718045	0.406	0.32	0.0396793	LC-MohivsLC-Molo_StimOnly
1.64e-06	OAS2	-1.19702	0.028	0.085	0.043334	LC-MohivsLC-Molo_StimOnly
1.65e-06	HELZ2	-1.44872	0.046	0.111	0.0435769	LC-MohivsLC-Molo_StimOnly
1.76e-06	MT2A	-0.982624	0.103	0.185	0.0463382	LC-MohivsLC-Molo_StimOnly
1.78e-06	SLFN12L	-1.85212	0.015	0.065	0.0470333	LC-MohivsLC-Molo_StimOnly
1.8e-06	AHRR	0.621973	0.448	0.36	0.0474821	LC-MohivsLC-Molo_StimOnly
1.83e-06	PML	-1.14764	0.059	0.128	0.0481741	LC-MohivsLC-Molo_StimOnly
2.01e-06	IL24	-1.36957	0.057	0.126	0.0531464	LC-MohivsLC-Molo_StimOnly
2.06e-06	VPS13C	-0.702405	0.133	0.224	0.0542868	LC-MohivsLC-Molo_StimOnly
2.06e-06	LINC00910	0.947117	0.315	0.232	0.0543131	LC-MohivsLC-Molo_StimOnly
2.2e-06	IFNG	-2.01013	0.028	0.083	0.0579646	LC-MohivsLC-Molo_StimOnly
2.37e-06	MX1	-0.928213	0.077	0.152	0.0626152	LC-MohivsLC-Molo_StimOnly
2.4e-06	ZSWIM6	0.440201	0.673	0.632	0.06326	LC-MohivsLC-Molo_StimOnly
2.41e-06	PPP2R5C	-0.928376	0.139	0.226	0.0636026	LC-MohivsLC-Molo_StimOnly
2.44e-06	TXNRD1	0.46275	0.711	0.665	0.0644541	LC-MohivsLC-Molo_StimOnly
2.78e-06	SLC25A13	-0.497165	0.224	0.33	0.0734355	LC-MohivsLC-Molo_StimOnly
2.88e-06	SDC2	-0.749997	0.14	0.229	0.0759031	LC-MohivsLC-Molo_StimOnly
2.97e-06	P2RX4	-0.551622	0.335	0.432	0.0784613	LC-MohivsLC-Molo_StimOnly
3.04e-06	CCL2	-1.23354	0.097	0.177	0.0801155	LC-MohivsLC-Molo_StimOnly
3.57e-06	CTSL	-0.380094	0.463	0.573	0.0941493	LC-MohivsLC-Molo_StimOnly
3.85e-06	ARID5B	-0.317445	0.364	0.481	0.101545	LC-MohivsLC-Molo_StimOnly
4.15e-06	MAML2	-0.306644	0.719	0.81	0.109539	LC-MohivsLC-Molo_StimOnly
4.62e-06	CASP7	-2.46849	0.011	0.054	0.121838	LC-MohivsLC-Molo_StimOnly
4.97e-06	ZNRF2	-0.980135	0.167	0.253	0.131068	LC-MohivsLC-Molo_StimOnly
5.03e-06	RUNX1	-0.37582	0.532	0.641	0.132591	LC-MohivsLC-Molo_StimOnly
5.38e-06	SP110	-0.860053	0.066	0.136	0.141848	LC-MohivsLC-Molo_StimOnly
6.02e-06	XIST	0.566825	0.299	0.209	0.15883	LC-MohivsLC-Molo_StimOnly
6.29e-06	IFIT3	-1.40814	0.045	0.104	0.165865	LC-MohivsLC-Molo_StimOnly
7.36e-06	KANK1	-0.462226	0.315	0.424	0.194232	LC-MohivsLC-Molo_StimOnly
9.77e-06	GCH1	-0.399323	0.284	0.392	0.257803	LC-MohivsLC-Molo_StimOnly
1.06e-05	U2AF1L5	-6.47542	0	0.029	0.279095	LC-MohivsLC-Molo_StimOnly
1.13e-05	AHR	0.657734	0.406	0.32	0.298237	LC-MohivsLC-Molo_StimOnly
1.21e-05	PLA2G4A	-0.976468	0.117	0.192	0.319192	LC-MohivsLC-Molo_StimOnly
1.27e-05	ISG20	-0.755774	0.188	0.272	0.335001	LC-MohivsLC-Molo_StimOnly
1.43e-05	PCNX1	-0.475561	0.276	0.38	0.37657	LC-MohivsLC-Molo_StimOnly
1.44e-05	KCNJ2	-1.36828	0.071	0.134	0.37964	LC-MohivsLC-Molo_StimOnly
1.78e-05	CDK14	0.354679	0.722	0.677	0.468451	LC-MohivsLC-Molo_StimOnly
1.79e-05	UBR1	-0.825946	0.154	0.234	0.471489	LC-MohivsLC-Molo_StimOnly
1.82e-05	ASAP1	0.324379	0.775	0.741	0.480258	LC-MohivsLC-Molo_StimOnly
1.86e-05	GPAT3	0.974924	0.156	0.093	0.489315	LC-MohivsLC-Molo_StimOnly
1.91e-05	DCSTAMP	2.84802	0.031	0.007	0.504257	LC-MohivsLC-Molo_StimOnly
1.97e-05	IGKC	1.54777	0.235	0.162	0.519511	LC-MohivsLC-Molo_StimOnly
1.98e-05	PKIA	-1.88934	0.011	0.049	0.522968	LC-MohivsLC-Molo_StimOnly
2.09e-05	GBP4	-0.965032	0.065	0.128	0.550126	LC-MohivsLC-Molo_StimOnly
2.45e-05	CBLB	-1.09981	0.063	0.124	0.646592	LC-MohivsLC-Molo_StimOnly
2.84e-05	ICAM1	-0.39808	0.358	0.456	0.749341	LC-MohivsLC-Molo_StimOnly
2.92e-05	RNF149	-0.583917	0.211	0.297	0.768961	LC-MohivsLC-Molo_StimOnly
2.97e-05	MET	-0.801625	0.199	0.283	0.784605	LC-MohivsLC-Molo_StimOnly
2.99e-05	OCEL1	4.73945	0.015	0.001	0.789528	LC-MohivsLC-Molo_StimOnly
3e-05	MMP14	-0.605596	0.182	0.268	0.790757	LC-MohivsLC-Molo_StimOnly
3.32e-05	HS3ST3B1	-0.583605	0.105	0.178	0.876685	LC-MohivsLC-Molo_StimOnly
3.49e-05	FNBP4	-0.505717	0.201	0.289	0.921771	LC-MohivsLC-Molo_StimOnly
3.56e-05	SYNE2	-0.859822	0.083	0.149	0.939742	LC-MohivsLC-Molo_StimOnly
3.71e-05	GPR137B	-0.49837	0.201	0.288	0.978057	LC-MohivsLC-Molo_StimOnly
3.8e-05	RGPD2	-1.4134	0.015	0.055	1	LC-MohivsLC-Molo_StimOnly
3.93e-05	CARD11	-3.10385	0.009	0.044	1	LC-MohivsLC-Molo_StimOnly
4e-05	N4BP1	-0.410648	0.306	0.402	1	LC-MohivsLC-Molo_StimOnly
4.05e-05	AKR1C2	1.72425	0.035	0.01	1	LC-MohivsLC-Molo_StimOnly
4.1e-05	PELI2	1.07292	0.156	0.096	1	LC-MohivsLC-Molo_StimOnly
4.31e-05	DUSP5	-0.661984	0.116	0.186	1	LC-MohivsLC-Molo_StimOnly
4.51e-05	GIGYF1	-1.14075	0.066	0.126	1	LC-MohivsLC-Molo_StimOnly
4.55e-05	TPT1	0.421341	0.698	0.649	1	LC-MohivsLC-Molo_StimOnly
4.72e-05	APOL2	-1.56932	0.043	0.094	1	LC-MohivsLC-Molo_StimOnly
4.75e-05	HCAR3	-1.07105	0.031	0.079	1	LC-MohivsLC-Molo_StimOnly
4.98e-05	TYMP	-0.505484	0.211	0.298	1	LC-MohivsLC-Molo_StimOnly
4.98e-05	CD247	-1.26223	0.049	0.103	1	LC-MohivsLC-Molo_StimOnly
5.1e-05	NBPF9	-0.703968	0.154	0.23	1	LC-MohivsLC-Molo_StimOnly
5.13e-05	IL6	-0.480432	0.665	0.709	1	LC-MohivsLC-Molo_StimOnly
5.21e-05	PRKCQ	-2.02654	0.019	0.059	1	LC-MohivsLC-Molo_StimOnly
5.73e-05	PLEKHM3	0.468	0.485	0.419	1	LC-MohivsLC-Molo_StimOnly
5.77e-05	B2M	-0.157254	0.897	0.935	1	LC-MohivsLC-Molo_StimOnly
5.81e-05	MEIKIN	1.05027	0.134	0.079	1	LC-MohivsLC-Molo_StimOnly
6.24e-05	CEBPB	-0.596012	0.151	0.23	1	LC-MohivsLC-Molo_StimOnly
6.44e-05	NR4A2	0.85046	0.182	0.12	1	LC-MohivsLC-Molo_StimOnly
6.52e-05	OPTN	-0.576526	0.093	0.159	1	LC-MohivsLC-Molo_StimOnly
6.68e-05	DIRC3	-1.21126	0.025	0.068	1	LC-MohivsLC-Molo_StimOnly
6.81e-05	IRF7	-0.594893	0.093	0.159	1	LC-MohivsLC-Molo_StimOnly
7.66e-05	AP001011.1	-1.54264	0.026	0.069	1	LC-MohivsLC-Molo_StimOnly
8.12e-05	TMED9	-1.04073	0.034	0.081	1	LC-MohivsLC-Molo_StimOnly
8.34e-05	SERPINB10	-0.607904	0.08	0.142	1	LC-MohivsLC-Molo_StimOnly
8.49e-05	DUSP16	-0.706629	0.103	0.171	1	LC-MohivsLC-Molo_StimOnly
8.49e-05	SEPTIN10	1.10605	0.125	0.073	1	LC-MohivsLC-Molo_StimOnly
8.69e-05	IRF1	-0.281999	0.397	0.501	1	LC-MohivsLC-Molo_StimOnly
8.85e-05	LINC01176	-1.73779	0.025	0.066	1	LC-MohivsLC-Molo_StimOnly
8.96e-05	NRIP1	0.71239	0.282	0.209	1	LC-MohivsLC-Molo_StimOnly
9.19e-05	PLA2G7	-0.670734	0.187	0.263	1	LC-MohivsLC-Molo_StimOnly
9.24e-05	OASL	-0.650499	0.093	0.156	1	LC-MohivsLC-Molo_StimOnly
9.45e-05	HPN-AS1	-2.27256	0.003	0.03	1	LC-MohivsLC-Molo_StimOnly
9.59e-05	KANSL1	-0.559054	0.231	0.309	1	LC-MohivsLC-Molo_StimOnly
0.000101207	IRAK2	0.295573	0.736	0.695	1	LC-MohivsLC-Molo_StimOnly
0.000101805	SOS1	-0.457266	0.312	0.396	1	LC-MohivsLC-Molo_StimOnly
0.000102117	SLCO3A1	0.406844	0.593	0.543	1	LC-MohivsLC-Molo_StimOnly
0.000103769	ARL17A	-4.73228	0.002	0.026	1	LC-MohivsLC-Molo_StimOnly
0.000109511	MCTP1	0.338546	0.599	0.522	1	LC-MohivsLC-Molo_StimOnly
0.000112491	TLR2	-0.461139	0.269	0.354	1	LC-MohivsLC-Molo_StimOnly
0.000118858	RIPK2	-0.521877	0.25	0.334	1	LC-MohivsLC-Molo_StimOnly
0.000119224	CD274	-0.735088	0.176	0.247	1	LC-MohivsLC-Molo_StimOnly
0.00012095	CSTB	-0.392245	0.176	0.257	1	LC-MohivsLC-Molo_StimOnly
0.000122814	CXCL10	-1.64555	0.012	0.046	1	LC-MohivsLC-Molo_StimOnly
0.000126411	FAM107B	0.501823	0.497	0.428	1	LC-MohivsLC-Molo_StimOnly
0.000130437	TIAM1	0.787218	0.222	0.157	1	LC-MohivsLC-Molo_StimOnly
0.000137628	IFI6	-0.588261	0.031	0.075	1	LC-MohivsLC-Molo_StimOnly
0.000138812	ANKUB1	-0.631762	0.116	0.183	1	LC-MohivsLC-Molo_StimOnly
0.000141742	TNIP3	-0.499147	0.448	0.523	1	LC-MohivsLC-Molo_StimOnly
0.000143778	PTPN2	-0.523378	0.185	0.262	1	LC-MohivsLC-Molo_StimOnly
0.000143937	HIST2H2AA4	4.08735	0.015	0.001	1	LC-MohivsLC-Molo_StimOnly
0.000147298	OLR1	-0.738952	0.069	0.128	1	LC-MohivsLC-Molo_StimOnly
0.000154154	KHDRBS3	1.44957	0.037	0.012	1	LC-MohivsLC-Molo_StimOnly
0.000154637	ATP8A1	-1.21995	0.02	0.058	1	LC-MohivsLC-Molo_StimOnly
0.000156554	PSTPIP2	-0.410229	0.409	0.49	1	LC-MohivsLC-Molo_StimOnly
0.000156635	MAP3K8	-0.304991	0.44	0.54	1	LC-MohivsLC-Molo_StimOnly
0.000158243	CD48	-0.494355	0.11	0.176	1	LC-MohivsLC-Molo_StimOnly
0.000162698	ETS1	-0.570948	0.073	0.13	1	LC-MohivsLC-Molo_StimOnly
0.000166865	SEMA6B	-0.257372	0.222	0.31	1	LC-MohivsLC-Molo_StimOnly
0.000178585	MSC-AS1	-0.212408	0.306	0.402	1	LC-MohivsLC-Molo_StimOnly
0.000179152	IL1B	-0.169695	0.934	0.943	1	LC-MohivsLC-Molo_StimOnly
0.000180072	VAV1	-0.679636	0.137	0.203	1	LC-MohivsLC-Molo_StimOnly
0.000181256	PALM2-AKAP2	-0.214598	0.387	0.501	1	LC-MohivsLC-Molo_StimOnly
0.000183636	AGPAT4	-0.526075	0.215	0.291	1	LC-MohivsLC-Molo_StimOnly
0.000186629	ETV6	-0.185835	0.486	0.596	1	LC-MohivsLC-Molo_StimOnly
0.000188316	DTX3L	-0.833334	0.051	0.101	1	LC-MohivsLC-Molo_StimOnly
0.000188591	MCUB	-0.839149	0.083	0.14	1	LC-MohivsLC-Molo_StimOnly
0.000197241	HELB	-1.02652	0.046	0.094	1	LC-MohivsLC-Molo_StimOnly
0.000198107	BTG1	0.367013	0.65	0.615	1	LC-MohivsLC-Molo_StimOnly
0.000206358	CD300E	-0.692963	0.079	0.137	1	LC-MohivsLC-Molo_StimOnly
0.000212499	EEF1A1	0.295103	0.787	0.758	1	LC-MohivsLC-Molo_StimOnly
0.000217936	DDX5	-0.198003	0.551	0.648	1	LC-MohivsLC-Molo_StimOnly
0.000219652	MORC3	-0.581842	0.202	0.278	1	LC-MohivsLC-Molo_StimOnly
0.0002219	USP12	0.364181	0.597	0.566	1	LC-MohivsLC-Molo_StimOnly
0.000229049	S100A4	-0.806926	0.1	0.159	1	LC-MohivsLC-Molo_StimOnly
0.000238476	LINC00355	-8.42655	0	0.021	1	LC-MohivsLC-Molo_StimOnly
0.000241647	CAMK4	-0.944884	0.043	0.09	1	LC-MohivsLC-Molo_StimOnly
0.000241907	ZNF516	0.719858	0.171	0.112	1	LC-MohivsLC-Molo_StimOnly
0.00024635	PILRA	-0.368074	0.35	0.431	1	LC-MohivsLC-Molo_StimOnly
0.000250215	MIR3945HG	-0.340803	0.336	0.433	1	LC-MohivsLC-Molo_StimOnly
0.000250485	CPQ	-0.437896	0.333	0.414	1	LC-MohivsLC-Molo_StimOnly
0.000257884	IFI44L	-1.85743	0.025	0.062	1	LC-MohivsLC-Molo_StimOnly
0.000258987	RHBDF2	-1.08216	0.074	0.127	1	LC-MohivsLC-Molo_StimOnly
0.000260826	RSAD2	-1.5029	0.043	0.088	1	LC-MohivsLC-Molo_StimOnly
0.00027081	SYTL3	-0.761964	0.08	0.136	1	LC-MohivsLC-Molo_StimOnly
0.000270901	VPS29	-1.65762	0.032	0.073	1	LC-MohivsLC-Molo_StimOnly
0.000290488	CAMKMT	-1.22188	0.019	0.054	1	LC-MohivsLC-Molo_StimOnly
0.00029457	GPR65	1.24043	0.048	0.019	1	LC-MohivsLC-Molo_StimOnly
0.000294855	CFAP46	-1.41272	0.031	0.071	1	LC-MohivsLC-Molo_StimOnly
0.000305535	COPA	-0.392848	0.225	0.304	1	LC-MohivsLC-Molo_StimOnly
0.000309751	S100A6	-0.409561	0.222	0.302	1	LC-MohivsLC-Molo_StimOnly
0.000311233	RASA2	-0.388596	0.17	0.246	1	LC-MohivsLC-Molo_StimOnly
0.000316347	TAP1	-0.591242	0.123	0.189	1	LC-MohivsLC-Molo_StimOnly
0.000325895	SPECC1L	-0.580784	0.165	0.234	1	LC-MohivsLC-Molo_StimOnly
0.000333725	SLC7A11	0.246999	0.85	0.868	1	LC-MohivsLC-Molo_StimOnly
0.000339598	CFB	-2.20608	0.006	0.032	1	LC-MohivsLC-Molo_StimOnly
0.000341385	P2RX7	-1.18763	0.062	0.11	1	LC-MohivsLC-Molo_StimOnly
0.000347837	LINC01871	-1.56938	0.011	0.04	1	LC-MohivsLC-Molo_StimOnly
0.000352816	RAB20	-1.6431	0.023	0.059	1	LC-MohivsLC-Molo_StimOnly
0.000358011	WDR11	-0.565215	0.123	0.185	1	LC-MohivsLC-Molo_StimOnly
0.000362104	BATF	-0.329355	0.071	0.126	1	LC-MohivsLC-Molo_StimOnly
0.000365577	HM13	-0.26782	0.248	0.338	1	LC-MohivsLC-Molo_StimOnly
0.000370791	KLHL28	-1.01664	0.032	0.073	1	LC-MohivsLC-Molo_StimOnly
0.000382715	PBX3	1.03458	0.233	0.175	1	LC-MohivsLC-Molo_StimOnly
0.000388558	NFATC2	-1.73124	0.022	0.057	1	LC-MohivsLC-Molo_StimOnly
0.000410869	NBPF26	-1.04901	0.04	0.083	1	LC-MohivsLC-Molo_StimOnly
0.000415258	PFKFB3	-0.275249	0.525	0.614	1	LC-MohivsLC-Molo_StimOnly
0.000420264	CYBA	-0.225084	0.42	0.512	1	LC-MohivsLC-Molo_StimOnly
0.000420437	IL7R	-0.412058	0.315	0.39	1	LC-MohivsLC-Molo_StimOnly
0.000424659	IVNS1ABP	-0.449645	0.306	0.38	1	LC-MohivsLC-Molo_StimOnly
0.000435973	SOCS3	-0.524302	0.142	0.209	1	LC-MohivsLC-Molo_StimOnly
0.000437343	DENND3	-1.40255	0.04	0.082	1	LC-MohivsLC-Molo_StimOnly
0.000440389	HPN	-0.572006	0.11	0.172	1	LC-MohivsLC-Molo_StimOnly
0.000480899	RHOB	1.78506	0.042	0.016	1	LC-MohivsLC-Molo_StimOnly
0.000481337	NKTR	-0.561195	0.079	0.131	1	LC-MohivsLC-Molo_StimOnly
0.000483968	NOTCH2	0.370857	0.543	0.495	1	LC-MohivsLC-Molo_StimOnly
0.000500268	SLC11A1	-0.314139	0.094	0.155	1	LC-MohivsLC-Molo_StimOnly
0.00051528	ERP44	-0.368223	0.199	0.273	1	LC-MohivsLC-Molo_StimOnly
0.000526032	EHMT1	-0.513976	0.117	0.178	1	LC-MohivsLC-Molo_StimOnly
0.000587262	SP100	-0.383921	0.367	0.445	1	LC-MohivsLC-Molo_StimOnly
0.000589122	ADAR	-0.420421	0.194	0.262	1	LC-MohivsLC-Molo_StimOnly
0.000590866	B3GNT5	0.699971	0.258	0.2	1	LC-MohivsLC-Molo_StimOnly
0.000591519	SLC15A3	-0.496432	0.074	0.127	1	LC-MohivsLC-Molo_StimOnly
0.000609217	IFIT1	-1.46421	0.012	0.041	1	LC-MohivsLC-Molo_StimOnly
0.000622345	ADA	-0.440901	0.255	0.333	1	LC-MohivsLC-Molo_StimOnly
0.000635314	BANP	-0.238454	0.48	0.555	1	LC-MohivsLC-Molo_StimOnly
0.000637663	RBM27	-0.478996	0.113	0.17	1	LC-MohivsLC-Molo_StimOnly
0.000640402	MYO15B	-0.629441	0.015	0.046	1	LC-MohivsLC-Molo_StimOnly
0.000640577	PTAFR	-0.707132	0.086	0.139	1	LC-MohivsLC-Molo_StimOnly
0.000685887	ARID2	-0.415178	0.21	0.281	1	LC-MohivsLC-Molo_StimOnly
0.000688988	TM4SF19	0.923779	0.159	0.11	1	LC-MohivsLC-Molo_StimOnly
0.000692064	SIDT1	-3.90799	0.003	0.024	1	LC-MohivsLC-Molo_StimOnly
0.000693928	TTC39B	-1.57938	0.015	0.046	1	LC-MohivsLC-Molo_StimOnly
0.000694993	DPYD	-0.337703	0.361	0.443	1	LC-MohivsLC-Molo_StimOnly
0.000705223	SLC11A2	-0.340286	0.292	0.369	1	LC-MohivsLC-Molo_StimOnly
0.000713953	VAV2	-0.650589	0.093	0.148	1	LC-MohivsLC-Molo_StimOnly
0.000719612	TAPBP	-0.291076	0.262	0.341	1	LC-MohivsLC-Molo_StimOnly
0.000732846	ALDH1A2	-0.501731	0.117	0.178	1	LC-MohivsLC-Molo_StimOnly
0.000740935	PI4K2B	-1.16483	0.049	0.092	1	LC-MohivsLC-Molo_StimOnly
0.000753233	SPATA5	-1.83394	0.005	0.027	1	LC-MohivsLC-Molo_StimOnly
0.000768796	HIF1A	-0.406982	0.375	0.454	1	LC-MohivsLC-Molo_StimOnly
0.000784079	SUCO	-0.598728	0.079	0.131	1	LC-MohivsLC-Molo_StimOnly
0.000832329	PLCXD2	-3.91605	0.002	0.021	1	LC-MohivsLC-Molo_StimOnly
0.000834385	GPR183	0.71059	0.235	0.175	1	LC-MohivsLC-Molo_StimOnly
0.000851947	FMNL1	-0.498304	0.102	0.158	1	LC-MohivsLC-Molo_StimOnly
0.000871543	LACTB	-0.224378	0.191	0.264	1	LC-MohivsLC-Molo_StimOnly
0.000874186	HIF1A-AS3	-0.616086	0.086	0.138	1	LC-MohivsLC-Molo_StimOnly
0.000900605	TAP2	-0.932689	0.034	0.071	1	LC-MohivsLC-Molo_StimOnly
0.000908426	CPNE8	-0.479397	0.125	0.186	1	LC-MohivsLC-Molo_StimOnly
0.000910589	GORASP2	-0.766095	0.06	0.106	1	LC-MohivsLC-Molo_StimOnly
0.000937939	DDX58	-0.667267	0.127	0.185	1	LC-MohivsLC-Molo_StimOnly
0.000940484	UTY	-0.562368	0.13	0.189	1	LC-MohivsLC-Molo_StimOnly
0.000950322	TRIM25	-0.478651	0.196	0.264	1	LC-MohivsLC-Molo_StimOnly
0.000976918	TNF	-0.705156	0.282	0.349	1	LC-MohivsLC-Molo_StimOnly
0.00100137	AKNA	-1.06817	0.04	0.079	1	LC-MohivsLC-Molo_StimOnly
0.00103661	RABGEF1	0.447505	0.625	0.593	1	LC-MohivsLC-Molo_StimOnly
0.00106999	TGFBR3	-1.47855	0.035	0.072	1	LC-MohivsLC-Molo_StimOnly
0.0010805	TAB3	-0.386389	0.113	0.17	1	LC-MohivsLC-Molo_StimOnly
0.00110024	NTSR1	1.49469	0.039	0.015	1	LC-MohivsLC-Molo_StimOnly
0.00112438	AMPD3	0.331372	0.6	0.556	1	LC-MohivsLC-Molo_StimOnly
0.00114861	TRIM14	-1.45565	0.028	0.062	1	LC-MohivsLC-Molo_StimOnly
0.00116822	RAB7A	0.376509	0.651	0.642	1	LC-MohivsLC-Molo_StimOnly
0.0011732	SLC30A4	-0.478922	0.117	0.174	1	LC-MohivsLC-Molo_StimOnly
0.00122938	F3	-0.400509	0.414	0.481	1	LC-MohivsLC-Molo_StimOnly
0.00124354	IL1RN	-0.345403	0.449	0.518	1	LC-MohivsLC-Molo_StimOnly
0.00124734	FXR1	-0.650376	0.125	0.181	1	LC-MohivsLC-Molo_StimOnly
0.00125788	C12orf4	-0.865505	0.02	0.051	1	LC-MohivsLC-Molo_StimOnly
0.00126409	TTL	-1.09306	0.023	0.055	1	LC-MohivsLC-Molo_StimOnly
0.00127391	GOLT1B	-1.25627	0.046	0.085	1	LC-MohivsLC-Molo_StimOnly
0.00134538	RNF19B	-0.457418	0.136	0.197	1	LC-MohivsLC-Molo_StimOnly
0.00134608	GABPB1-AS1	1.11429	0.073	0.04	1	LC-MohivsLC-Molo_StimOnly
0.00135022	PAX8-AS1	-0.721573	0.04	0.079	1	LC-MohivsLC-Molo_StimOnly
0.00138252	C20orf194	-0.394531	0.117	0.174	1	LC-MohivsLC-Molo_StimOnly
0.00138578	MAP4K5	-0.693068	0.106	0.16	1	LC-MohivsLC-Molo_StimOnly
0.00138643	ZNF341-AS1	1.54654	0.051	0.024	1	LC-MohivsLC-Molo_StimOnly
0.00139564	EYA3	-0.413331	0.207	0.272	1	LC-MohivsLC-Molo_StimOnly
0.00139577	NECTIN2	-0.746186	0.074	0.121	1	LC-MohivsLC-Molo_StimOnly
0.0014088	SLC24A3	-1.53512	0.011	0.036	1	LC-MohivsLC-Molo_StimOnly
0.00140922	LINC02202	-1.07696	0.015	0.043	1	LC-MohivsLC-Molo_StimOnly
0.00143935	TMCO3	-0.979542	0.032	0.068	1	LC-MohivsLC-Molo_StimOnly
0.00145236	PIK3AP1	-0.255324	0.361	0.438	1	LC-MohivsLC-Molo_StimOnly
0.00148801	ACTB	-0.302087	0.444	0.53	1	LC-MohivsLC-Molo_StimOnly
0.00151113	ZBTB20	-0.855439	0.09	0.137	1	LC-MohivsLC-Molo_StimOnly
0.00156669	DLGAP1	-0.864011	0.02	0.05	1	LC-MohivsLC-Molo_StimOnly
0.00157384	SFMBT2	-1.19989	0.052	0.093	1	LC-MohivsLC-Molo_StimOnly
0.00158308	CHM	-0.611626	0.111	0.164	1	LC-MohivsLC-Molo_StimOnly
0.0016105	CSNK2B	-0.481105	0.022	0.052	1	LC-MohivsLC-Molo_StimOnly
0.0016238	IFI35	-1.2739	0.014	0.04	1	LC-MohivsLC-Molo_StimOnly
0.00166431	RGPD8	3.10749	0.017	0.004	1	LC-MohivsLC-Molo_StimOnly
0.00168698	STXBP5	0.602095	0.256	0.199	1	LC-MohivsLC-Molo_StimOnly
0.00168734	MANBA	0.688606	0.278	0.223	1	LC-MohivsLC-Molo_StimOnly
0.00168803	MBNL1	-0.355775	0.364	0.441	1	LC-MohivsLC-Molo_StimOnly
0.00173272	NDUFA13	-0.304022	0.082	0.131	1	LC-MohivsLC-Molo_StimOnly
0.00175665	CD82	-0.615497	0.1	0.153	1	LC-MohivsLC-Molo_StimOnly
0.00176444	SENP7	-1.18066	0.026	0.058	1	LC-MohivsLC-Molo_StimOnly
0.00178454	CTSS	-0.272591	0.42	0.507	1	LC-MohivsLC-Molo_StimOnly
0.00182803	D2HGDH	0.28908	0.151	0.101	1	LC-MohivsLC-Molo_StimOnly
0.00183372	ATG3	-0.601374	0.034	0.069	1	LC-MohivsLC-Molo_StimOnly
0.00186752	UEVLD	-1.01101	0.042	0.079	1	LC-MohivsLC-Molo_StimOnly
0.00187047	RALGAPA1	-0.455667	0.221	0.285	1	LC-MohivsLC-Molo_StimOnly
0.0019126	KLF2	1.25857	0.059	0.03	1	LC-MohivsLC-Molo_StimOnly
0.00192665	CYB5D2	-3.79135	0.003	0.021	1	LC-MohivsLC-Molo_StimOnly
0.0019391	MECP2	-0.171324	0.259	0.336	1	LC-MohivsLC-Molo_StimOnly
0.00195186	MMAA	-3.56608	0.003	0.021	1	LC-MohivsLC-Molo_StimOnly
0.00197017	MTF1	-0.296372	0.367	0.427	1	LC-MohivsLC-Molo_StimOnly
0.00197474	IL15	-0.297992	0.245	0.312	1	LC-MohivsLC-Molo_StimOnly
0.00198969	MAP4	-0.20616	0.218	0.288	1	LC-MohivsLC-Molo_StimOnly
0.00202883	PDE3B	-0.931562	0.063	0.104	1	LC-MohivsLC-Molo_StimOnly
0.00203876	WSB1	-0.288163	0.216	0.281	1	LC-MohivsLC-Molo_StimOnly
0.00209537	BTF3	-0.321402	0.11	0.164	1	LC-MohivsLC-Molo_StimOnly
0.00213016	MIAT	-2.26228	0.008	0.029	1	LC-MohivsLC-Molo_StimOnly
0.00214502	CD93	-0.286959	0.137	0.198	1	LC-MohivsLC-Molo_StimOnly
0.00217859	SQSTM1	0.399633	0.477	0.427	1	LC-MohivsLC-Molo_StimOnly
0.00219575	CYTOR	0.527099	0.474	0.433	1	LC-MohivsLC-Molo_StimOnly
0.00220987	KIAA1109	-0.823266	0.062	0.103	1	LC-MohivsLC-Molo_StimOnly
0.00221622	ADAMTSL4-AS1	-0.296078	0.187	0.25	1	LC-MohivsLC-Molo_StimOnly
0.00229431	SEPTIN7	-0.425333	0.196	0.256	1	LC-MohivsLC-Molo_StimOnly
0.00231382	LINC01050	1.86483	0.048	0.023	1	LC-MohivsLC-Molo_StimOnly
0.00235609	URGCP	-0.533076	0.091	0.14	1	LC-MohivsLC-Molo_StimOnly
0.00236391	TSHZ3	-2.23433	0.006	0.026	1	LC-MohivsLC-Molo_StimOnly
0.0023696	EIF1B	-0.293248	0.123	0.18	1	LC-MohivsLC-Molo_StimOnly
0.00237298	LRBA	-0.974711	0.046	0.083	1	LC-MohivsLC-Molo_StimOnly
0.00241783	TRERF1	-1.46216	0.006	0.026	1	LC-MohivsLC-Molo_StimOnly
0.002418	NT5DC1	-4.0412	0.005	0.023	1	LC-MohivsLC-Molo_StimOnly
0.00243962	IRF5	-0.905574	0.026	0.057	1	LC-MohivsLC-Molo_StimOnly
0.0024568	NEDD4L	-0.280523	0.284	0.354	1	LC-MohivsLC-Molo_StimOnly
0.0024868	CD302	-3.69489	0.003	0.021	1	LC-MohivsLC-Molo_StimOnly
0.00248708	TNFRSF1B	-0.108123	0.611	0.692	1	LC-MohivsLC-Molo_StimOnly
0.00250353	ZFP36	-0.335971	0.159	0.222	1	LC-MohivsLC-Molo_StimOnly
0.00251137	TLK1	-0.338105	0.258	0.33	1	LC-MohivsLC-Molo_StimOnly
0.00256466	ANKRD11	0.427442	0.523	0.489	1	LC-MohivsLC-Molo_StimOnly
0.00257046	STAG2	-0.308736	0.275	0.346	1	LC-MohivsLC-Molo_StimOnly
0.00258538	BAALC-AS1	-0.283296	0.128	0.186	1	LC-MohivsLC-Molo_StimOnly
0.00261021	RSU1	-0.996351	0.028	0.059	1	LC-MohivsLC-Molo_StimOnly
0.00261572	TRIM56	-0.505604	0.14	0.194	1	LC-MohivsLC-Molo_StimOnly
0.00262316	CCRL2	-0.504498	0.088	0.136	1	LC-MohivsLC-Molo_StimOnly
0.00266935	TBL1X	-0.404982	0.096	0.145	1	LC-MohivsLC-Molo_StimOnly
0.00269828	SGMS1	-0.255125	0.233	0.304	1	LC-MohivsLC-Molo_StimOnly
0.00272498	SUPT3H	-0.223082	0.147	0.205	1	LC-MohivsLC-Molo_StimOnly
0.00277918	GNA15	-0.695139	0.062	0.103	1	LC-MohivsLC-Molo_StimOnly
0.00280996	SACM1L	-0.263252	0.034	0.068	1	LC-MohivsLC-Molo_StimOnly
0.00283228	SWAP70	-0.585655	0.054	0.094	1	LC-MohivsLC-Molo_StimOnly
0.00291308	IDO2	-0.470648	0.09	0.136	1	LC-MohivsLC-Molo_StimOnly
0.00293328	C5orf56	-0.912189	0.091	0.134	1	LC-MohivsLC-Molo_StimOnly
0.0029411	2005-03-01	-0.334529	0.057	0.098	1	LC-MohivsLC-Molo_StimOnly
0.00298045	SLAMF1	-0.463713	0.062	0.103	1	LC-MohivsLC-Molo_StimOnly
0.00299817	RPAIN	-2.3773	0.009	0.031	1	LC-MohivsLC-Molo_StimOnly
0.00300808	GRAP2	-1.20626	0.012	0.036	1	LC-MohivsLC-Molo_StimOnly
0.00301457	MLLT3	-1.65153	0.019	0.045	1	LC-MohivsLC-Molo_StimOnly
0.00301536	ZFYVE1	-0.240667	0.056	0.096	1	LC-MohivsLC-Molo_StimOnly
0.00304294	TOR1AIP1	-1.08398	0.04	0.075	1	LC-MohivsLC-Molo_StimOnly
0.00309287	VPS13D	-0.660082	0.136	0.186	1	LC-MohivsLC-Molo_StimOnly
0.00309525	RORA	-1.07921	0.073	0.113	1	LC-MohivsLC-Molo_StimOnly
0.00310352	ADGRE5	-0.289281	0.139	0.195	1	LC-MohivsLC-Molo_StimOnly
0.00312404	CD37	-1.16233	0.014	0.038	1	LC-MohivsLC-Molo_StimOnly
0.00316635	JUN	0.153652	0.185	0.137	1	LC-MohivsLC-Molo_StimOnly
0.00316866	TXNDC16	-4.69096	0.003	0.02	1	LC-MohivsLC-Molo_StimOnly
0.00316897	IL12RB2	-2.92342	0.005	0.023	1	LC-MohivsLC-Molo_StimOnly
0.0032048	NAPA	-0.402847	0.069	0.113	1	LC-MohivsLC-Molo_StimOnly
0.00326807	GALM	-2.54872	0.003	0.02	1	LC-MohivsLC-Molo_StimOnly
0.00328761	PIP5K1C	1.07377	0.054	0.028	1	LC-MohivsLC-Molo_StimOnly
0.0032972	DCP1B	-6.31607	0	0.013	1	LC-MohivsLC-Molo_StimOnly
0.00330012	PCBP3	1.19793	0.085	0.052	1	LC-MohivsLC-Molo_StimOnly
0.00334371	SPACA6	-1.30301	0.02	0.047	1	LC-MohivsLC-Molo_StimOnly
0.00334715	STXBP1	-0.818833	0.034	0.066	1	LC-MohivsLC-Molo_StimOnly
0.00336201	PARP8	-0.671271	0.09	0.134	1	LC-MohivsLC-Molo_StimOnly
0.00338334	AP001053.1	3.74929	0.011	0.001	1	LC-MohivsLC-Molo_StimOnly
0.00339411	SETDB2	-0.734789	0.019	0.045	1	LC-MohivsLC-Molo_StimOnly
0.00339886	CFAP97	3.21806	0.011	0.001	1	LC-MohivsLC-Molo_StimOnly
0.00342229	LSS	-0.909121	0.063	0.103	1	LC-MohivsLC-Molo_StimOnly
0.00350405	LILRB2	-0.995863	0.068	0.107	1	LC-MohivsLC-Molo_StimOnly
0.00351188	MIR222HG	0.466983	0.375	0.319	1	LC-MohivsLC-Molo_StimOnly
0.00352949	TRPC4AP	-0.251072	0.281	0.347	1	LC-MohivsLC-Molo_StimOnly
0.00353259	NETO2	1.99664	0.032	0.013	1	LC-MohivsLC-Molo_StimOnly
0.00358701	PDIA3	-0.335517	0.284	0.348	1	LC-MohivsLC-Molo_StimOnly
0.00360936	VTI1A	-0.276762	0.29	0.364	1	LC-MohivsLC-Molo_StimOnly
0.00361072	SMCHD1	-0.281473	0.299	0.364	1	LC-MohivsLC-Molo_StimOnly
0.00361704	NCOA1	0.459508	0.488	0.446	1	LC-MohivsLC-Molo_StimOnly
0.00365114	POU2F2	-0.344715	0.12	0.172	1	LC-MohivsLC-Molo_StimOnly
0.0036548	WIPF1	-0.298009	0.08	0.124	1	LC-MohivsLC-Molo_StimOnly
0.00371329	POR	0.578779	0.208	0.16	1	LC-MohivsLC-Molo_StimOnly
0.00373579	RLIM	-0.286665	0.08	0.125	1	LC-MohivsLC-Molo_StimOnly
0.00373935	BACH2	-0.44034	0.103	0.151	1	LC-MohivsLC-Molo_StimOnly
0.00374785	TRIO	0.302909	0.705	0.692	1	LC-MohivsLC-Molo_StimOnly
0.00377362	ABCC1	-0.32005	0.224	0.289	1	LC-MohivsLC-Molo_StimOnly
0.00378541	MYOF	-0.461387	0.218	0.277	1	LC-MohivsLC-Molo_StimOnly
0.00383108	RFX8	0.760416	0.116	0.078	1	LC-MohivsLC-Molo_StimOnly
0.00383298	CDKN2AIP	1.11645	0.04	0.018	1	LC-MohivsLC-Molo_StimOnly
0.00394539	MRC1	2.89423	0.012	0.002	1	LC-MohivsLC-Molo_StimOnly
0.00395346	RABGGTA	2.89316	0.012	0.002	1	LC-MohivsLC-Molo_StimOnly
0.00396154	EPHB1	3.17056	0.012	0.002	1	LC-MohivsLC-Molo_StimOnly
0.00399189	TNRC6B	-0.227749	0.106	0.156	1	LC-MohivsLC-Molo_StimOnly
0.00406313	SESN3	-0.798018	0.042	0.076	1	LC-MohivsLC-Molo_StimOnly
0.00406489	CXCL5	0.401159	0.218	0.166	1	LC-MohivsLC-Molo_StimOnly
0.00407923	SYTL2	-1.65313	0.011	0.032	1	LC-MohivsLC-Molo_StimOnly
0.00408667	EMC7	-0.690364	0.015	0.04	1	LC-MohivsLC-Molo_StimOnly
0.0041109	FAM98A	-2.59244	0.005	0.022	1	LC-MohivsLC-Molo_StimOnly
0.00412819	SMURF2	-0.31376	0.127	0.178	1	LC-MohivsLC-Molo_StimOnly
0.00415338	CARD14	-3.20459	0.003	0.019	1	LC-MohivsLC-Molo_StimOnly
0.00418776	NAALADL2	2.2783	0.014	0.003	1	LC-MohivsLC-Molo_StimOnly
0.0041966	SNHG25	-0.802652	0.039	0.072	1	LC-MohivsLC-Molo_StimOnly
0.00420146	SGF29	-3.3318	0.003	0.019	1	LC-MohivsLC-Molo_StimOnly
0.00421041	MAP1LC3A	-1.72996	0.023	0.05	1	LC-MohivsLC-Molo_StimOnly
0.00422798	ANKIB1	-0.513763	0.059	0.096	1	LC-MohivsLC-Molo_StimOnly
0.00428944	CD44-AS1	-0.640898	0.042	0.076	1	LC-MohivsLC-Molo_StimOnly
0.00430288	CXorf56	-5.95092	0	0.012	1	LC-MohivsLC-Molo_StimOnly
0.00434074	RNF38	-0.478312	0.113	0.16	1	LC-MohivsLC-Molo_StimOnly
0.00434321	DTHD1	-1.46815	0.003	0.019	1	LC-MohivsLC-Molo_StimOnly
0.00434496	HOMER1	1.80022	0.034	0.015	1	LC-MohivsLC-Molo_StimOnly
0.00436173	NRDC	-0.45882	0.162	0.214	1	LC-MohivsLC-Molo_StimOnly
0.00443647	SLC15A4	-0.783616	0.035	0.067	1	LC-MohivsLC-Molo_StimOnly
0.0044784	PARVB	-0.499568	0.054	0.091	1	LC-MohivsLC-Molo_StimOnly
0.0044861	CLEC4E	-0.514725	0.071	0.112	1	LC-MohivsLC-Molo_StimOnly
0.00448764	RAB10	0.267868	0.651	0.628	1	LC-MohivsLC-Molo_StimOnly
0.00454462	MEFV	-0.857432	0.022	0.048	1	LC-MohivsLC-Molo_StimOnly
0.0045533	FTO	-1.75937	0.017	0.041	1	LC-MohivsLC-Molo_StimOnly
0.00456233	MYDGF	-0.640802	0.094	0.138	1	LC-MohivsLC-Molo_StimOnly
0.00458832	BMT2	-0.256812	0.258	0.323	1	LC-MohivsLC-Molo_StimOnly
0.0046008	NPC1	-0.241954	0.273	0.336	1	LC-MohivsLC-Molo_StimOnly
0.00460871	NOCT	-0.715152	0.062	0.1	1	LC-MohivsLC-Molo_StimOnly
0.00463043	TDRD7	-0.901321	0.083	0.124	1	LC-MohivsLC-Molo_StimOnly
0.00467211	RASGRP1	-0.567066	0.071	0.111	1	LC-MohivsLC-Molo_StimOnly
0.00469431	CPD	-0.42515	0.231	0.292	1	LC-MohivsLC-Molo_StimOnly
0.00470911	LYRM2	-2.45325	0.009	0.029	1	LC-MohivsLC-Molo_StimOnly
0.00473262	IL10RA	-1.05598	0.077	0.117	1	LC-MohivsLC-Molo_StimOnly
0.00475762	NIPA2	-0.254002	0.051	0.087	1	LC-MohivsLC-Molo_StimOnly
0.00490683	CMTR1	-1.11889	0.02	0.046	1	LC-MohivsLC-Molo_StimOnly
0.00491373	HNRNPK	-0.173851	0.235	0.299	1	LC-MohivsLC-Molo_StimOnly
0.00492998	HSH2D	-2.25284	0.006	0.024	1	LC-MohivsLC-Molo_StimOnly
0.00493678	UBE3A	-0.354168	0.198	0.253	1	LC-MohivsLC-Molo_StimOnly
0.00503611	DDX17	-0.117883	0.421	0.508	1	LC-MohivsLC-Molo_StimOnly
0.0050644	MYO1E	0.564348	0.255	0.2	1	LC-MohivsLC-Molo_StimOnly
0.0051086	ZNF639	2.32411	0.023	0.008	1	LC-MohivsLC-Molo_StimOnly
0.0051132	FGF13	-0.700533	0.045	0.079	1	LC-MohivsLC-Molo_StimOnly
0.00511374	FLVCR2	-1.40201	0.031	0.059	1	LC-MohivsLC-Molo_StimOnly
0.00513782	POLI	-4.85855	0.002	0.015	1	LC-MohivsLC-Molo_StimOnly
0.00514508	SCYL3	-4.04217	0.002	0.015	1	LC-MohivsLC-Molo_StimOnly
0.00515536	GADD45A	1.04262	0.102	0.067	1	LC-MohivsLC-Molo_StimOnly
0.00516447	CPB2-AS1	-0.359126	0.028	0.057	1	LC-MohivsLC-Molo_StimOnly
0.00519618	PPM1H	-3.65155	0.002	0.015	1	LC-MohivsLC-Molo_StimOnly
0.00520752	SQLE	0.793427	0.066	0.038	1	LC-MohivsLC-Molo_StimOnly
0.00524382	LINC02605	-0.504816	0.165	0.216	1	LC-MohivsLC-Molo_StimOnly
0.00527353	RAP1GDS1	-0.920966	0.043	0.076	1	LC-MohivsLC-Molo_StimOnly
0.00536077	UST	0.533049	0.17	0.127	1	LC-MohivsLC-Molo_StimOnly
0.00536673	SRPRB	-0.89983	0.011	0.032	1	LC-MohivsLC-Molo_StimOnly
0.00538467	FZR1	-0.992477	0.028	0.056	1	LC-MohivsLC-Molo_StimOnly
0.005392	SH2D3A	-1.28465	0.005	0.021	1	LC-MohivsLC-Molo_StimOnly
0.0053966	TRPM2	-1.08693	0.037	0.068	1	LC-MohivsLC-Molo_StimOnly
0.00548962	TSHZ2	-1.09779	0.034	0.064	1	LC-MohivsLC-Molo_StimOnly
0.00550261	HGS	-0.190385	0.134	0.186	1	LC-MohivsLC-Molo_StimOnly
0.00550855	PXK	1.02445	0.08	0.049	1	LC-MohivsLC-Molo_StimOnly
0.00551844	IRF9	-0.634402	0.091	0.132	1	LC-MohivsLC-Molo_StimOnly
0.00553787	MSH6	-1.67538	0.014	0.036	1	LC-MohivsLC-Molo_StimOnly
0.00556161	NRCAM	1.37461	0.032	0.014	1	LC-MohivsLC-Molo_StimOnly
0.0055669	TMEM245	-1.39492	0.014	0.036	1	LC-MohivsLC-Molo_StimOnly
0.00556717	MBD6	-0.597344	0.031	0.06	1	LC-MohivsLC-Molo_StimOnly
0.00562101	PUS3	-6.035	0	0.012	1	LC-MohivsLC-Molo_StimOnly
0.00563301	IFI44	-0.736127	0.08	0.119	1	LC-MohivsLC-Molo_StimOnly
0.00567886	PELI1	-0.151258	0.349	0.425	1	LC-MohivsLC-Molo_StimOnly
0.00567926	NBAS	-0.366728	0.097	0.142	1	LC-MohivsLC-Molo_StimOnly
0.00572136	N4BP2L2	-0.288203	0.31	0.373	1	LC-MohivsLC-Molo_StimOnly
0.00572314	CCDC88C	-1.29675	0.015	0.038	1	LC-MohivsLC-Molo_StimOnly
0.00573024	ATP2B4	-0.938037	0.025	0.051	1	LC-MohivsLC-Molo_StimOnly
0.00573299	IFI16	-0.14054	0.227	0.288	1	LC-MohivsLC-Molo_StimOnly
0.00576326	OAS3	-0.970289	0.025	0.051	1	LC-MohivsLC-Molo_StimOnly
0.00578265	MMP2	-1.32774	0.017	0.04	1	LC-MohivsLC-Molo_StimOnly
0.00578523	APOL6	-0.499967	0.156	0.203	1	LC-MohivsLC-Molo_StimOnly
0.00579084	PRKCB	0.458307	0.366	0.316	1	LC-MohivsLC-Molo_StimOnly
0.00579709	TMEM168	-1.35238	0.019	0.043	1	LC-MohivsLC-Molo_StimOnly
0.00582282	TRAF6	-0.974684	0.022	0.047	1	LC-MohivsLC-Molo_StimOnly
0.00585648	THUMPD3-AS1	0.566563	0.27	0.22	1	LC-MohivsLC-Molo_StimOnly
0.00588938	FCER1G	-0.470632	0.151	0.203	1	LC-MohivsLC-Molo_StimOnly
0.00592779	UGGT2	0.939717	0.056	0.03	1	LC-MohivsLC-Molo_StimOnly
0.00597301	HK1	-0.648411	0.085	0.126	1	LC-MohivsLC-Molo_StimOnly
0.00598665	ZSWIM7	1.68339	0.048	0.025	1	LC-MohivsLC-Molo_StimOnly
0.00599617	IFT43	-3.22386	0.006	0.023	1	LC-MohivsLC-Molo_StimOnly
0.00600519	S100A9	-0.712432	0.063	0.101	1	LC-MohivsLC-Molo_StimOnly
0.00607509	RAPGEF2	-0.206087	0.446	0.516	1	LC-MohivsLC-Molo_StimOnly
0.00609369	SEC31A	-0.351839	0.162	0.214	1	LC-MohivsLC-Molo_StimOnly
0.00614612	SMARCB1	-1.09738	0.017	0.04	1	LC-MohivsLC-Molo_StimOnly
0.00615954	GAB3	-0.887525	0.022	0.047	1	LC-MohivsLC-Molo_StimOnly
0.00617284	PRF1	-1.24225	0.026	0.053	1	LC-MohivsLC-Molo_StimOnly
0.00617341	FCHSD2	-0.362926	0.205	0.262	1	LC-MohivsLC-Molo_StimOnly
0.00620022	RABGAP1L	-0.675309	0.171	0.218	1	LC-MohivsLC-Molo_StimOnly
0.0062089	MIR17HG	0.851938	0.057	0.032	1	LC-MohivsLC-Molo_StimOnly
0.0062339	MYO1G	-0.324463	0.247	0.308	1	LC-MohivsLC-Molo_StimOnly
0.00623782	MOV10	-2.38153	0.015	0.037	1	LC-MohivsLC-Molo_StimOnly
0.00627684	MOGS	-2.02792	0.006	0.023	1	LC-MohivsLC-Molo_StimOnly
0.00628471	MLLT6	-0.180361	0.119	0.168	1	LC-MohivsLC-Molo_StimOnly
0.00629042	TMEM30A	0.51448	0.127	0.087	1	LC-MohivsLC-Molo_StimOnly
0.00629049	ZNF75D	-1.85444	0.006	0.023	1	LC-MohivsLC-Molo_StimOnly
0.00633102	ELMO1	-0.497071	0.181	0.229	1	LC-MohivsLC-Molo_StimOnly
0.00636415	ERBIN	0.323452	0.573	0.54	1	LC-MohivsLC-Molo_StimOnly
0.00639989	GTDC1	-0.335906	0.17	0.222	1	LC-MohivsLC-Molo_StimOnly
0.00640341	CPM	-0.632894	0.093	0.135	1	LC-MohivsLC-Molo_StimOnly
0.00646479	TRABD	-1.80409	0.011	0.031	1	LC-MohivsLC-Molo_StimOnly
0.00646786	R3HDM4	-0.767665	0.045	0.077	1	LC-MohivsLC-Molo_StimOnly
0.0064966	NAA50	-0.592622	0.15	0.195	1	LC-MohivsLC-Molo_StimOnly
0.00650853	RAB27A	-0.425861	0.065	0.103	1	LC-MohivsLC-Molo_StimOnly
0.00651247	EEF1AKMT2	-0.579399	0.02	0.045	1	LC-MohivsLC-Molo_StimOnly
0.00651604	IER5L	1.31804	0.045	0.023	1	LC-MohivsLC-Molo_StimOnly
0.00655951	RMI1	2.13615	0.02	0.007	1	LC-MohivsLC-Molo_StimOnly
0.00656357	PPP4R4	1.50178	0.031	0.013	1	LC-MohivsLC-Molo_StimOnly
0.00662813	IFIH1	-0.320952	0.188	0.244	1	LC-MohivsLC-Molo_StimOnly
0.00664779	HCAR2	-1.24168	0.011	0.031	1	LC-MohivsLC-Molo_StimOnly
0.00668997	CTSW	-4.53944	0.002	0.015	1	LC-MohivsLC-Molo_StimOnly
0.00670018	PCCA	1.08868	0.077	0.048	1	LC-MohivsLC-Molo_StimOnly
0.00672085	TGFBR2	-1.24646	0.037	0.067	1	LC-MohivsLC-Molo_StimOnly
0.00675198	CARMIL1	1.5861	0.02	0.007	1	LC-MohivsLC-Molo_StimOnly
0.00677137	KIF13B	-0.241044	0.188	0.249	1	LC-MohivsLC-Molo_StimOnly
0.00680391	GFI1	-2.812	0.002	0.015	1	LC-MohivsLC-Molo_StimOnly
0.006815	GPR108	-0.21331	0.051	0.085	1	LC-MohivsLC-Molo_StimOnly
0.00683555	CEP63	-1.32451	0.019	0.042	1	LC-MohivsLC-Molo_StimOnly
0.00692579	TOGARAM1	-0.73553	0.026	0.053	1	LC-MohivsLC-Molo_StimOnly
0.00692715	SERGEF	-3.63776	0.003	0.018	1	LC-MohivsLC-Molo_StimOnly
0.00693583	PARP4	-0.666972	0.097	0.138	1	LC-MohivsLC-Molo_StimOnly
0.00693591	TNFRSF14-AS1	-3.55823	0.003	0.018	1	LC-MohivsLC-Molo_StimOnly
0.00697486	LAP3	-0.636573	0.086	0.126	1	LC-MohivsLC-Molo_StimOnly
0.00698522	STK38	-1.19832	0.046	0.078	1	LC-MohivsLC-Molo_StimOnly
0.00699271	AGTRAP	-1.65582	0.019	0.042	1	LC-MohivsLC-Molo_StimOnly
0.00705161	NAGK	-1.33629	0.014	0.035	1	LC-MohivsLC-Molo_StimOnly
0.00707732	ZNF397	-1.92126	0.003	0.018	1	LC-MohivsLC-Molo_StimOnly
0.00707937	TPM4	-0.190642	0.344	0.413	1	LC-MohivsLC-Molo_StimOnly
0.00709605	ITPR2	-0.157947	0.23	0.296	1	LC-MohivsLC-Molo_StimOnly
0.00713426	FPGS	-0.976563	0.056	0.09	1	LC-MohivsLC-Molo_StimOnly
0.00713869	CMPK2	-1.46796	0.026	0.052	1	LC-MohivsLC-Molo_StimOnly
0.00714822	TTC39C	-0.449977	0.153	0.202	1	LC-MohivsLC-Molo_StimOnly
0.00716422	HIST1H4C	0.552263	0.154	0.112	1	LC-MohivsLC-Molo_StimOnly
0.00727558	RGCC	0.776321	0.099	0.065	1	LC-MohivsLC-Molo_StimOnly
0.00735142	ZFP62	-5.69045	0	0.011	1	LC-MohivsLC-Molo_StimOnly
0.00735142	ALKBH4	-6.04026	0	0.011	1	LC-MohivsLC-Molo_StimOnly
0.00735142	TLR8	-5.8885	0	0.011	1	LC-MohivsLC-Molo_StimOnly
0.00737186	ATP2C1	-0.252803	0.318	0.38	1	LC-MohivsLC-Molo_StimOnly
0.00740993	PACS1	-0.921132	0.048	0.08	1	LC-MohivsLC-Molo_StimOnly
0.00744763	EIF2S1	-0.45507	0.049	0.083	1	LC-MohivsLC-Molo_StimOnly
0.00747474	RUNX3	-1.18872	0.073	0.108	1	LC-MohivsLC-Molo_StimOnly
0.00751191	AKAP13	0.474299	0.46	0.422	1	LC-MohivsLC-Molo_StimOnly
0.00753652	BACH1	-0.170543	0.753	0.797	1	LC-MohivsLC-Molo_StimOnly
0.00758373	ADAMDEC1	-1.70104	0.022	0.046	1	LC-MohivsLC-Molo_StimOnly
0.00760655	PRIM2	-2.72805	0.006	0.023	1	LC-MohivsLC-Molo_StimOnly
0.00762791	MGLL	-0.160704	0.415	0.488	1	LC-MohivsLC-Molo_StimOnly
0.00765424	CHORDC1	-0.767921	0.097	0.137	1	LC-MohivsLC-Molo_StimOnly
0.00765626	ENOSF1	-0.663385	0.069	0.106	1	LC-MohivsLC-Molo_StimOnly
0.00770304	CRISPLD2	1.57513	0.019	0.006	1	LC-MohivsLC-Molo_StimOnly
0.0077126	C3	-0.846968	0.057	0.091	1	LC-MohivsLC-Molo_StimOnly
0.0077637	SLC35C2	-1.17204	0.032	0.06	1	LC-MohivsLC-Molo_StimOnly
0.00788455	ZNFX1	-0.239058	0.307	0.375	1	LC-MohivsLC-Molo_StimOnly
0.00789966	ACSL4	-0.315189	0.258	0.319	1	LC-MohivsLC-Molo_StimOnly
0.0079362	ABHD4	0.598132	0.019	0.006	1	LC-MohivsLC-Molo_StimOnly
0.00793736	HSPD1	0.504162	0.177	0.134	1	LC-MohivsLC-Molo_StimOnly
0.00796478	WDFY2	0.782322	0.099	0.065	1	LC-MohivsLC-Molo_StimOnly
0.00798179	IER3IP1	-0.502702	0.009	0.028	1	LC-MohivsLC-Molo_StimOnly
0.00799108	AOAH	-0.84994	0.094	0.134	1	LC-MohivsLC-Molo_StimOnly
0.0080603	RAB11FIP1	1.09317	0.054	0.03	1	LC-MohivsLC-Molo_StimOnly
0.00815322	DUSP22	-0.798868	0.034	0.062	1	LC-MohivsLC-Molo_StimOnly
0.00821816	LRRFIP2	0.265635	0.528	0.493	1	LC-MohivsLC-Molo_StimOnly
0.00825356	IL10	-0.564432	0.048	0.081	1	LC-MohivsLC-Molo_StimOnly
0.00828032	APOL3	-0.607895	0.045	0.076	1	LC-MohivsLC-Molo_StimOnly
0.00829012	TSC2	-0.784121	0.006	0.023	1	LC-MohivsLC-Molo_StimOnly
0.00836462	PLEKHG6	2.06445	0.017	0.005	1	LC-MohivsLC-Molo_StimOnly
0.00838576	PDE4A	-0.320394	0.079	0.119	1	LC-MohivsLC-Molo_StimOnly
0.00838936	HES4	1.79185	0.035	0.017	1	LC-MohivsLC-Molo_StimOnly
0.0083907	UBE2L6	-0.803102	0.031	0.058	1	LC-MohivsLC-Molo_StimOnly
0.00840415	FP236383.3	1.00548	0.093	0.061	1	LC-MohivsLC-Molo_StimOnly
0.00841487	MLXIP	0.838344	0.069	0.042	1	LC-MohivsLC-Molo_StimOnly
0.00841924	IFNAR1	-0.519101	0.114	0.158	1	LC-MohivsLC-Molo_StimOnly
0.00842814	TMEM117	-3.35154	0.005	0.02	1	LC-MohivsLC-Molo_StimOnly
0.00846045	SNX6	-0.280166	0.235	0.289	1	LC-MohivsLC-Molo_StimOnly
0.00846146	FOSL1	0.350716	0.199	0.152	1	LC-MohivsLC-Molo_StimOnly
0.00852346	NAPG	-1.01635	0.057	0.09	1	LC-MohivsLC-Molo_StimOnly
0.0085266	RBCK1	-0.974719	0.034	0.062	1	LC-MohivsLC-Molo_StimOnly
0.00855534	RETREG1	-2.43775	0.005	0.02	1	LC-MohivsLC-Molo_StimOnly
0.00858243	PSENEN	-1.7966	0.014	0.035	1	LC-MohivsLC-Molo_StimOnly
0.00858383	KPNA1	-0.311131	0.225	0.28	1	LC-MohivsLC-Molo_StimOnly
0.00870868	CA13	-0.582168	0.037	0.066	1	LC-MohivsLC-Molo_StimOnly
0.00871461	ADPGK	-0.586195	0.079	0.115	1	LC-MohivsLC-Molo_StimOnly
0.00881078	ATG12	-0.994189	0.052	0.084	1	LC-MohivsLC-Molo_StimOnly
0.00888296	RBM39	-0.268041	0.512	0.581	1	LC-MohivsLC-Molo_StimOnly
0.00888652	TSC22D1	-0.69671	0.063	0.098	1	LC-MohivsLC-Molo_StimOnly
0.00891697	ATP5MG	-0.700787	0.074	0.111	1	LC-MohivsLC-Molo_StimOnly
0.00891904	TBC1D22A	-0.157907	0.252	0.317	1	LC-MohivsLC-Molo_StimOnly
0.00898506	C16orf70	-2.84851	0.003	0.017	1	LC-MohivsLC-Molo_StimOnly
0.00899268	TASOR2	-0.356567	0.151	0.2	1	LC-MohivsLC-Molo_StimOnly
0.00902082	LPP	-0.112003	0.441	0.516	1	LC-MohivsLC-Molo_StimOnly
0.00905182	CNDP2	-0.627992	0.032	0.059	1	LC-MohivsLC-Molo_StimOnly
0.0090541	CYB561A3	-0.922604	0.026	0.051	1	LC-MohivsLC-Molo_StimOnly
0.00906469	TXNL4A	-0.888135	0.015	0.037	1	LC-MohivsLC-Molo_StimOnly
0.00907347	C6orf120	1.43572	0.023	0.009	1	LC-MohivsLC-Molo_StimOnly
0.00910791	SUZ12	0.72026	0.119	0.083	1	LC-MohivsLC-Molo_StimOnly
0.00912737	IMMP2L	-0.969622	0.056	0.088	1	LC-MohivsLC-Molo_StimOnly
0.00912829	CSAD	1.62165	0.023	0.009	1	LC-MohivsLC-Molo_StimOnly
0.0091447	BEST1	-0.717206	0.017	0.039	1	LC-MohivsLC-Molo_StimOnly
0.0091867	SYNE1	-0.568211	0.037	0.066	1	LC-MohivsLC-Molo_StimOnly
0.00923883	ZNRD2	1.0795	0.023	0.009	1	LC-MohivsLC-Molo_StimOnly
0.00924052	SSR2	-0.238035	0.106	0.151	1	LC-MohivsLC-Molo_StimOnly
0.00924515	SNAP23	-0.995209	0.048	0.079	1	LC-MohivsLC-Molo_StimOnly
0.00927354	MICOS13	-2.59157	0.009	0.027	1	LC-MohivsLC-Molo_StimOnly
0.009303	SPPL2A	-0.172179	0.315	0.383	1	LC-MohivsLC-Molo_StimOnly
0.00930775	ATF7	-0.533067	0.085	0.124	1	LC-MohivsLC-Molo_StimOnly
0.00946569	FOS	0.888903	0.15	0.111	1	LC-MohivsLC-Molo_StimOnly
0.0095328	CASP1	-0.21418	0.168	0.22	1	LC-MohivsLC-Molo_StimOnly
0.0095431	PDXDC1	-0.41061	0.085	0.124	1	LC-MohivsLC-Molo_StimOnly
0.00956512	SLC25A24	-0.991506	0.059	0.092	1	LC-MohivsLC-Molo_StimOnly
0.00959005	CCDC84	-1.03117	0.025	0.049	1	LC-MohivsLC-Molo_StimOnly
0.0096273	CCDC58	-5.23313	0	0.01	1	LC-MohivsLC-Molo_StimOnly
0.0096273	STAP1	-5.921	0	0.01	1	LC-MohivsLC-Molo_StimOnly
0.0096273	HEATR3	-5.89804	0	0.01	1	LC-MohivsLC-Molo_StimOnly
0.0096273	ADGRG5	-5.81361	0	0.01	1	LC-MohivsLC-Molo_StimOnly
0.0096383	INTS6-AS1	-0.202128	0.015	0.004	1	LC-MohivsLC-Molo_StimOnly
0.0096851	ZNF136	-0.909151	0.028	0.054	1	LC-MohivsLC-Molo_StimOnly
0.00968769	SNRPD3	0.757898	0.035	0.017	1	LC-MohivsLC-Molo_StimOnly
0.00975515	TMEM179B	-2.79855	0.006	0.022	1	LC-MohivsLC-Molo_StimOnly
0.00975702	DOT1L	-0.210738	0.451	0.514	1	LC-MohivsLC-Molo_StimOnly
0.00976804	GZMB	-0.49072	0.068	0.104	1	LC-MohivsLC-Molo_StimOnly
0.00978098	TFPI	0.390824	0.296	0.247	1	LC-MohivsLC-Molo_StimOnly
0.00979127	KMT2A	-0.154487	0.12	0.166	1	LC-MohivsLC-Molo_StimOnly
0.00984761	IKZF2	-1.91854	0.012	0.032	1	LC-MohivsLC-Molo_StimOnly
0.0099266	AP002812.2	2.52536	0.014	0.004	1	LC-MohivsLC-Molo_StimOnly
0.00994263	ZNF417	-1.09399	0.011	0.029	1	LC-MohivsLC-Molo_StimOnly
0.00994976	F8	1.10477	0.045	0.023	1	LC-MohivsLC-Molo_StimOnly
0.0099701	METTL16	-1.2712	0.039	0.067	1	LC-MohivsLC-Molo_StimOnly
0.0100079	RAB13	-0.929302	0.006	0.022	1	LC-MohivsLC-Molo_StimOnly
0.0100089	ARHGEF40	1.90448	0.014	0.004	1	LC-MohivsLC-Molo_StimOnly
0.0100752	PTPA	1.84014	0.014	0.004	1	LC-MohivsLC-Molo_StimOnly
0.0100953	AZIN1-AS1	-0.191926	0.585	0.646	1	LC-MohivsLC-Molo_StimOnly
0.0101397	NT5C2	-0.28168	0.272	0.325	1	LC-MohivsLC-Molo_StimOnly
0.0102077	USP34	-0.160317	0.478	0.558	1	LC-MohivsLC-Molo_StimOnly
0.0102402	LMO4	-0.894897	0.025	0.049	1	LC-MohivsLC-Molo_StimOnly
0.0103015	CCL7	-1.40697	0.014	0.034	1	LC-MohivsLC-Molo_StimOnly
0.0103126	HMBOX1	-0.401202	0.14	0.188	1	LC-MohivsLC-Molo_StimOnly
0.0103215	LNPEP	-1.08332	0.028	0.053	1	LC-MohivsLC-Molo_StimOnly
0.0103576	FOSB	0.391625	0.094	0.062	1	LC-MohivsLC-Molo_StimOnly
0.0103688	CHRNA10	3.15719	0.011	0.002	1	LC-MohivsLC-Molo_StimOnly
0.0103688	FP236383.4	3.3471	0.011	0.002	1	LC-MohivsLC-Molo_StimOnly
0.0103756	ANKRD22	-0.854321	0.011	0.029	1	LC-MohivsLC-Molo_StimOnly
0.0103886	BCL11A	0.928123	0.09	0.059	1	LC-MohivsLC-Molo_StimOnly
0.0104091	PRAF2	1.48456	0.011	0.002	1	LC-MohivsLC-Molo_StimOnly
0.0104294	KCNK5	3.47822	0.011	0.002	1	LC-MohivsLC-Molo_StimOnly
0.0104318	AP2S1	-1.35658	0.014	0.034	1	LC-MohivsLC-Molo_StimOnly
0.0104497	ZNF420	2.85391	0.011	0.002	1	LC-MohivsLC-Molo_StimOnly
0.0104903	TTC39C-AS1	2.64089	0.011	0.002	1	LC-MohivsLC-Molo_StimOnly
0.010565	AIDA	-1.46222	0.019	0.04	1	LC-MohivsLC-Molo_StimOnly
0.0105652	INHBA	-0.211833	0.494	0.557	1	LC-MohivsLC-Molo_StimOnly
0.0106097	TRIP11	-0.521109	0.094	0.133	1	LC-MohivsLC-Molo_StimOnly
0.0106674	LETM2	1.36533	0.012	0.003	1	LC-MohivsLC-Molo_StimOnly
0.0107057	KCNN4	-0.340715	0.131	0.178	1	LC-MohivsLC-Molo_StimOnly
0.0107286	TIMP1	-0.226849	0.344	0.405	1	LC-MohivsLC-Molo_StimOnly
0.0107514	TXNDC15	-0.892019	0.017	0.038	1	LC-MohivsLC-Molo_StimOnly
0.0107997	PPIF	-0.244595	0.296	0.36	1	LC-MohivsLC-Molo_StimOnly
0.0108703	ZFY	-0.682207	0.043	0.073	1	LC-MohivsLC-Molo_StimOnly
0.0109201	RALGAPB	-0.405808	0.137	0.184	1	LC-MohivsLC-Molo_StimOnly
0.0109224	GJB2	-0.518704	0.026	0.051	1	LC-MohivsLC-Molo_StimOnly
0.0109253	C1orf21	-0.242966	0.207	0.261	1	LC-MohivsLC-Molo_StimOnly
0.0111032	CITED2	-0.595545	0.015	0.036	1	LC-MohivsLC-Molo_StimOnly
0.0111044	CHD2	0.431883	0.471	0.443	1	LC-MohivsLC-Molo_StimOnly
0.0111098	RUBCN	-0.736059	0.045	0.075	1	LC-MohivsLC-Molo_StimOnly
0.0111763	LAIR1	-1.89521	0.008	0.024	1	LC-MohivsLC-Molo_StimOnly
0.0112726	GNPTAB	-0.843454	0.057	0.089	1	LC-MohivsLC-Molo_StimOnly
0.0113416	SEC24B	-0.255024	0.196	0.25	1	LC-MohivsLC-Molo_StimOnly
0.0113959	FAM214A	-1.22877	0.026	0.051	1	LC-MohivsLC-Molo_StimOnly
0.0114804	EAF2	-2.32181	0.009	0.026	1	LC-MohivsLC-Molo_StimOnly
0.0116004	TMED10	-0.493525	0.074	0.109	1	LC-MohivsLC-Molo_StimOnly
0.0116243	ELP6	-3.24145	0.003	0.016	1	LC-MohivsLC-Molo_StimOnly
0.0116387	SGCD	-3.04706	0.003	0.016	1	LC-MohivsLC-Molo_StimOnly
0.0116393	FAM118B	-2.04288	0.002	0.013	1	LC-MohivsLC-Molo_StimOnly
0.0116393	SELPLG	-2.25042	0.002	0.013	1	LC-MohivsLC-Molo_StimOnly
0.0116491	HSPA13	-0.852349	0.037	0.065	1	LC-MohivsLC-Molo_StimOnly
0.0116764	ATP13A3	-0.142465	0.804	0.855	1	LC-MohivsLC-Molo_StimOnly
0.0117113	ATP8B1	-2.41424	0.003	0.016	1	LC-MohivsLC-Molo_StimOnly
0.0117526	ERGIC1	-0.377418	0.154	0.201	1	LC-MohivsLC-Molo_StimOnly
0.0117774	PIM2	-0.551846	0.028	0.053	1	LC-MohivsLC-Molo_StimOnly
0.0118038	IPO7	-0.320747	0.19	0.239	1	LC-MohivsLC-Molo_StimOnly
0.0118377	TOX	-2.13273	0.011	0.029	1	LC-MohivsLC-Molo_StimOnly
0.0118937	FSCN1	1.70689	0.029	0.013	1	LC-MohivsLC-Molo_StimOnly
0.011906	SLC43A3	-0.276014	0.142	0.189	1	LC-MohivsLC-Molo_StimOnly
0.012057	HIST2H2BE	1.59466	0.02	0.007	1	LC-MohivsLC-Molo_StimOnly
0.0121506	HIST2H2AC	1.40378	0.057	0.034	1	LC-MohivsLC-Molo_StimOnly
0.0121709	NEK8	-1.20448	0.009	0.026	1	LC-MohivsLC-Molo_StimOnly
0.0122042	MITD1	-0.510811	0.022	0.044	1	LC-MohivsLC-Molo_StimOnly
0.0122689	GNLY	-0.353495	0.208	0.259	1	LC-MohivsLC-Molo_StimOnly
0.0122725	HCCS	1.5721	0.039	0.02	1	LC-MohivsLC-Molo_StimOnly
0.0122804	TEX41	1.28898	0.029	0.013	1	LC-MohivsLC-Molo_StimOnly
0.0123169	SF3A1	-1.05595	0.029	0.054	1	LC-MohivsLC-Molo_StimOnly
0.012329	CUL5	-0.305621	0.102	0.142	1	LC-MohivsLC-Molo_StimOnly
0.0123349	UBE2Z	-0.280725	0.153	0.199	1	LC-MohivsLC-Molo_StimOnly
0.012385	BASP1	-0.207202	0.526	0.576	1	LC-MohivsLC-Molo_StimOnly
0.0125088	LINC00937	-1.94167	0.006	0.021	1	LC-MohivsLC-Molo_StimOnly
0.0125278	SCARB2	-0.806846	0.025	0.048	1	LC-MohivsLC-Molo_StimOnly
0.0125322	DPYSL3	0.41976	0.111	0.078	1	LC-MohivsLC-Molo_StimOnly
0.0125942	CTSA	-0.709445	0.011	0.029	1	LC-MohivsLC-Molo_StimOnly
0.0126271	CYB561D1	-4.55428	0	0.01	1	LC-MohivsLC-Molo_StimOnly
0.0126271	IDNK	-5.24799	0	0.01	1	LC-MohivsLC-Molo_StimOnly
0.0126271	ERCC4	-5.37867	0	0.01	1	LC-MohivsLC-Molo_StimOnly
0.0126271	ZNF345	-5.24739	0	0.01	1	LC-MohivsLC-Molo_StimOnly
0.012628	WDR6	-0.769587	0.011	0.029	1	LC-MohivsLC-Molo_StimOnly
0.0126361	PDS5A	-0.206399	0.272	0.328	1	LC-MohivsLC-Molo_StimOnly
0.0126388	ITM2B	-0.498545	0.103	0.142	1	LC-MohivsLC-Molo_StimOnly
0.0126653	HIST1H1C	1.73203	0.032	0.015	1	LC-MohivsLC-Molo_StimOnly
0.012674	ZMYM4	-0.472565	0.111	0.151	1	LC-MohivsLC-Molo_StimOnly
0.0127557	BAZ1A	-0.198336	0.556	0.629	1	LC-MohivsLC-Molo_StimOnly
0.0128027	HNRNPA2B1	-0.125697	0.481	0.559	1	LC-MohivsLC-Molo_StimOnly
0.0128059	TXNDC9	-1.44576	0.017	0.037	1	LC-MohivsLC-Molo_StimOnly
0.0128411	MAFF	0.724	0.168	0.131	1	LC-MohivsLC-Molo_StimOnly
0.0129375	SMG1	-0.2684	0.37	0.432	1	LC-MohivsLC-Molo_StimOnly
0.0129546	ORC2	-1.01716	0.012	0.031	1	LC-MohivsLC-Molo_StimOnly
0.0129731	C4orf3	-0.705437	0.022	0.044	1	LC-MohivsLC-Molo_StimOnly
0.0130256	EPS15	-0.248772	0.218	0.272	1	LC-MohivsLC-Molo_StimOnly
0.0130604	BANF1	-0.985318	0.014	0.033	1	LC-MohivsLC-Molo_StimOnly
0.0131008	PGRMC2	-0.896121	0.006	0.021	1	LC-MohivsLC-Molo_StimOnly
0.0131143	MRTFA	-0.157828	0.41	0.478	1	LC-MohivsLC-Molo_StimOnly
0.0131396	STAMBP	-0.887768	0.028	0.052	1	LC-MohivsLC-Molo_StimOnly
0.0131715	GRK5	-0.435667	0.029	0.054	1	LC-MohivsLC-Molo_StimOnly
0.0132111	KIAA2026	-0.408146	0.111	0.152	1	LC-MohivsLC-Molo_StimOnly
0.0132592	PLPP1	-0.857115	0.02	0.042	1	LC-MohivsLC-Molo_StimOnly
0.0132936	SMU1	-0.734062	0.051	0.081	1	LC-MohivsLC-Molo_StimOnly
0.0133475	CNOT11	-0.960972	0.026	0.05	1	LC-MohivsLC-Molo_StimOnly
0.0133538	ADGRE1	-1.18495	0.014	0.033	1	LC-MohivsLC-Molo_StimOnly
0.0133791	SMAD4	-0.529691	0.108	0.148	1	LC-MohivsLC-Molo_StimOnly
0.0134941	HSP90AB1	0.410602	0.397	0.357	1	LC-MohivsLC-Molo_StimOnly
0.0135004	GCNT4	-0.75407	0.029	0.054	1	LC-MohivsLC-Molo_StimOnly
0.0135198	UNC93B1	-0.453882	0.012	0.031	1	LC-MohivsLC-Molo_StimOnly
0.0135976	TRIP10	-0.538213	0.083	0.12	1	LC-MohivsLC-Molo_StimOnly
0.0136157	EIF5A	-0.163259	0.08	0.117	1	LC-MohivsLC-Molo_StimOnly
0.0136199	AMBRA1	-0.488969	0.127	0.17	1	LC-MohivsLC-Molo_StimOnly
0.013623	PHF11	-0.267016	0.142	0.188	1	LC-MohivsLC-Molo_StimOnly
0.0137754	DLG1	-0.371561	0.194	0.243	1	LC-MohivsLC-Molo_StimOnly
0.0139024	RABGGTB	-0.789768	0.029	0.054	1	LC-MohivsLC-Molo_StimOnly
0.0139125	SDE2	0.945066	0.049	0.028	1	LC-MohivsLC-Molo_StimOnly
0.0139275	WNT5A	0.891926	0.049	0.028	1	LC-MohivsLC-Molo_StimOnly
0.0139289	SMG7	-0.532338	0.218	0.264	1	LC-MohivsLC-Molo_StimOnly
0.0139507	SAMD9	-0.551139	0.063	0.096	1	LC-MohivsLC-Molo_StimOnly
0.0140361	CD63	-0.241954	0.273	0.328	1	LC-MohivsLC-Molo_StimOnly
0.0140989	DCP2	-0.244883	0.148	0.195	1	LC-MohivsLC-Molo_StimOnly
0.0141619	CYP3A5	-1.70834	0.008	0.023	1	LC-MohivsLC-Molo_StimOnly
0.014191	PLK2	1.43814	0.028	0.012	1	LC-MohivsLC-Molo_StimOnly
0.0142144	ANKFY1	-0.424277	0.077	0.112	1	LC-MohivsLC-Molo_StimOnly
0.0142229	COX6A1	-0.400574	0.071	0.106	1	LC-MohivsLC-Molo_StimOnly
0.0142375	ANAPC7	-1.23664	0.019	0.039	1	LC-MohivsLC-Molo_StimOnly
0.0144861	MYO9A	-0.518571	0.083	0.12	1	LC-MohivsLC-Molo_StimOnly
0.0145223	PIK3CB	0.259065	0.452	0.404	1	LC-MohivsLC-Molo_StimOnly
0.0145727	HERC1	-0.41269	0.099	0.137	1	LC-MohivsLC-Molo_StimOnly
0.0146132	TSTD2	-1.69348	0.019	0.039	1	LC-MohivsLC-Molo_StimOnly
0.014689	ATXN7L1	-0.516214	0.054	0.085	1	LC-MohivsLC-Molo_StimOnly
0.0147535	SLC22A4	-1.02294	0.037	0.063	1	LC-MohivsLC-Molo_StimOnly
0.0147613	ZNF264	-1.95006	0.015	0.035	1	LC-MohivsLC-Molo_StimOnly
0.0147816	EDF1	-0.540964	0.083	0.119	1	LC-MohivsLC-Molo_StimOnly
0.0147824	AP2A1	-1.21588	0.022	0.043	1	LC-MohivsLC-Molo_StimOnly
0.0148539	ARAP2	-0.542976	0.111	0.149	1	LC-MohivsLC-Molo_StimOnly
0.0149131	BICD2	-1.03449	0.009	0.026	1	LC-MohivsLC-Molo_StimOnly
0.0150346	CLIP2	-0.35501	0.088	0.126	1	LC-MohivsLC-Molo_StimOnly
0.015062	PFDN6	-2.68232	0.002	0.012	1	LC-MohivsLC-Molo_StimOnly
0.0150775	MIB1	-0.72427	0.082	0.117	1	LC-MohivsLC-Molo_StimOnly
0.0150829	ZNF14	-2.77162	0.002	0.012	1	LC-MohivsLC-Molo_StimOnly
0.0150993	USO1	-0.207021	0.153	0.2	1	LC-MohivsLC-Molo_StimOnly
0.0151176	TMEM39A	-0.468637	0.077	0.112	1	LC-MohivsLC-Molo_StimOnly
0.0151866	RIOK2	-1.61366	0.003	0.015	1	LC-MohivsLC-Molo_StimOnly
0.0152076	PARD6G-AS1	0.895494	0.031	0.015	1	LC-MohivsLC-Molo_StimOnly
0.0152372	VNN3	-0.344262	0.046	0.076	1	LC-MohivsLC-Molo_StimOnly
0.0153096	NUDCD3	-1.66998	0.012	0.03	1	LC-MohivsLC-Molo_StimOnly
0.0153899	PTGS2	-0.246737	0.71	0.736	1	LC-MohivsLC-Molo_StimOnly
0.0154123	VPS33B	-1.32464	0.003	0.015	1	LC-MohivsLC-Molo_StimOnly
0.015483	SAP30BP	-0.224943	0.176	0.226	1	LC-MohivsLC-Molo_StimOnly
0.0155855	ABHD5	0.478919	0.046	0.026	1	LC-MohivsLC-Molo_StimOnly
0.0156117	GK-AS1	-0.4867	0.074	0.109	1	LC-MohivsLC-Molo_StimOnly
0.0156641	KDELR2	-0.533161	0.031	0.056	1	LC-MohivsLC-Molo_StimOnly
0.0156923	CELF2	-0.653066	0.059	0.09	1	LC-MohivsLC-Molo_StimOnly
0.0157863	HAPLN3	-0.789364	0.022	0.043	1	LC-MohivsLC-Molo_StimOnly
0.0157951	GCLM	0.438189	0.338	0.294	1	LC-MohivsLC-Molo_StimOnly
0.0159681	SPTLC1	-0.534363	0.076	0.111	1	LC-MohivsLC-Molo_StimOnly
0.0161237	ARNTL2	-0.274588	0.051	0.081	1	LC-MohivsLC-Molo_StimOnly
0.0161511	BRPF3	-0.758102	0.02	0.041	1	LC-MohivsLC-Molo_StimOnly
0.016261	EGLN2	-0.95097	0.031	0.055	1	LC-MohivsLC-Molo_StimOnly
0.0162746	PECAM1	1.39631	0.017	0.006	1	LC-MohivsLC-Molo_StimOnly
0.0162797	CCDC50	0.844209	0.096	0.066	1	LC-MohivsLC-Molo_StimOnly
0.0163136	TRMT44	1.69858	0.026	0.012	1	LC-MohivsLC-Molo_StimOnly
0.0163621	C12orf56	1.50703	0.017	0.006	1	LC-MohivsLC-Molo_StimOnly
0.0163885	GTF3C5	-1.23438	0.006	0.021	1	LC-MohivsLC-Molo_StimOnly
0.0164376	IRGQ	-0.470498	0.037	0.063	1	LC-MohivsLC-Molo_StimOnly
0.0164854	NFKB1	0.144867	0.89	0.888	1	LC-MohivsLC-Molo_StimOnly
0.0164906	CNP	-1.06522	0.006	0.021	1	LC-MohivsLC-Molo_StimOnly
0.0166728	TCF7L2	-0.124978	0.29	0.352	1	LC-MohivsLC-Molo_StimOnly
0.016674	MGST1	0.732313	0.154	0.119	1	LC-MohivsLC-Molo_StimOnly
0.0167469	HSP90B1	-0.147259	0.279	0.337	1	LC-MohivsLC-Molo_StimOnly
0.0167503	ENG	-0.528155	0.086	0.123	1	LC-MohivsLC-Molo_StimOnly
0.0167751	KLF4	0.735378	0.037	0.019	1	LC-MohivsLC-Molo_StimOnly
0.0168699	RELT	0.372071	0.06	0.037	1	LC-MohivsLC-Molo_StimOnly
0.0168966	RTN1	0.433285	0.184	0.142	1	LC-MohivsLC-Molo_StimOnly
0.0169222	CDYL	0.52625	0.218	0.174	1	LC-MohivsLC-Molo_StimOnly
0.0169512	ARHGAP25	-0.84386	0.023	0.045	1	LC-MohivsLC-Molo_StimOnly
0.0169913	BCAR3	0.430001	0.199	0.158	1	LC-MohivsLC-Molo_StimOnly
0.0171059	TBC1D14	-0.921406	0.015	0.035	1	LC-MohivsLC-Molo_StimOnly
0.0171357	TRIM5	-1.17001	0.023	0.045	1	LC-MohivsLC-Molo_StimOnly
0.0172245	MAP3K7CL	-0.517863	0.012	0.03	1	LC-MohivsLC-Molo_StimOnly
0.0173377	MED15	-0.235046	0.307	0.369	1	LC-MohivsLC-Molo_StimOnly
0.0174711	PLXND1	-1.53905	0.008	0.023	1	LC-MohivsLC-Molo_StimOnly
0.0175392	MTRNR2L8	0.358485	0.333	0.286	1	LC-MohivsLC-Molo_StimOnly
0.0175617	PER2	1.18137	0.022	0.009	1	LC-MohivsLC-Molo_StimOnly
0.0175798	ACAP2	-0.282071	0.213	0.261	1	LC-MohivsLC-Molo_StimOnly
0.0175928	PNPT1	-0.800248	0.023	0.045	1	LC-MohivsLC-Molo_StimOnly
0.0175949	GPR174	-1.81191	0.009	0.025	1	LC-MohivsLC-Molo_StimOnly
0.0176658	PITPNA	-0.198319	0.222	0.275	1	LC-MohivsLC-Molo_StimOnly
0.0176818	BCL2L1	-0.703176	0.06	0.09	1	LC-MohivsLC-Molo_StimOnly
0.0176889	CCDC90B	-0.873522	0.022	0.043	1	LC-MohivsLC-Molo_StimOnly
0.0177111	HPS1	-0.793465	0.037	0.062	1	LC-MohivsLC-Molo_StimOnly
0.0177715	LCOR	-0.302405	0.193	0.241	1	LC-MohivsLC-Molo_StimOnly
0.0178472	ATF7IP	-0.293034	0.27	0.322	1	LC-MohivsLC-Molo_StimOnly
0.0178722	ZNF460	-2.02591	0.009	0.025	1	LC-MohivsLC-Molo_StimOnly
0.0178828	TDRD6	-2.37276	0.005	0.018	1	LC-MohivsLC-Molo_StimOnly
0.0179007	HERC5	-0.989961	0.052	0.081	1	LC-MohivsLC-Molo_StimOnly
0.0179106	PDSS1	-0.926514	0.049	0.077	1	LC-MohivsLC-Molo_StimOnly
0.0180848	HEATR5A	-0.868412	0.023	0.045	1	LC-MohivsLC-Molo_StimOnly
0.0181464	BLVRA	-1.33967	0.019	0.038	1	LC-MohivsLC-Molo_StimOnly
0.0181673	CD80	-1.2588	0.039	0.064	1	LC-MohivsLC-Molo_StimOnly
0.0182061	ATP5PD	-1.46742	0.019	0.038	1	LC-MohivsLC-Molo_StimOnly
0.0182414	DNAJC15	-0.615814	0.032	0.057	1	LC-MohivsLC-Molo_StimOnly
0.0182498	PDE4C	2.2936	0.015	0.005	1	LC-MohivsLC-Molo_StimOnly
0.0182594	WDR37	0.443282	0.139	0.103	1	LC-MohivsLC-Molo_StimOnly
0.0182997	ANKH	-1.13502	0.026	0.048	1	LC-MohivsLC-Molo_StimOnly
0.0183009	TSPOAP1	2.55008	0.015	0.005	1	LC-MohivsLC-Molo_StimOnly
0.0183447	DMXL2	-0.210815	0.377	0.435	1	LC-MohivsLC-Molo_StimOnly
0.0183668	CCDC107	-1.5996	0.005	0.018	1	LC-MohivsLC-Molo_StimOnly
0.0183726	MIGA1	-0.663593	0.019	0.038	1	LC-MohivsLC-Molo_StimOnly
0.0183774	CAMLG	1.16393	0.035	0.018	1	LC-MohivsLC-Molo_StimOnly
0.0183887	DYNLL1	-0.48965	0.057	0.087	1	LC-MohivsLC-Molo_StimOnly
0.0183903	BRWD3	-0.642396	0.097	0.134	1	LC-MohivsLC-Molo_StimOnly
0.0184133	LIMD2	-0.667156	0.028	0.051	1	LC-MohivsLC-Molo_StimOnly
0.0184406	TNFRSF21	-1.11056	0.035	0.06	1	LC-MohivsLC-Molo_StimOnly
0.0184798	HIVEP2	0.149731	0.836	0.854	1	LC-MohivsLC-Molo_StimOnly
0.0185304	ITPKB	-1.15555	0.026	0.048	1	LC-MohivsLC-Molo_StimOnly
0.0186266	MAML3	0.434264	0.111	0.079	1	LC-MohivsLC-Molo_StimOnly
0.0186435	KLHL2	-0.556908	0.071	0.104	1	LC-MohivsLC-Molo_StimOnly
0.0186439	ARFGEF2	-0.386943	0.106	0.144	1	LC-MohivsLC-Molo_StimOnly
0.0186906	SEC61A1	-0.183752	0.147	0.19	1	LC-MohivsLC-Molo_StimOnly
0.0187043	NMI	-0.697008	0.073	0.104	1	LC-MohivsLC-Molo_StimOnly
0.0187281	HK2	-0.720505	0.063	0.094	1	LC-MohivsLC-Molo_StimOnly
0.0187401	NXN	1.19123	0.015	0.005	1	LC-MohivsLC-Molo_StimOnly
0.0187917	TREML4	-1.61349	0.015	0.034	1	LC-MohivsLC-Molo_StimOnly
0.0188186	ZNF668	1.60558	0.015	0.005	1	LC-MohivsLC-Molo_StimOnly
0.0188186	C19orf71	1.00886	0.015	0.005	1	LC-MohivsLC-Molo_StimOnly
0.0188551	MMP24	-1.03712	0.011	0.027	1	LC-MohivsLC-Molo_StimOnly
0.0191014	HES1	1.09339	0.06	0.037	1	LC-MohivsLC-Molo_StimOnly
0.0191146	NCOA7	-1.03816	0.019	0.038	1	LC-MohivsLC-Molo_StimOnly
0.0192203	HNRNPAB	0.666294	0.1	0.07	1	LC-MohivsLC-Molo_StimOnly
0.0193134	AGBL5	-1.34853	0.012	0.029	1	LC-MohivsLC-Molo_StimOnly
0.0193519	CGGBP1	-0.54186	0.088	0.122	1	LC-MohivsLC-Molo_StimOnly
0.0193573	ECI1	-2.77545	0.003	0.015	1	LC-MohivsLC-Molo_StimOnly
0.0193617	ARHGAP31-AS1	-1.24468	0.012	0.029	1	LC-MohivsLC-Molo_StimOnly
0.0194527	LUC7L	-0.419308	0.153	0.193	1	LC-MohivsLC-Molo_StimOnly
0.0194856	AP3S2	-0.712141	0.054	0.083	1	LC-MohivsLC-Molo_StimOnly
0.0194996	BEX2	-1.89461	0.003	0.015	1	LC-MohivsLC-Molo_StimOnly
0.0195796	UNK	-0.603454	0.017	0.036	1	LC-MohivsLC-Molo_StimOnly
0.0196191	AF165147.1	-2.82986	0.002	0.012	1	LC-MohivsLC-Molo_StimOnly
0.0196463	SCN9A	-2.84183	0.002	0.012	1	LC-MohivsLC-Molo_StimOnly
0.019737	TRAPPC8	-0.340886	0.125	0.164	1	LC-MohivsLC-Molo_StimOnly
0.0197955	KCNQ1OT1	0.932382	0.063	0.04	1	LC-MohivsLC-Molo_StimOnly
0.0198632	CHST12	-2.52379	0.006	0.02	1	LC-MohivsLC-Molo_StimOnly
0.0198997	ARHGAP15	-0.349473	0.145	0.185	1	LC-MohivsLC-Molo_StimOnly
0.0199778	PGS1	-0.208309	0.144	0.191	1	LC-MohivsLC-Molo_StimOnly
0.019979	SYAP1	0.964692	0.097	0.069	1	LC-MohivsLC-Molo_StimOnly
0.0200156	ALPK1	-0.145511	0.012	0.029	1	LC-MohivsLC-Molo_StimOnly
0.0200292	WDFY3	-0.299466	0.187	0.236	1	LC-MohivsLC-Molo_StimOnly
0.0201095	CCDC122	-1.57611	0.006	0.02	1	LC-MohivsLC-Molo_StimOnly
0.0201625	ABRACL	-1.16774	0.014	0.032	1	LC-MohivsLC-Molo_StimOnly
0.0201871	EIF4G2	-0.339954	0.199	0.248	1	LC-MohivsLC-Molo_StimOnly
0.0202137	PTX3	-0.339198	0.045	0.073	1	LC-MohivsLC-Molo_StimOnly
0.0202203	RYK	-1.07574	0.034	0.058	1	LC-MohivsLC-Molo_StimOnly
0.0202342	CLASP1	-0.433926	0.136	0.176	1	LC-MohivsLC-Molo_StimOnly
0.0202529	TRIM27	-0.694921	0.04	0.066	1	LC-MohivsLC-Molo_StimOnly
0.0203345	MCM6	1.83353	0.02	0.008	1	LC-MohivsLC-Molo_StimOnly
0.020349	LENG8	-0.755374	0.052	0.081	1	LC-MohivsLC-Molo_StimOnly
0.0203757	MYL12A	-0.580153	0.057	0.087	1	LC-MohivsLC-Molo_StimOnly
0.0204724	LPGAT1	-0.476809	0.117	0.155	1	LC-MohivsLC-Molo_StimOnly
0.0205163	DCTN4	-0.3394	0.173	0.217	1	LC-MohivsLC-Molo_StimOnly
0.0206172	TRIM37	-0.271438	0.017	0.036	1	LC-MohivsLC-Molo_StimOnly
0.0206578	TENT2	-0.169732	0.27	0.323	1	LC-MohivsLC-Molo_StimOnly
0.0207704	FAM53B	-1.3884	0.022	0.042	1	LC-MohivsLC-Molo_StimOnly
0.0207901	RNF185	-0.43664	0.09	0.124	1	LC-MohivsLC-Molo_StimOnly
0.0210233	FER	0.600047	0.256	0.22	1	LC-MohivsLC-Molo_StimOnly
0.0210823	BLVRB	1.24467	0.014	0.004	1	LC-MohivsLC-Molo_StimOnly
0.0212506	VPS9D1	-0.210595	0.032	0.057	1	LC-MohivsLC-Molo_StimOnly
0.0212602	DHX58	-1.30062	0.019	0.037	1	LC-MohivsLC-Molo_StimOnly
0.0213999	PIK3IP1	-1.02386	0.023	0.044	1	LC-MohivsLC-Molo_StimOnly
0.0214622	SBNO2	-0.308825	0.156	0.2	1	LC-MohivsLC-Molo_StimOnly
0.0214678	ERAP2	-1.06828	0.019	0.037	1	LC-MohivsLC-Molo_StimOnly
0.021521	PSMB9	-0.256938	0.068	0.1	1	LC-MohivsLC-Molo_StimOnly
0.0216468	FRYL	-0.260804	0.241	0.289	1	LC-MohivsLC-Molo_StimOnly
0.0218964	ZSWIM8	-0.19237	0.073	0.106	1	LC-MohivsLC-Molo_StimOnly
0.0219716	BTBD1	-0.650121	0.049	0.077	1	LC-MohivsLC-Molo_StimOnly
0.0220966	JAK3	-0.44853	0.029	0.052	1	LC-MohivsLC-Molo_StimOnly
0.022115	EIF4E3	-2.08477	0.009	0.024	1	LC-MohivsLC-Molo_StimOnly
0.0221546	NEMF	-0.332805	0.147	0.189	1	LC-MohivsLC-Molo_StimOnly
0.0221768	LEPROT	-0.587238	0.02	0.04	1	LC-MohivsLC-Molo_StimOnly
0.0222001	KDM7A	-0.193889	0.315	0.369	1	LC-MohivsLC-Molo_StimOnly
0.0222331	SAE1	-1.11144	0.06	0.088	1	LC-MohivsLC-Molo_StimOnly
0.0222757	SETBP1	-2.02004	0.009	0.024	1	LC-MohivsLC-Molo_StimOnly
0.0222898	IRF4	-0.498479	0.022	0.042	1	LC-MohivsLC-Molo_StimOnly
0.0222998	SMG9	-0.227584	0.123	0.162	1	LC-MohivsLC-Molo_StimOnly
0.0223583	CD38	-2.15323	0.011	0.026	1	LC-MohivsLC-Molo_StimOnly
0.0224014	CASP4	-0.128469	0.312	0.375	1	LC-MohivsLC-Molo_StimOnly
0.0224195	LRRFIP1	0.498415	0.304	0.263	1	LC-MohivsLC-Molo_StimOnly
0.0225372	TMCC1	-0.435366	0.085	0.119	1	LC-MohivsLC-Molo_StimOnly
0.0225582	DROSHA	-2.75423	0.005	0.017	1	LC-MohivsLC-Molo_StimOnly
0.0226501	CYTH3	-0.930629	0.031	0.054	1	LC-MohivsLC-Molo_StimOnly
0.0227052	CEP350	-0.309321	0.253	0.298	1	LC-MohivsLC-Molo_StimOnly
0.0227205	ZNF670	1.68348	0.023	0.01	1	LC-MohivsLC-Molo_StimOnly
0.0227223	FAM118A	-1.68364	0.015	0.033	1	LC-MohivsLC-Molo_StimOnly
0.0227818	GLA	0.373697	0.193	0.151	1	LC-MohivsLC-Molo_StimOnly
0.0228232	CALCOCO2	-0.390137	0.083	0.117	1	LC-MohivsLC-Molo_StimOnly
0.0228474	LINC00513	-0.17681	0.486	0.544	1	LC-MohivsLC-Molo_StimOnly
0.0228583	TSEN34	-2.28416	0.005	0.017	1	LC-MohivsLC-Molo_StimOnly
0.0228709	VNN2	-2.33726	0.005	0.017	1	LC-MohivsLC-Molo_StimOnly
0.0229337	SOCS4	1.30901	0.042	0.023	1	LC-MohivsLC-Molo_StimOnly
0.0231076	PIK3C3	-0.210878	0.111	0.148	1	LC-MohivsLC-Molo_StimOnly
0.023136	IL36G	-0.622989	0.079	0.111	1	LC-MohivsLC-Molo_StimOnly
0.023162	UBOX5-AS1	-1.99816	0.005	0.017	1	LC-MohivsLC-Molo_StimOnly
0.0232121	NOD1	-1.53443	0.015	0.033	1	LC-MohivsLC-Molo_StimOnly
0.023213	RASGEF1B	0.452326	0.404	0.369	1	LC-MohivsLC-Molo_StimOnly
0.0232277	NPIPB12	2.17423	0.012	0.004	1	LC-MohivsLC-Molo_StimOnly
0.0232685	EIF1AX	0.725162	0.142	0.109	1	LC-MohivsLC-Molo_StimOnly
0.0233341	MTG2	-0.400209	0.019	0.037	1	LC-MohivsLC-Molo_StimOnly
0.0233356	SEPTIN9	-0.265954	0.279	0.329	1	LC-MohivsLC-Molo_StimOnly
0.0233372	PIP4K2A	-0.570919	0.125	0.162	1	LC-MohivsLC-Molo_StimOnly
0.0233605	SOCS1	-0.621872	0.051	0.079	1	LC-MohivsLC-Molo_StimOnly
0.023369	RIPOR2	-0.210812	0.111	0.151	1	LC-MohivsLC-Molo_StimOnly
0.0233943	TNFSF15	1.26681	0.039	0.021	1	LC-MohivsLC-Molo_StimOnly
0.0234544	P2RY10	1.21707	0.049	0.029	1	LC-MohivsLC-Molo_StimOnly
0.0234864	CNTRL	0.655155	0.168	0.134	1	LC-MohivsLC-Molo_StimOnly
0.0234988	APBB1	1.95869	0.012	0.004	1	LC-MohivsLC-Molo_StimOnly
0.023514	PEPD	-1.23319	0.015	0.033	1	LC-MohivsLC-Molo_StimOnly
0.023516	PCNX2	-1.23004	0.014	0.031	1	LC-MohivsLC-Molo_StimOnly
0.0235346	MSL1	-1.1157	0.014	0.031	1	LC-MohivsLC-Molo_StimOnly
0.0236318	SCAND1	-0.785192	0.034	0.057	1	LC-MohivsLC-Molo_StimOnly
0.0237019	INTS6L	-1.05729	0.014	0.031	1	LC-MohivsLC-Molo_StimOnly
0.0237229	SLA2	-1.2456	0.011	0.026	1	LC-MohivsLC-Molo_StimOnly
0.0237838	ANAPC1	-0.883791	0.011	0.026	1	LC-MohivsLC-Molo_StimOnly
0.0238	UBA6	-0.113698	0.193	0.244	1	LC-MohivsLC-Molo_StimOnly
0.023821	ARFGAP1	-0.3324	0.034	0.058	1	LC-MohivsLC-Molo_StimOnly
0.0238477	SUSD1	0.378015	0.181	0.141	1	LC-MohivsLC-Molo_StimOnly
0.0238582	RTRAF	-0.667542	0.031	0.054	1	LC-MohivsLC-Molo_StimOnly
0.0238646	RFX3-AS1	-1.3292	0.012	0.029	1	LC-MohivsLC-Molo_StimOnly
0.0240247	PPP4R3B	-0.276764	0.162	0.206	1	LC-MohivsLC-Molo_StimOnly
0.0240327	IFNAR2	-0.124574	0.333	0.407	1	LC-MohivsLC-Molo_StimOnly
0.024052	IAH1	-0.878634	0.039	0.063	1	LC-MohivsLC-Molo_StimOnly
0.0240577	CHST2	1.15453	0.023	0.01	1	LC-MohivsLC-Molo_StimOnly
0.0241325	DOK2	1.02303	0.023	0.01	1	LC-MohivsLC-Molo_StimOnly
0.0241566	WDR70	-0.307042	0.082	0.114	1	LC-MohivsLC-Molo_StimOnly
0.0242142	TUBB2A	1.7108	0.019	0.007	1	LC-MohivsLC-Molo_StimOnly
0.0242348	EXOSC9	-0.998993	0.011	0.026	1	LC-MohivsLC-Molo_StimOnly
0.0242632	CLASP2	-0.114101	0.256	0.31	1	LC-MohivsLC-Molo_StimOnly
0.0243057	NIPA1	-0.382242	0.108	0.145	1	LC-MohivsLC-Molo_StimOnly
0.0243117	AP000331.1	-0.137991	0.066	0.097	1	LC-MohivsLC-Molo_StimOnly
0.0243571	SIN3B	-0.483681	0.012	0.029	1	LC-MohivsLC-Molo_StimOnly
0.0245386	SLC31A2	-0.360643	0.02	0.04	1	LC-MohivsLC-Molo_StimOnly
0.0246093	PYGB	-0.821064	0.011	0.026	1	LC-MohivsLC-Molo_StimOnly
0.0246776	TUBD1	-3.52114	0.003	0.014	1	LC-MohivsLC-Molo_StimOnly
0.0246942	RYBP	-0.201116	0.326	0.38	1	LC-MohivsLC-Molo_StimOnly
0.0247488	STK3	-0.200036	0.407	0.463	1	LC-MohivsLC-Molo_StimOnly
0.0248052	MSC	-0.697927	0.056	0.084	1	LC-MohivsLC-Molo_StimOnly
0.0248406	SERPINA1	-0.251212	0.307	0.358	1	LC-MohivsLC-Molo_StimOnly
0.0249627	TMED4	0.959831	0.039	0.021	1	LC-MohivsLC-Molo_StimOnly
0.0250011	SEC22B	-0.175101	0.221	0.272	1	LC-MohivsLC-Molo_StimOnly
0.0250157	SDF2L1	-0.579589	0.023	0.043	1	LC-MohivsLC-Molo_StimOnly
0.0250984	FAM83G	0.408263	0.023	0.01	1	LC-MohivsLC-Molo_StimOnly
0.0251972	CDH18	3.34748	0.011	0.003	1	LC-MohivsLC-Molo_StimOnly
0.0253233	FLACC1	2.37093	0.011	0.003	1	LC-MohivsLC-Molo_StimOnly
0.0253369	PCED1A	-4.27307	0.002	0.011	1	LC-MohivsLC-Molo_StimOnly
0.0253719	RBFA	-4.289	0.002	0.011	1	LC-MohivsLC-Molo_StimOnly
0.0253954	HLA-C	-0.160781	0.478	0.534	1	LC-MohivsLC-Molo_StimOnly
0.0254119	PHC3	-0.364721	0.1	0.136	1	LC-MohivsLC-Molo_StimOnly
0.0254455	PPA2	-0.288022	0.026	0.048	1	LC-MohivsLC-Molo_StimOnly
0.0254651	AGPAT2	-1.92584	0.003	0.014	1	LC-MohivsLC-Molo_StimOnly
0.0255123	POLR2I	-3.48983	0.002	0.011	1	LC-MohivsLC-Molo_StimOnly
0.0255346	FLYWCH1	1.91343	0.011	0.003	1	LC-MohivsLC-Molo_StimOnly
0.0255563	CHD4	0.463534	0.25	0.21	1	LC-MohivsLC-Molo_StimOnly
0.0255671	RYR3	0.4323	0.019	0.007	1	LC-MohivsLC-Molo_StimOnly
0.0255686	PPP1R16B	-1.03701	0.031	0.053	1	LC-MohivsLC-Molo_StimOnly
0.0256111	PLXDC2	0.253926	0.131	0.098	1	LC-MohivsLC-Molo_StimOnly
0.0256195	CFAP45	1.21346	0.011	0.003	1	LC-MohivsLC-Molo_StimOnly
0.0256534	NLRC3	-2.77144	0.002	0.011	1	LC-MohivsLC-Molo_StimOnly
0.0257596	PDYN-AS1	-2.26705	0.002	0.011	1	LC-MohivsLC-Molo_StimOnly
0.0257596	ATP9A	-1.70855	0.002	0.011	1	LC-MohivsLC-Molo_StimOnly
0.0257681	TLE4	0.447327	0.315	0.275	1	LC-MohivsLC-Molo_StimOnly
0.0257902	PLB1	0.999952	0.011	0.003	1	LC-MohivsLC-Molo_StimOnly
0.0257902	MBNL1-AS1	1.0202	0.011	0.003	1	LC-MohivsLC-Molo_StimOnly
0.0259229	MYH9	-0.195652	0.427	0.481	1	LC-MohivsLC-Molo_StimOnly
0.026102	YPEL5	0.684127	0.147	0.113	1	LC-MohivsLC-Molo_StimOnly
0.0262054	JAK2	-0.565793	0.13	0.165	1	LC-MohivsLC-Molo_StimOnly
0.0262958	C1orf52	-0.419253	0.034	0.057	1	LC-MohivsLC-Molo_StimOnly
0.026317	PLCXD1	-0.307181	0.023	0.043	1	LC-MohivsLC-Molo_StimOnly
0.0263461	ARHGEF10L	-0.306359	0.068	0.099	1	LC-MohivsLC-Molo_StimOnly
0.0263597	UNC119	-2.27424	0.008	0.021	1	LC-MohivsLC-Molo_StimOnly
0.0263722	RBM15	0.993038	0.026	0.012	1	LC-MohivsLC-Molo_StimOnly
0.0264455	UBL3	0.447967	0.25	0.211	1	LC-MohivsLC-Molo_StimOnly
0.0264907	OXNAD1	-0.962473	0.049	0.075	1	LC-MohivsLC-Molo_StimOnly
0.0265044	SVIL	0.329791	0.417	0.385	1	LC-MohivsLC-Molo_StimOnly
0.0265108	RHOT2	-0.737764	0.02	0.039	1	LC-MohivsLC-Molo_StimOnly
0.0265511	TEX10	0.698257	0.108	0.079	1	LC-MohivsLC-Molo_StimOnly
0.0265875	CWF19L1	-0.72482	0.051	0.078	1	LC-MohivsLC-Molo_StimOnly
0.0267087	SLC26A2	-0.377076	0.042	0.067	1	LC-MohivsLC-Molo_StimOnly
0.0267587	PHLDA1	0.598554	0.144	0.11	1	LC-MohivsLC-Molo_StimOnly
0.0268636	THOC2	-0.700621	0.133	0.167	1	LC-MohivsLC-Molo_StimOnly
0.0268726	TMEM267	0.941404	0.029	0.015	1	LC-MohivsLC-Molo_StimOnly
0.0269089	SERPINB9	-0.12115	0.529	0.605	1	LC-MohivsLC-Molo_StimOnly
0.0270328	BRI3	-0.287344	0.046	0.073	1	LC-MohivsLC-Molo_StimOnly
0.0270471	LONRF3	0.555021	0.062	0.04	1	LC-MohivsLC-Molo_StimOnly
0.0271413	MGAM	-0.282697	0.295	0.339	1	LC-MohivsLC-Molo_StimOnly
0.0271634	HIPK3	-0.255658	0.258	0.306	1	LC-MohivsLC-Molo_StimOnly
0.0272598	ARID5A	-0.218897	0.077	0.109	1	LC-MohivsLC-Molo_StimOnly
0.0273793	AGO3	-0.225974	0.238	0.286	1	LC-MohivsLC-Molo_StimOnly
0.027495	ANKRD17	-0.170747	0.363	0.425	1	LC-MohivsLC-Molo_StimOnly
0.0275026	TRIM41	-1.17199	0.017	0.035	1	LC-MohivsLC-Molo_StimOnly
0.0275288	RNPEPL1	-1.29645	0.008	0.021	1	LC-MohivsLC-Molo_StimOnly
0.0276116	GPRIN3	-0.858636	0.029	0.051	1	LC-MohivsLC-Molo_StimOnly
0.0276366	REST	0.644596	0.148	0.116	1	LC-MohivsLC-Molo_StimOnly
0.027666	MUS81	-1.7759	0.011	0.026	1	LC-MohivsLC-Molo_StimOnly
0.0277043	DHRSX	-0.174657	0.113	0.151	1	LC-MohivsLC-Molo_StimOnly
0.0277095	SCLT1	-0.554124	0.054	0.081	1	LC-MohivsLC-Molo_StimOnly
0.027732	LRCH3	-0.157058	0.255	0.308	1	LC-MohivsLC-Molo_StimOnly
0.0277998	SETD5	0.312558	0.472	0.446	1	LC-MohivsLC-Molo_StimOnly
0.027865	DGKD	0.450678	0.086	0.06	1	LC-MohivsLC-Molo_StimOnly
0.0278672	ZBTB49	-1.23254	0.008	0.021	1	LC-MohivsLC-Molo_StimOnly
0.0278876	PIGT	-1.65059	0.009	0.023	1	LC-MohivsLC-Molo_StimOnly
0.0279616	SLK	-0.432173	0.119	0.156	1	LC-MohivsLC-Molo_StimOnly
0.0280464	DDX18	0.532914	0.119	0.089	1	LC-MohivsLC-Molo_StimOnly
0.0280685	CTNNA3	2.26112	0.017	0.007	1	LC-MohivsLC-Molo_StimOnly
0.0281359	RIPK1	-0.483584	0.11	0.144	1	LC-MohivsLC-Molo_StimOnly
0.0281563	TOMM40	-0.870236	0.008	0.021	1	LC-MohivsLC-Molo_StimOnly
0.0281659	ZFYVE26	-0.991312	0.019	0.037	1	LC-MohivsLC-Molo_StimOnly
0.0282662	RNASEK	-0.248937	0.188	0.233	1	LC-MohivsLC-Molo_StimOnly
0.0282678	DST	0.982721	0.04	0.023	1	LC-MohivsLC-Molo_StimOnly
0.0282847	HECW2	-1.21367	0.043	0.068	1	LC-MohivsLC-Molo_StimOnly
0.0283089	VEGFB	1.79101	0.017	0.007	1	LC-MohivsLC-Molo_StimOnly
0.0283309	EPB41L3	0.180865	0.688	0.673	1	LC-MohivsLC-Molo_StimOnly
0.0283747	OGFR	-0.821958	0.082	0.111	1	LC-MohivsLC-Molo_StimOnly
0.0284698	C21orf91	-1.13132	0.014	0.03	1	LC-MohivsLC-Molo_StimOnly
0.0285814	NDUFS2	-1.53166	0.011	0.026	1	LC-MohivsLC-Molo_StimOnly
0.0286553	RETREG2	1.40371	0.017	0.007	1	LC-MohivsLC-Molo_StimOnly
0.0287002	RALGPS2	-0.87339	0.017	0.035	1	LC-MohivsLC-Molo_StimOnly
0.028725	TAF8	1.75252	0.017	0.007	1	LC-MohivsLC-Molo_StimOnly
0.0287341	COA1	-0.478662	0.035	0.059	1	LC-MohivsLC-Molo_StimOnly
0.0287419	IER2	0.338131	0.204	0.166	1	LC-MohivsLC-Molo_StimOnly
0.0287842	GRIK1	-2.83818	0.005	0.016	1	LC-MohivsLC-Molo_StimOnly
0.0288251	TTC37	-1.08614	0.023	0.043	1	LC-MohivsLC-Molo_StimOnly
0.0288374	FAM111A	-1.42136	0.012	0.028	1	LC-MohivsLC-Molo_StimOnly
0.0288992	ALG2	-0.617652	0.034	0.057	1	LC-MohivsLC-Molo_StimOnly
0.0289527	MIR181A1HG	0.619049	0.116	0.086	1	LC-MohivsLC-Molo_StimOnly
0.0289702	DAB1	0.989763	0.017	0.007	1	LC-MohivsLC-Molo_StimOnly
0.0290486	SLC17A5	-1.21976	0.014	0.03	1	LC-MohivsLC-Molo_StimOnly
0.029084	ERAP1	-0.471822	0.062	0.09	1	LC-MohivsLC-Molo_StimOnly
0.0290966	CYP1B1-AS1	-0.610163	0.054	0.081	1	LC-MohivsLC-Molo_StimOnly
0.0291174	CLN3	-1.08366	0.012	0.028	1	LC-MohivsLC-Molo_StimOnly
0.0291329	CD86	1.04375	0.049	0.03	1	LC-MohivsLC-Molo_StimOnly
0.0291457	THAP2	-0.44308	0.026	0.047	1	LC-MohivsLC-Molo_StimOnly
0.0291635	CSNK1D	-0.167275	0.122	0.162	1	LC-MohivsLC-Molo_StimOnly
0.029187	SLC12A6	-0.197261	0.187	0.233	1	LC-MohivsLC-Molo_StimOnly
0.0291942	LIN7A	1.72852	0.028	0.014	1	LC-MohivsLC-Molo_StimOnly
0.0292355	ZNF506	-1.04545	0.037	0.06	1	LC-MohivsLC-Molo_StimOnly
0.0292369	CDK12	-0.271677	0.174	0.217	1	LC-MohivsLC-Molo_StimOnly
0.0292511	SLC35D1	-0.640159	0.011	0.026	1	LC-MohivsLC-Molo_StimOnly
0.0293973	DRAM1	-0.250334	0.414	0.457	1	LC-MohivsLC-Molo_StimOnly
0.0294127	IL3RA	-0.333162	0.116	0.152	1	LC-MohivsLC-Molo_StimOnly
0.0294237	COA6-AS1	-0.789928	0.011	0.026	1	LC-MohivsLC-Molo_StimOnly
0.0296603	SEMA4D	-0.526114	0.079	0.11	1	LC-MohivsLC-Molo_StimOnly
0.0298215	CEBPG	-0.843644	0.011	0.026	1	LC-MohivsLC-Molo_StimOnly
0.0298334	GDE1	-1.11636	0.005	0.016	1	LC-MohivsLC-Molo_StimOnly
0.0298942	SEC23A	-0.776762	0.043	0.068	1	LC-MohivsLC-Molo_StimOnly
0.0299449	LYST	0.349486	0.401	0.363	1	LC-MohivsLC-Molo_StimOnly
0.0299673	C1QTNF1	-0.298726	0.1	0.135	1	LC-MohivsLC-Molo_StimOnly
0.0300128	CD6	-0.560178	0.025	0.045	1	LC-MohivsLC-Molo_StimOnly
0.0301252	GANC	-0.974413	0.005	0.016	1	LC-MohivsLC-Molo_StimOnly
0.0301534	SLC9B1	1.22194	0.042	0.024	1	LC-MohivsLC-Molo_StimOnly
0.0301716	PSMB2	-0.535926	0.048	0.073	1	LC-MohivsLC-Molo_StimOnly
0.0302369	ZSWIM5	-0.350671	0.012	0.028	1	LC-MohivsLC-Molo_StimOnly
0.0302852	METAP2	0.421863	0.13	0.097	1	LC-MohivsLC-Molo_StimOnly
0.0304212	AFDN	-0.766481	0.042	0.065	1	LC-MohivsLC-Molo_StimOnly
0.0304269	ADARB1	-0.713453	0.011	0.026	1	LC-MohivsLC-Molo_StimOnly
0.0304577	STRBP	0.86798	0.037	0.021	1	LC-MohivsLC-Molo_StimOnly
0.0304759	LMNB1	-0.83075	0.042	0.065	1	LC-MohivsLC-Molo_StimOnly
0.0308226	ORC4	-0.485168	0.012	0.028	1	LC-MohivsLC-Molo_StimOnly
0.0308395	TSC22D4	-0.665549	0.032	0.054	1	LC-MohivsLC-Molo_StimOnly
0.0309748	MAFB	0.763113	0.173	0.139	1	LC-MohivsLC-Molo_StimOnly
0.0312148	PHYKPL	-0.558995	0.082	0.112	1	LC-MohivsLC-Molo_StimOnly
0.0312795	MAK16	-2.67197	0.006	0.018	1	LC-MohivsLC-Molo_StimOnly
0.0313312	ABHD13	-1.53081	0.019	0.036	1	LC-MohivsLC-Molo_StimOnly
0.0313381	ZC3H4	-0.798527	0.082	0.112	1	LC-MohivsLC-Molo_StimOnly
0.0313548	ITGA4	-0.537067	0.032	0.054	1	LC-MohivsLC-Molo_StimOnly
0.0316133	FOXP1	-0.208212	0.39	0.445	1	LC-MohivsLC-Molo_StimOnly
0.0318091	ANKRD49	0.375206	0.025	0.012	1	LC-MohivsLC-Molo_StimOnly
0.031867	PIR	0.466766	0.096	0.069	1	LC-MohivsLC-Molo_StimOnly
0.0318933	DTX2	-0.327002	0.04	0.065	1	LC-MohivsLC-Molo_StimOnly
0.0320817	KDM1B	0.575914	0.034	0.018	1	LC-MohivsLC-Molo_StimOnly
0.0321601	ENTPD7	-0.399233	0.069	0.099	1	LC-MohivsLC-Molo_StimOnly
0.0322298	VWA8	-0.977562	0.025	0.044	1	LC-MohivsLC-Molo_StimOnly
0.032248	GFPT1	-0.135486	0.147	0.189	1	LC-MohivsLC-Molo_StimOnly
0.0322622	STAU2	-0.671633	0.022	0.04	1	LC-MohivsLC-Molo_StimOnly
0.0323445	PTGDS	-2.86115	0.003	0.013	1	LC-MohivsLC-Molo_StimOnly
0.0323578	ZNF426	-1.62962	0.006	0.018	1	LC-MohivsLC-Molo_StimOnly
0.0323831	ADGRB3	-2.71447	0.003	0.013	1	LC-MohivsLC-Molo_StimOnly
0.0324606	RTP4	-1.54895	0.003	0.013	1	LC-MohivsLC-Molo_StimOnly
0.0325516	SNX19	-0.749466	0.068	0.096	1	LC-MohivsLC-Molo_StimOnly
0.0327458	OMG	-1.29677	0.006	0.018	1	LC-MohivsLC-Molo_StimOnly
0.0327719	PIGU	-1.9333	0.003	0.013	1	LC-MohivsLC-Molo_StimOnly
0.0329189	RAB4B	-1.3282	0.017	0.034	1	LC-MohivsLC-Molo_StimOnly
0.0329339	TIMM29	1.51711	0.02	0.009	1	LC-MohivsLC-Molo_StimOnly
0.0329414	ATN1	-0.625875	0.006	0.018	1	LC-MohivsLC-Molo_StimOnly
0.0330169	NFKBIA	0.106438	0.869	0.86	1	LC-MohivsLC-Molo_StimOnly
0.0330223	RAB40C	2.15577	0.015	0.006	1	LC-MohivsLC-Molo_StimOnly
0.0331016	LPAR2	-0.960512	0.025	0.044	1	LC-MohivsLC-Molo_StimOnly
0.0331647	SNX24	-0.825691	0.003	0.013	1	LC-MohivsLC-Molo_StimOnly
0.0331707	AIMP2	-0.813679	0.006	0.018	1	LC-MohivsLC-Molo_StimOnly
0.0331719	TRABD2A	-3.97444	0.002	0.01	1	LC-MohivsLC-Molo_StimOnly
0.0332175	SORT1	-3.53347	0.002	0.01	1	LC-MohivsLC-Molo_StimOnly
0.0332175	ZNF16	-3.77626	0.002	0.01	1	LC-MohivsLC-Molo_StimOnly
0.0332251	ZNF140	-1.33488	0.017	0.034	1	LC-MohivsLC-Molo_StimOnly
0.0332687	PKN2	-0.369436	0.114	0.148	1	LC-MohivsLC-Molo_StimOnly
0.0333545	PACERR	-2.73508	0.002	0.01	1	LC-MohivsLC-Molo_StimOnly
0.0333545	BLACE	-3.27259	0.002	0.01	1	LC-MohivsLC-Molo_StimOnly
0.033358	KRBOX4	1.11417	0.02	0.009	1	LC-MohivsLC-Molo_StimOnly
0.0333636	EFR3A	-0.203153	0.205	0.249	1	LC-MohivsLC-Molo_StimOnly
0.0333971	ANKRD30BL	1.70772	0.015	0.006	1	LC-MohivsLC-Molo_StimOnly
0.0334003	PPAT	-3.86488	0.002	0.01	1	LC-MohivsLC-Molo_StimOnly
0.0334003	PNPLA1	-3.02778	0.002	0.01	1	LC-MohivsLC-Molo_StimOnly
0.033439	FADS2	1.61527	0.015	0.006	1	LC-MohivsLC-Molo_StimOnly
0.0334461	CATSPERB	-2.96787	0.002	0.01	1	LC-MohivsLC-Molo_StimOnly
0.0335238	AP003086.1	-0.405054	0.1	0.134	1	LC-MohivsLC-Molo_StimOnly
0.0335297	HIPK2	0.314317	0.576	0.578	1	LC-MohivsLC-Molo_StimOnly
0.0335348	AKAP8L	-0.180643	0.1	0.135	1	LC-MohivsLC-Molo_StimOnly
0.033538	ZNF211	-2.55716	0.002	0.01	1	LC-MohivsLC-Molo_StimOnly
0.0336011	ZDHHC6	-0.487391	0.035	0.058	1	LC-MohivsLC-Molo_StimOnly
0.0337223	HBEGF	-1.73106	0.002	0.01	1	LC-MohivsLC-Molo_StimOnly
0.0337223	AAMDC	-1.92466	0.002	0.01	1	LC-MohivsLC-Molo_StimOnly
0.0337224	KRR1	-0.970287	0.035	0.057	1	LC-MohivsLC-Molo_StimOnly
0.0337347	PRR14L	0.583198	0.144	0.113	1	LC-MohivsLC-Molo_StimOnly
0.0337685	ZNF514	-1.7937	0.002	0.01	1	LC-MohivsLC-Molo_StimOnly
0.0338148	SARM1	-1.25022	0.002	0.01	1	LC-MohivsLC-Molo_StimOnly
0.0338716	CDK5RAP3	-1.39531	0.015	0.032	1	LC-MohivsLC-Molo_StimOnly
0.0338774	METTL15	-0.906762	0.023	0.042	1	LC-MohivsLC-Molo_StimOnly
0.0338946	RBM4B	1.4325	0.02	0.009	1	LC-MohivsLC-Molo_StimOnly
0.0339006	RRAGA	0.233556	0.006	0.018	1	LC-MohivsLC-Molo_StimOnly
0.0340926	ATXN7L3B	0.790709	0.057	0.037	1	LC-MohivsLC-Molo_StimOnly
0.0341504	CREBBP	-0.208129	0.444	0.496	1	LC-MohivsLC-Molo_StimOnly
0.0343408	MOB3C	-0.824049	0.008	0.021	1	LC-MohivsLC-Molo_StimOnly
0.0343623	GLE1	-1.83047	0.011	0.025	1	LC-MohivsLC-Molo_StimOnly
0.0344306	TBK1	-0.222038	0.298	0.343	1	LC-MohivsLC-Molo_StimOnly
0.0345675	GTF3C4	0.683991	0.039	0.022	1	LC-MohivsLC-Molo_StimOnly
0.034651	RNF144A	-0.825809	0.015	0.032	1	LC-MohivsLC-Molo_StimOnly
0.0347286	SIK3	0.185224	0.761	0.776	1	LC-MohivsLC-Molo_StimOnly
0.0348201	GIMAP8	-1.21101	0.008	0.021	1	LC-MohivsLC-Molo_StimOnly
0.0349236	PDAP1	0.956923	0.043	0.026	1	LC-MohivsLC-Molo_StimOnly
0.0349376	CDC42BPB	-0.359829	0.039	0.062	1	LC-MohivsLC-Molo_StimOnly
0.0349402	CSGALNACT1	-0.655194	0.017	0.034	1	LC-MohivsLC-Molo_StimOnly
0.0353666	EID3	0.557032	0.1	0.073	1	LC-MohivsLC-Molo_StimOnly
0.0353841	COX5B	0.836419	0.065	0.043	1	LC-MohivsLC-Molo_StimOnly
0.0353906	DDX60	-0.412161	0.111	0.145	1	LC-MohivsLC-Molo_StimOnly
0.035552	NFKBIZ	-0.241781	0.344	0.395	1	LC-MohivsLC-Molo_StimOnly
0.0357106	SYVN1	-1.05404	0.012	0.027	1	LC-MohivsLC-Molo_StimOnly
0.0357203	UBE2O	-0.75742	0.051	0.076	1	LC-MohivsLC-Molo_StimOnly
0.0357617	HNMT	1.45244	0.023	0.011	1	LC-MohivsLC-Molo_StimOnly
0.0358195	NIFK	1.19685	0.04	0.023	1	LC-MohivsLC-Molo_StimOnly
0.0358236	SND1-IT1	-1.10044	0.012	0.027	1	LC-MohivsLC-Molo_StimOnly
0.0358306	PTPRC	-0.349922	0.412	0.456	1	LC-MohivsLC-Molo_StimOnly
0.0360506	HCFC2	-1.11009	0.012	0.027	1	LC-MohivsLC-Molo_StimOnly
0.0360556	FGD3	0.617799	0.076	0.052	1	LC-MohivsLC-Molo_StimOnly
0.0361289	STARD3NL	-0.502404	0.09	0.12	1	LC-MohivsLC-Molo_StimOnly
0.0362617	TMEM185B	-0.286788	0.009	0.023	1	LC-MohivsLC-Molo_StimOnly
0.0363351	PPP1R12B	-0.278519	0.039	0.062	1	LC-MohivsLC-Molo_StimOnly
0.0363859	ZDHHC20	-0.30501	0.1	0.134	1	LC-MohivsLC-Molo_StimOnly
0.0364506	CCDC144A	1.53926	0.032	0.018	1	LC-MohivsLC-Molo_StimOnly
0.0364704	TCP1	-0.631709	0.052	0.078	1	LC-MohivsLC-Molo_StimOnly
0.0365971	LINC02803	1.08537	0.023	0.011	1	LC-MohivsLC-Molo_StimOnly
0.0367224	EXOC6B	-0.394265	0.071	0.1	1	LC-MohivsLC-Molo_StimOnly
0.0368533	SCNM1	-2.78274	0.005	0.015	1	LC-MohivsLC-Molo_StimOnly
0.0369265	SRGAP2C	1.1202	0.026	0.013	1	LC-MohivsLC-Molo_StimOnly
0.036952	TNIK	-0.383871	0.066	0.094	1	LC-MohivsLC-Molo_StimOnly
0.0369668	SLC36A1	-0.450758	0.034	0.056	1	LC-MohivsLC-Molo_StimOnly
0.0371079	PLAU	0.476367	0.057	0.037	1	LC-MohivsLC-Molo_StimOnly
0.0372499	PHF23	-1.99899	0.005	0.015	1	LC-MohivsLC-Molo_StimOnly
0.0373576	TUT7	-0.134043	0.255	0.307	1	LC-MohivsLC-Molo_StimOnly
0.0373784	EEPD1	-0.633833	0.052	0.077	1	LC-MohivsLC-Molo_StimOnly
0.0374168	B4GALT1	0.379479	0.289	0.254	1	LC-MohivsLC-Molo_StimOnly
0.0375074	GPR84	-0.541606	0.011	0.025	1	LC-MohivsLC-Molo_StimOnly
0.037569	PATJ	-0.598607	0.011	0.025	1	LC-MohivsLC-Molo_StimOnly
0.0376358	KPNA6	-0.537054	0.096	0.127	1	LC-MohivsLC-Molo_StimOnly
0.0376797	C5AR1	0.776963	0.046	0.029	1	LC-MohivsLC-Molo_StimOnly
0.0377306	DNAJC17	-1.49392	0.005	0.015	1	LC-MohivsLC-Molo_StimOnly
0.0377512	DIPK1A	-0.915947	0.02	0.037	1	LC-MohivsLC-Molo_StimOnly
0.0378468	FAM222B	-0.786737	0.06	0.086	1	LC-MohivsLC-Molo_StimOnly
0.0378511	HSD11B1-AS1	0.56068	0.032	0.018	1	LC-MohivsLC-Molo_StimOnly
0.0380759	AHSA1	-0.673757	0.031	0.051	1	LC-MohivsLC-Molo_StimOnly
0.038329	KAT2B	-0.753211	0.04	0.062	1	LC-MohivsLC-Molo_StimOnly
0.0383864	CFD	-0.243567	0.023	0.042	1	LC-MohivsLC-Molo_StimOnly
0.0384552	ITGA1	-0.285202	0.267	0.312	1	LC-MohivsLC-Molo_StimOnly
0.0386201	NOP58	-0.370332	0.134	0.172	1	LC-MohivsLC-Molo_StimOnly
0.0386212	STRAP	-0.311666	0.051	0.076	1	LC-MohivsLC-Molo_StimOnly
0.0386448	CPNE5	2.16351	0.014	0.005	1	LC-MohivsLC-Molo_StimOnly
0.0386848	FGFR1	-0.418011	0.054	0.08	1	LC-MohivsLC-Molo_StimOnly
0.0386951	SPN	1.85498	0.014	0.005	1	LC-MohivsLC-Molo_StimOnly
0.0387607	2007-03-01	-0.200262	0.295	0.337	1	LC-MohivsLC-Molo_StimOnly
0.0387733	PMF1	-1.35506	0.023	0.041	1	LC-MohivsLC-Molo_StimOnly
0.0387875	NCS1	-0.616947	0.034	0.055	1	LC-MohivsLC-Molo_StimOnly
0.0387897	UBE2A	-0.63148	0.062	0.088	1	LC-MohivsLC-Molo_StimOnly
0.0387967	HEATR1	-0.672479	0.025	0.043	1	LC-MohivsLC-Molo_StimOnly
0.0389067	RBMS1	-0.351636	0.202	0.244	1	LC-MohivsLC-Molo_StimOnly
0.0389196	XIAP	-0.189827	0.184	0.23	1	LC-MohivsLC-Molo_StimOnly
0.0389472	PRKG1	1.48154	0.014	0.005	1	LC-MohivsLC-Molo_StimOnly
0.0389618	SMC6	-0.726092	0.029	0.049	1	LC-MohivsLC-Molo_StimOnly
0.0390211	PCSK5	0.477211	0.127	0.097	1	LC-MohivsLC-Molo_StimOnly
0.0391709	LILRB3	-0.570005	0.04	0.062	1	LC-MohivsLC-Molo_StimOnly
0.0391758	PIM3	-0.174853	0.201	0.244	1	LC-MohivsLC-Molo_StimOnly
0.0392517	LAX1	1.51858	0.014	0.005	1	LC-MohivsLC-Molo_StimOnly
0.0394585	BZW2	0.951988	0.045	0.027	1	LC-MohivsLC-Molo_StimOnly
0.0395163	TECPR1	1.49171	0.019	0.008	1	LC-MohivsLC-Molo_StimOnly
0.0396077	FOCAD	-0.439426	0.043	0.067	1	LC-MohivsLC-Molo_StimOnly
0.0398167	TAF6L	1.53453	0.019	0.008	1	LC-MohivsLC-Molo_StimOnly
0.0399615	HNRNPD	-0.251992	0.211	0.256	1	LC-MohivsLC-Molo_StimOnly
0.0401671	CDC37L1	0.653393	0.085	0.061	1	LC-MohivsLC-Molo_StimOnly
0.0404192	ATP6V0B	-0.505335	0.11	0.142	1	LC-MohivsLC-Molo_StimOnly
0.0405292	CRIM1	0.388744	0.441	0.407	1	LC-MohivsLC-Molo_StimOnly
0.0405981	SDCBP2	0.506875	0.019	0.008	1	LC-MohivsLC-Molo_StimOnly
0.0406857	BBS4	1.00165	0.019	0.008	1	LC-MohivsLC-Molo_StimOnly
0.0407326	SERBP1	0.405812	0.21	0.171	1	LC-MohivsLC-Molo_StimOnly
0.0407542	ITK	-0.465962	0.037	0.059	1	LC-MohivsLC-Molo_StimOnly
0.0407801	RGS12	0.724417	0.042	0.025	1	LC-MohivsLC-Molo_StimOnly
0.0407948	CALU	-0.135695	0.114	0.151	1	LC-MohivsLC-Molo_StimOnly
0.0408594	DNAJB4	1.10601	0.046	0.029	1	LC-MohivsLC-Molo_StimOnly
0.0409193	GNB4	-0.763044	0.066	0.093	1	LC-MohivsLC-Molo_StimOnly
0.0411285	SEL1L	-0.218355	0.144	0.181	1	LC-MohivsLC-Molo_StimOnly
0.0411525	KBTBD2	-0.121898	0.09	0.122	1	LC-MohivsLC-Molo_StimOnly
0.0411664	IKZF1	-0.692966	0.108	0.139	1	LC-MohivsLC-Molo_StimOnly
0.0411989	REPS1	0.437658	0.182	0.15	1	LC-MohivsLC-Molo_StimOnly
0.0412701	COG3	-0.149611	0.102	0.135	1	LC-MohivsLC-Molo_StimOnly
0.0412868	TMEM255B	-3.21103	0.003	0.012	1	LC-MohivsLC-Molo_StimOnly
0.0413536	HSD17B4	-0.597936	0.029	0.049	1	LC-MohivsLC-Molo_StimOnly
0.0414598	CARM1	-2.2722	0.008	0.02	1	LC-MohivsLC-Molo_StimOnly
0.0414824	SNED1	-2.92259	0.003	0.012	1	LC-MohivsLC-Molo_StimOnly
0.0414959	PCED1B	-0.543321	0.063	0.09	1	LC-MohivsLC-Molo_StimOnly
0.0414981	CCM2	-0.485462	0.077	0.106	1	LC-MohivsLC-Molo_StimOnly
0.041543	RELL1	-0.28314	0.08	0.111	1	LC-MohivsLC-Molo_StimOnly
0.0415536	EDN1	0.361104	0.006	0.018	1	LC-MohivsLC-Molo_StimOnly
0.0415754	NAMPT	-0.139663	0.849	0.89	1	LC-MohivsLC-Molo_StimOnly
0.0415961	PDE6D	-0.656338	0.025	0.043	1	LC-MohivsLC-Molo_StimOnly
0.0417216	WBP2	-0.488061	0.025	0.043	1	LC-MohivsLC-Molo_StimOnly
0.04174	DESI1	-0.182405	0.123	0.16	1	LC-MohivsLC-Molo_StimOnly
0.0418265	WBP1	-2.09699	0.003	0.012	1	LC-MohivsLC-Molo_StimOnly
0.041838	UTP25	-0.863642	0.006	0.018	1	LC-MohivsLC-Molo_StimOnly
0.0418775	ERC1	0.369938	0.434	0.411	1	LC-MohivsLC-Molo_StimOnly
0.041919	CARD18	-0.213722	0.184	0.225	1	LC-MohivsLC-Molo_StimOnly
0.0419579	PSMA3	-0.225959	0.17	0.209	1	LC-MohivsLC-Molo_StimOnly
0.0419748	ABCD1	-2.10145	0.003	0.012	1	LC-MohivsLC-Molo_StimOnly
0.0420115	SLC1A3	-0.703782	0.083	0.112	1	LC-MohivsLC-Molo_StimOnly
0.0420284	CHD1	0.371402	0.285	0.248	1	LC-MohivsLC-Molo_StimOnly
0.0420629	GOLGA1	-1.83358	0.012	0.026	1	LC-MohivsLC-Molo_StimOnly
0.0421306	RNF40	-0.746665	0.017	0.033	1	LC-MohivsLC-Molo_StimOnly
0.0421358	LATS1	-0.296526	0.086	0.117	1	LC-MohivsLC-Molo_StimOnly
0.0422387	DUSP3	-1.35895	0.014	0.029	1	LC-MohivsLC-Molo_StimOnly
0.0422882	AASDHPPT	1.51809	0.022	0.01	1	LC-MohivsLC-Molo_StimOnly
0.0425415	NBPF19	-0.124075	0.252	0.302	1	LC-MohivsLC-Molo_StimOnly
0.0426223	CEP44	-0.979911	0.003	0.012	1	LC-MohivsLC-Molo_StimOnly
0.0427252	TADA2A	-1.10126	0.008	0.02	1	LC-MohivsLC-Molo_StimOnly
0.0427612	MIOS	-0.472544	0.04	0.062	1	LC-MohivsLC-Molo_StimOnly
0.0427894	SEC11C	-1.10797	0.012	0.026	1	LC-MohivsLC-Molo_StimOnly
0.0428057	LSM7	-0.544375	0.042	0.065	1	LC-MohivsLC-Molo_StimOnly
0.0429007	EXOC1	-0.423536	0.116	0.148	1	LC-MohivsLC-Molo_StimOnly
0.0429462	C2CD3	-0.64122	0.022	0.039	1	LC-MohivsLC-Molo_StimOnly
0.0429977	POLR2M	-1.57767	0.008	0.02	1	LC-MohivsLC-Molo_StimOnly
0.043015	SDF4	-0.162431	0.082	0.112	1	LC-MohivsLC-Molo_StimOnly
0.0431694	C5orf51	-1.64558	0.011	0.024	1	LC-MohivsLC-Molo_StimOnly
0.0432901	NAA30	-0.810713	0.014	0.029	1	LC-MohivsLC-Molo_StimOnly
0.0433777	STXBP5-AS1	1.62816	0.028	0.015	1	LC-MohivsLC-Molo_StimOnly
0.043388	INF2	0.800143	0.054	0.035	1	LC-MohivsLC-Molo_StimOnly
0.0433967	CD109	0.443735	0.316	0.281	1	LC-MohivsLC-Molo_StimOnly
0.0434163	STAT4	-0.164542	0.394	0.43	1	LC-MohivsLC-Molo_StimOnly
0.0434518	MAGOH	-0.914163	0.022	0.039	1	LC-MohivsLC-Molo_StimOnly
0.0434897	ARMCX6	-3.4821	0.002	0.01	1	LC-MohivsLC-Molo_StimOnly
0.0435571	MAML1	0.838423	0.088	0.064	1	LC-MohivsLC-Molo_StimOnly
0.0436431	EXOC2	-0.713598	0.088	0.115	1	LC-MohivsLC-Molo_StimOnly
0.043668	TRAPPC6A	-3.91323	0.002	0.01	1	LC-MohivsLC-Molo_StimOnly
0.0437276	SSPN	-3.05488	0.002	0.01	1	LC-MohivsLC-Molo_StimOnly
0.0437276	RABL2B	-3.02053	0.002	0.01	1	LC-MohivsLC-Molo_StimOnly
0.0439067	GUF1	-2.38751	0.002	0.01	1	LC-MohivsLC-Molo_StimOnly
0.0439067	ZNF566	-2.35049	0.002	0.01	1	LC-MohivsLC-Molo_StimOnly
0.0439329	WDR73	-0.735588	0.012	0.026	1	LC-MohivsLC-Molo_StimOnly
0.0439666	POLR3H	-2.72398	0.002	0.01	1	LC-MohivsLC-Molo_StimOnly
0.0439669	NBPF15	-0.502012	0.012	0.026	1	LC-MohivsLC-Molo_StimOnly
0.0439763	SKAP2	0.562843	0.128	0.1	1	LC-MohivsLC-Molo_StimOnly
0.044035	ERI2	-0.56115	0.012	0.026	1	LC-MohivsLC-Molo_StimOnly
0.0440359	LINC00877	-0.476949	0.014	0.029	1	LC-MohivsLC-Molo_StimOnly
0.0440578	CASK	-0.53191	0.077	0.104	1	LC-MohivsLC-Molo_StimOnly
0.0440791	TNFRSF10D	-0.732218	0.034	0.054	1	LC-MohivsLC-Molo_StimOnly
0.0441262	WHRN	-1.19634	0.011	0.024	1	LC-MohivsLC-Molo_StimOnly
0.0441465	ID3	-1.55771	0.002	0.01	1	LC-MohivsLC-Molo_StimOnly
0.044162	EDEM2	-1.09173	0.011	0.024	1	LC-MohivsLC-Molo_StimOnly
0.0441634	RBM8A	-0.48654	0.088	0.117	1	LC-MohivsLC-Molo_StimOnly
0.0441641	JPT1	0.769224	0.043	0.026	1	LC-MohivsLC-Molo_StimOnly
0.0441718	UXS1	-0.316755	0.125	0.161	1	LC-MohivsLC-Molo_StimOnly
0.0442066	CTC1	-1.233	0.002	0.01	1	LC-MohivsLC-Molo_StimOnly
0.0443222	SLC1A5	1.30716	0.051	0.033	1	LC-MohivsLC-Molo_StimOnly
0.0443641	ERO1B	-0.155434	0.154	0.192	1	LC-MohivsLC-Molo_StimOnly
0.0443746	NXF1	0.721422	0.106	0.079	1	LC-MohivsLC-Molo_StimOnly
0.0445385	STIMATE	2.63588	0.012	0.004	1	LC-MohivsLC-Molo_StimOnly
0.0447584	VAPB	-0.666215	0.048	0.07	1	LC-MohivsLC-Molo_StimOnly
0.044998	CAPZA1	-0.192262	0.313	0.357	1	LC-MohivsLC-Molo_StimOnly
0.0452087	TEX264	0.99796	0.012	0.004	1	LC-MohivsLC-Molo_StimOnly
0.04527	ZNF213-AS1	1.21298	0.012	0.004	1	LC-MohivsLC-Molo_StimOnly
0.0453924	GSPT1	-0.263051	0.106	0.141	1	LC-MohivsLC-Molo_StimOnly
0.0455245	MBD5	-0.606481	0.051	0.074	1	LC-MohivsLC-Molo_StimOnly
0.0456395	KCTD3	1.04666	0.012	0.004	1	LC-MohivsLC-Molo_StimOnly
0.0456395	FDXR	1.42743	0.012	0.004	1	LC-MohivsLC-Molo_StimOnly
0.0456395	SEC14L2	1.50774	0.012	0.004	1	LC-MohivsLC-Molo_StimOnly
0.045691	ZNF276	-0.696964	0.02	0.037	1	LC-MohivsLC-Molo_StimOnly
0.0457013	ISOC1	1.21372	0.012	0.004	1	LC-MohivsLC-Molo_StimOnly
0.045726	GK5	-0.833762	0.056	0.079	1	LC-MohivsLC-Molo_StimOnly
0.0457931	RAB29	-1.44735	0.017	0.032	1	LC-MohivsLC-Molo_StimOnly
0.0458038	PABPC1	0.21357	0.631	0.615	1	LC-MohivsLC-Molo_StimOnly
0.0458595	FYTTD1	-0.748084	0.042	0.063	1	LC-MohivsLC-Molo_StimOnly
0.0458655	RCN2	2.05962	0.017	0.007	1	LC-MohivsLC-Molo_StimOnly
0.0459432	MFSD10	-0.559615	0.012	0.026	1	LC-MohivsLC-Molo_StimOnly
0.0460635	NR6A1	-0.54484	0.048	0.071	1	LC-MohivsLC-Molo_StimOnly
0.0461747	TRAFD1	-0.904185	0.039	0.059	1	LC-MohivsLC-Molo_StimOnly
0.04621	CRYBG1	-0.640807	0.076	0.103	1	LC-MohivsLC-Molo_StimOnly
0.0462295	PDE4DIP	-0.141637	0.543	0.593	1	LC-MohivsLC-Molo_StimOnly
0.0462985	DLEU2	-0.420516	0.165	0.2	1	LC-MohivsLC-Molo_StimOnly
0.046544	CKAP4	-0.237873	0.063	0.09	1	LC-MohivsLC-Molo_StimOnly
0.0465929	INVS	-0.355833	0.029	0.048	1	LC-MohivsLC-Molo_StimOnly
0.0466112	MBOAT7	-0.864819	0.019	0.035	1	LC-MohivsLC-Molo_StimOnly
0.0466164	NDUFA11	0.935356	0.074	0.052	1	LC-MohivsLC-Molo_StimOnly
0.0467868	ZKSCAN2-DT	1.66561	0.017	0.007	1	LC-MohivsLC-Molo_StimOnly
0.0468319	ATP10A	-0.351849	0.048	0.071	1	LC-MohivsLC-Molo_StimOnly
0.0468337	RBFOX2	-2.63475	0.005	0.015	1	LC-MohivsLC-Molo_StimOnly
0.0471135	TRIM16L	0.640521	0.052	0.034	1	LC-MohivsLC-Molo_StimOnly
0.047129	CDK11B	-0.221899	0.062	0.087	1	LC-MohivsLC-Molo_StimOnly
0.0472648	PSME2	-0.310219	0.079	0.106	1	LC-MohivsLC-Molo_StimOnly
0.0474295	B3GAT3	-2.26127	0.005	0.015	1	LC-MohivsLC-Molo_StimOnly
0.0474956	ARFGAP3	0.298655	0.568	0.573	1	LC-MohivsLC-Molo_StimOnly
0.0475147	PRKACB	-0.675714	0.025	0.043	1	LC-MohivsLC-Molo_StimOnly
0.0475361	DUSP4	-0.356948	0.091	0.122	1	LC-MohivsLC-Molo_StimOnly
0.0476131	ERO1A	-0.545143	0.065	0.09	1	LC-MohivsLC-Molo_StimOnly
0.0477251	IGBP1	-0.758749	0.052	0.076	1	LC-MohivsLC-Molo_StimOnly
0.0477333	STK39	-2.32834	0.014	0.028	1	LC-MohivsLC-Molo_StimOnly
0.0478346	PDS5B	-0.547819	0.086	0.115	1	LC-MohivsLC-Molo_StimOnly
0.0480316	DPM2	-1.62658	0.005	0.015	1	LC-MohivsLC-Molo_StimOnly
0.0480627	OSTC	-0.127357	0.06	0.086	1	LC-MohivsLC-Molo_StimOnly
0.0481347	NEPRO	1.12673	0.04	0.024	1	LC-MohivsLC-Molo_StimOnly
0.0481835	COL24A1	0.801602	0.063	0.043	1	LC-MohivsLC-Molo_StimOnly
0.0482623	PLGRKT	-0.184477	0.056	0.081	1	LC-MohivsLC-Molo_StimOnly
0.0482844	CYP27A1	-0.35214	0.005	0.015	1	LC-MohivsLC-Molo_StimOnly
0.0482844	ABCC4	-1.13512	0.005	0.015	1	LC-MohivsLC-Molo_StimOnly
0.0483351	UBA5	-0.340273	0.005	0.015	1	LC-MohivsLC-Molo_StimOnly
0.0484366	APBB3	-1.15357	0.005	0.015	1	LC-MohivsLC-Molo_StimOnly
0.048454	TNFSF10	-0.2889	0.019	0.035	1	LC-MohivsLC-Molo_StimOnly
0.0484955	GYPC	-0.7386	0.028	0.046	1	LC-MohivsLC-Molo_StimOnly
0.0485383	LPAR3	-1.06055	0.005	0.015	1	LC-MohivsLC-Molo_StimOnly
0.0485822	MIS12	-0.635677	0.019	0.035	1	LC-MohivsLC-Molo_StimOnly
0.0488123	VPS28	-0.374334	0.023	0.04	1	LC-MohivsLC-Molo_StimOnly
0.0489895	GIMAP5	-1.27351	0.022	0.038	1	LC-MohivsLC-Molo_StimOnly
0.0490287	HERC4	-0.278317	0.285	0.33	1	LC-MohivsLC-Molo_StimOnly
0.0490451	OSM	-1.01831	0.017	0.032	1	LC-MohivsLC-Molo_StimOnly
0.0490494	F2R	-0.625222	0.005	0.015	1	LC-MohivsLC-Molo_StimOnly
0.0490786	GTF2E2	-0.566853	0.062	0.087	1	LC-MohivsLC-Molo_StimOnly
0.049088	CIRBP	-0.42634	0.099	0.128	1	LC-MohivsLC-Molo_StimOnly
0.04922	EIF2S3	-0.312009	0.094	0.124	1	LC-MohivsLC-Molo_StimOnly
0.0492677	UBE3C	-0.525328	0.19	0.221	1	LC-MohivsLC-Molo_StimOnly
0.0494075	SNX10	-0.82148	0.052	0.076	1	LC-MohivsLC-Molo_StimOnly
0.049432	AP1S2	0.252913	0.244	0.208	1	LC-MohivsLC-Molo_StimOnly
0.0496489	DOCK8	0.215131	0.216	0.177	1	LC-MohivsLC-Molo_StimOnly
0.0496504	PPP3CB	-0.432356	0.153	0.186	1	LC-MohivsLC-Molo_StimOnly
0.0497772	LINC00886	0.557893	0.111	0.084	1	LC-MohivsLC-Molo_StimOnly
0.049924	KCTD12	-2.49703	0.006	0.017	1	LC-MohivsLC-Molo_StimOnly
0.0499326	RPN1	-0.102075	0.111	0.144	1	LC-MohivsLC-Molo_StimOnly
0.0500589	BROX	-0.705894	0.042	0.062	1	LC-MohivsLC-Molo_StimOnly
0.0500686	TTC28	-2.38415	0.006	0.017	1	LC-MohivsLC-Molo_StimOnly
0.0500793	DTNBP1	-0.359359	0.082	0.11	1	LC-MohivsLC-Molo_StimOnly
0.0502228	RNASEH2B	-1.72845	0.014	0.028	1	LC-MohivsLC-Molo_StimOnly
0.0502802	ZXDC	-0.279623	0.08	0.109	1	LC-MohivsLC-Molo_StimOnly
0.0502851	GSR	0.481386	0.211	0.178	1	LC-MohivsLC-Molo_StimOnly
0.0503528	HIST1H2BD	0.954159	0.029	0.016	1	LC-MohivsLC-Molo_StimOnly
0.050354	LAMP1	-0.629082	0.068	0.094	1	LC-MohivsLC-Molo_StimOnly
0.0504281	SETX	-0.24254	0.259	0.3	1	LC-MohivsLC-Molo_StimOnly
0.0505045	ZNF280C	-2.09909	0.006	0.017	1	LC-MohivsLC-Molo_StimOnly
0.0505545	PTGER3	1.26885	0.02	0.01	1	LC-MohivsLC-Molo_StimOnly
0.0506855	EDEM3	-0.330355	0.073	0.098	1	LC-MohivsLC-Molo_StimOnly
0.0508946	KLF5	-1.87237	0.006	0.017	1	LC-MohivsLC-Molo_StimOnly
0.0510297	LMAN2	-0.135212	0.062	0.087	1	LC-MohivsLC-Molo_StimOnly
0.051124	KIF3A	-1.97848	0.011	0.023	1	LC-MohivsLC-Molo_StimOnly
0.0512396	TMEM8A	0.834687	0.023	0.012	1	LC-MohivsLC-Molo_StimOnly
0.051309	CDC42EP3	-0.246412	0.289	0.333	1	LC-MohivsLC-Molo_StimOnly
0.0513387	STOM	-0.616811	0.014	0.028	1	LC-MohivsLC-Molo_StimOnly
0.051417	NF1	-0.163255	0.39	0.441	1	LC-MohivsLC-Molo_StimOnly
0.0514722	GALNT11	-0.449552	0.059	0.083	1	LC-MohivsLC-Molo_StimOnly
0.0515755	STARD8	0.990539	0.042	0.026	1	LC-MohivsLC-Molo_StimOnly
0.0516103	MAP3K4	-0.285119	0.097	0.127	1	LC-MohivsLC-Molo_StimOnly
0.0517154	BCL11B	-0.492451	0.039	0.059	1	LC-MohivsLC-Molo_StimOnly
0.0517703	CEP162	-2.09801	0.009	0.021	1	LC-MohivsLC-Molo_StimOnly
0.0518063	GRN	-0.281268	0.035	0.056	1	LC-MohivsLC-Molo_StimOnly
0.0518652	GPM6A	2.01824	0.011	0.004	1	LC-MohivsLC-Molo_StimOnly
0.0518653	SLC25A36	-0.770575	0.029	0.048	1	LC-MohivsLC-Molo_StimOnly
0.0518842	WDR59	-1.07339	0.032	0.051	1	LC-MohivsLC-Molo_StimOnly
0.0519044	CCNDBP1	-1.08335	0.014	0.028	1	LC-MohivsLC-Molo_StimOnly
0.0519703	PTCD3	-0.586058	0.022	0.038	1	LC-MohivsLC-Molo_StimOnly
0.0520329	ZNF141	-1.88611	0.009	0.021	1	LC-MohivsLC-Molo_StimOnly
0.0521306	SELENOS	-0.133657	0.102	0.135	1	LC-MohivsLC-Molo_StimOnly
0.0521572	LSM3	-1.8675	0.011	0.023	1	LC-MohivsLC-Molo_StimOnly
0.05223	GTF2H2	-0.572897	0.006	0.017	1	LC-MohivsLC-Molo_StimOnly
0.0522718	TRBC1	-0.318618	0.079	0.107	1	LC-MohivsLC-Molo_StimOnly
0.0523527	ZNF808	-1.80645	0.008	0.019	1	LC-MohivsLC-Molo_StimOnly
0.0523805	PATL1	-0.377169	0.085	0.113	1	LC-MohivsLC-Molo_StimOnly
0.0523835	DDX19A	1.16267	0.026	0.014	1	LC-MohivsLC-Molo_StimOnly
0.0523873	MHENCR	1.84071	0.011	0.004	1	LC-MohivsLC-Molo_StimOnly
0.0524753	TMEM9B	-0.68483	0.014	0.028	1	LC-MohivsLC-Molo_StimOnly
0.0525172	UBE2Q1	-1.9361	0.009	0.021	1	LC-MohivsLC-Molo_StimOnly
0.0525665	PRKDC	-0.617328	0.042	0.062	1	LC-MohivsLC-Molo_StimOnly
0.052605	DGLUCY	-0.960739	0.02	0.036	1	LC-MohivsLC-Molo_StimOnly
0.0526811	SORCS2	0.456495	0.023	0.012	1	LC-MohivsLC-Molo_StimOnly
0.0527629	RNF122	1.55102	0.011	0.004	1	LC-MohivsLC-Molo_StimOnly
0.0528028	SGSH	-0.519007	0.015	0.03	1	LC-MohivsLC-Molo_StimOnly
0.0529138	GAS6-AS1	0.239657	0.011	0.004	1	LC-MohivsLC-Molo_StimOnly
0.0529423	CCT6A	0.61619	0.074	0.052	1	LC-MohivsLC-Molo_StimOnly
0.0530106	CHD7	-0.863303	0.025	0.042	1	LC-MohivsLC-Molo_StimOnly
0.0530521	KIF1BP	-0.7966	0.012	0.026	1	LC-MohivsLC-Molo_StimOnly
0.0532833	SYS1	-0.699688	0.014	0.028	1	LC-MohivsLC-Molo_StimOnly
0.0533426	CD46	-1.2615	0.034	0.053	1	LC-MohivsLC-Molo_StimOnly
0.0534907	GOLGA4	-0.163688	0.319	0.358	1	LC-MohivsLC-Molo_StimOnly
0.0534972	OARD1	-1.31365	0.009	0.021	1	LC-MohivsLC-Molo_StimOnly
0.053514	NAPRT	-3.44228	0.003	0.012	1	LC-MohivsLC-Molo_StimOnly
0.053629	HCG17	-0.732915	0.008	0.019	1	LC-MohivsLC-Molo_StimOnly
0.053629	MVB12B	-1.19439	0.008	0.019	1	LC-MohivsLC-Molo_StimOnly
0.0536388	SAP25	-2.5047	0.003	0.012	1	LC-MohivsLC-Molo_StimOnly
0.0536992	NOL8	-1.15605	0.031	0.049	1	LC-MohivsLC-Molo_StimOnly
0.0537002	ACPP	-0.859942	0.012	0.026	1	LC-MohivsLC-Molo_StimOnly
0.0537221	BCKDK	-0.964955	0.009	0.021	1	LC-MohivsLC-Molo_StimOnly
0.0538728	CPAMD8	-0.899078	0.025	0.042	1	LC-MohivsLC-Molo_StimOnly
0.0538892	WDR53	-2.53017	0.003	0.012	1	LC-MohivsLC-Molo_StimOnly
0.053918	SERF2	-0.270968	0.176	0.211	1	LC-MohivsLC-Molo_StimOnly
0.0540488	SPIDR	-0.602454	0.045	0.066	1	LC-MohivsLC-Molo_StimOnly
0.0540602	XCL1	-0.895594	0.008	0.019	1	LC-MohivsLC-Molo_StimOnly
0.0540776	ARHGEF6	-1.57292	0.003	0.012	1	LC-MohivsLC-Molo_StimOnly
0.0540835	MCTS1	-1.30688	0.009	0.021	1	LC-MohivsLC-Molo_StimOnly
0.0541085	CYHR1	-0.964875	0.012	0.026	1	LC-MohivsLC-Molo_StimOnly
0.0541405	AGGF1	-2.28769	0.003	0.012	1	LC-MohivsLC-Molo_StimOnly
0.0541469	PARP10	-1.29949	0.011	0.023	1	LC-MohivsLC-Molo_StimOnly
0.0541677	AHNAK	0.322706	0.421	0.391	1	LC-MohivsLC-Molo_StimOnly
0.0542259	ADSS	-0.142445	0.11	0.142	1	LC-MohivsLC-Molo_StimOnly
0.054254	IL2RB	-0.517607	0.029	0.048	1	LC-MohivsLC-Molo_StimOnly
0.0542666	AGL	-1.58601	0.003	0.012	1	LC-MohivsLC-Molo_StimOnly
0.0543559	SSNA1	-0.610738	0.009	0.021	1	LC-MohivsLC-Molo_StimOnly
0.0543639	PPIP5K2	-0.462301	0.025	0.042	1	LC-MohivsLC-Molo_StimOnly
0.0543676	ARMC2	1.49634	0.031	0.018	1	LC-MohivsLC-Molo_StimOnly
0.0544302	TRA2A	-0.120515	0.326	0.378	1	LC-MohivsLC-Molo_StimOnly
0.0544316	ITGA11	2.57679	0.015	0.007	1	LC-MohivsLC-Molo_StimOnly
0.0544561	DBT	-0.882764	0.003	0.012	1	LC-MohivsLC-Molo_StimOnly
0.0545426	NIT1	-0.853871	0.008	0.019	1	LC-MohivsLC-Molo_StimOnly
0.0545551	ATP1B1	0.842229	0.073	0.051	1	LC-MohivsLC-Molo_StimOnly
0.0545837	CYP51A1	-1.07401	0.009	0.021	1	LC-MohivsLC-Molo_StimOnly
0.0545884	KLHL24	-0.339724	0.037	0.057	1	LC-MohivsLC-Molo_StimOnly
0.0545903	ENY2	-0.446094	0.045	0.066	1	LC-MohivsLC-Molo_StimOnly
0.054682	CCDC88A	0.408241	0.236	0.203	1	LC-MohivsLC-Molo_StimOnly
0.0547465	RHOG	-0.245796	0.076	0.103	1	LC-MohivsLC-Molo_StimOnly
0.0548107	ATE1	-0.68272	0.025	0.042	1	LC-MohivsLC-Molo_StimOnly
0.0548591	C1orf43	-0.165586	0.063	0.09	1	LC-MohivsLC-Molo_StimOnly
0.0549473	IKZF3	-0.383047	0.056	0.079	1	LC-MohivsLC-Molo_StimOnly
0.0550161	GPATCH3	-0.508038	0.012	0.026	1	LC-MohivsLC-Molo_StimOnly
0.0552	CPSF2	-0.881997	0.045	0.066	1	LC-MohivsLC-Molo_StimOnly
0.0552258	PPM1K	-0.240103	0.029	0.048	1	LC-MohivsLC-Molo_StimOnly
0.0552389	ZNF92	-0.278951	0.029	0.016	1	LC-MohivsLC-Molo_StimOnly
0.0555562	TULP4	-0.632406	0.046	0.068	1	LC-MohivsLC-Molo_StimOnly
0.0555666	ABHD17B	-0.624597	0.032	0.051	1	LC-MohivsLC-Molo_StimOnly
0.0556015	ZNF562	-0.887954	0.028	0.046	1	LC-MohivsLC-Molo_StimOnly
0.0558501	CNOT3	-0.738849	0.028	0.046	1	LC-MohivsLC-Molo_StimOnly
0.0560236	YY1AP1	-0.284853	0.133	0.167	1	LC-MohivsLC-Molo_StimOnly
0.0560747	CFL1	-0.186129	0.164	0.201	1	LC-MohivsLC-Molo_StimOnly
0.0562996	RPP38	-1.0087	0.019	0.034	1	LC-MohivsLC-Molo_StimOnly
0.0564296	SP140	-0.880927	0.023	0.04	1	LC-MohivsLC-Molo_StimOnly
0.0564687	COPB1	-0.13032	0.171	0.212	1	LC-MohivsLC-Molo_StimOnly
0.0564725	GGT5	-0.584372	0.029	0.048	1	LC-MohivsLC-Molo_StimOnly
0.0565396	CDC42BPA	-0.426101	0.02	0.036	1	LC-MohivsLC-Molo_StimOnly
0.0565501	HNRNPA3	0.148649	0.213	0.259	1	LC-MohivsLC-Molo_StimOnly
0.0567029	BCL3	-0.485776	0.046	0.068	1	LC-MohivsLC-Molo_StimOnly
0.0567228	GAB2	0.242493	0.426	0.39	1	LC-MohivsLC-Molo_StimOnly
0.05674	TOMM34	1.16761	0.039	0.023	1	LC-MohivsLC-Molo_StimOnly
0.0568854	AKAP10	-0.273948	0.12	0.153	1	LC-MohivsLC-Molo_StimOnly
0.0568878	ICE1	-0.549278	0.099	0.126	1	LC-MohivsLC-Molo_StimOnly
0.057037	CDK6	-0.786058	0.083	0.109	1	LC-MohivsLC-Molo_StimOnly
0.0571291	CCDC6	-0.829901	0.017	0.032	1	LC-MohivsLC-Molo_StimOnly
0.0572358	EZR	0.516944	0.174	0.145	1	LC-MohivsLC-Molo_StimOnly
0.0572443	IFIT5	-0.817585	0.017	0.032	1	LC-MohivsLC-Molo_StimOnly
0.0573304	ATRN	-0.898196	0.034	0.053	1	LC-MohivsLC-Molo_StimOnly
0.0574772	LGALS8	-0.200378	0.029	0.048	1	LC-MohivsLC-Molo_StimOnly
0.057576	DNAJA1	-0.167829	0.272	0.311	1	LC-MohivsLC-Molo_StimOnly
0.0576929	SLC7A6	0.299474	0.034	0.02	1	LC-MohivsLC-Molo_StimOnly
0.0577982	CASP5	-0.45966	0.019	0.034	1	LC-MohivsLC-Molo_StimOnly
0.0579005	BAALC-AS2	-0.705008	0.017	0.032	1	LC-MohivsLC-Molo_StimOnly
0.0581685	MFSD14B	-0.450045	0.039	0.059	1	LC-MohivsLC-Molo_StimOnly
0.0583782	GTPBP6	-1.21482	0.022	0.037	1	LC-MohivsLC-Molo_StimOnly
0.0586079	CAST	0.539868	0.264	0.234	1	LC-MohivsLC-Molo_StimOnly
0.0587198	PTOV1	-0.720472	0.017	0.032	1	LC-MohivsLC-Molo_StimOnly
0.0588118	CGAS	-0.796462	0.045	0.065	1	LC-MohivsLC-Molo_StimOnly
0.0589818	DAD1	-0.330053	0.059	0.083	1	LC-MohivsLC-Molo_StimOnly
0.0591469	RNASET2	0.58736	0.068	0.048	1	LC-MohivsLC-Molo_StimOnly
0.0591528	ZNF350	-0.857205	0.017	0.032	1	LC-MohivsLC-Molo_StimOnly
0.0593377	LINC00536	1.76406	0.019	0.009	1	LC-MohivsLC-Molo_StimOnly
0.0593555	TANGO6	-1.48703	0.02	0.035	1	LC-MohivsLC-Molo_StimOnly
0.0593855	HIST1H2BG	1.00054	0.025	0.013	1	LC-MohivsLC-Molo_StimOnly
0.0594068	TTC3	-0.708665	0.049	0.071	1	LC-MohivsLC-Molo_StimOnly
0.0597005	AP005899.1	-2.47146	0.005	0.014	1	LC-MohivsLC-Molo_StimOnly
0.0599483	TMEM62	-2.53583	0.005	0.014	1	LC-MohivsLC-Molo_StimOnly
0.060099	LONRF1	-0.110642	0.054	0.077	1	LC-MohivsLC-Molo_StimOnly
0.0601167	RNF34	-0.137908	0.034	0.054	1	LC-MohivsLC-Molo_StimOnly
0.0601615	TMEM87A	-0.524642	0.131	0.16	1	LC-MohivsLC-Molo_StimOnly
0.0601873	KREMEN1	-0.798532	0.015	0.029	1	LC-MohivsLC-Molo_StimOnly
0.0601969	MED7	-2.11203	0.005	0.014	1	LC-MohivsLC-Molo_StimOnly
0.0603014	SLCO4A1	-0.566502	0.042	0.062	1	LC-MohivsLC-Molo_StimOnly
0.0603806	ZDHHC5	-0.259803	0.056	0.079	1	LC-MohivsLC-Molo_StimOnly
0.0604463	PCAT1	-1.61911	0.005	0.014	1	LC-MohivsLC-Molo_StimOnly
0.0604463	ZNF700	-1.20614	0.005	0.014	1	LC-MohivsLC-Molo_StimOnly
0.0604676	SNHG9	-0.397261	0.017	0.032	1	LC-MohivsLC-Molo_StimOnly
0.0605078	MGAT4A	-0.299828	0.017	0.032	1	LC-MohivsLC-Molo_StimOnly
0.060586	ATG9A	1.39754	0.019	0.009	1	LC-MohivsLC-Molo_StimOnly
0.0605959	CCAR2	-0.671395	0.031	0.049	1	LC-MohivsLC-Molo_StimOnly
0.0606287	HERC6	-0.326719	0.057	0.081	1	LC-MohivsLC-Molo_StimOnly
0.060646	CASP2	1.525	0.019	0.009	1	LC-MohivsLC-Molo_StimOnly
0.0608221	NDST1	-1.90997	0.005	0.014	1	LC-MohivsLC-Molo_StimOnly
0.0608238	COG2	-1.45684	0.014	0.027	1	LC-MohivsLC-Molo_StimOnly
0.0609164	DENND11	-1.4109	0.005	0.014	1	LC-MohivsLC-Molo_StimOnly
0.060952	CD59	-0.108304	0.162	0.198	1	LC-MohivsLC-Molo_StimOnly
0.0609805	GIN1	1.68328	0.022	0.011	1	LC-MohivsLC-Molo_StimOnly
0.061047	KMT5B	-0.271471	0.139	0.172	1	LC-MohivsLC-Molo_StimOnly
0.0611999	ZNF845	-0.791736	0.005	0.014	1	LC-MohivsLC-Molo_StimOnly
0.0615578	TMEM167A	-0.546159	0.032	0.051	1	LC-MohivsLC-Molo_StimOnly
0.0616687	SDHA	-0.666182	0.054	0.076	1	LC-MohivsLC-Molo_StimOnly
0.0617513	KANSL1L	-0.111927	0.1	0.131	1	LC-MohivsLC-Molo_StimOnly
0.0618113	RRAGB	-2.69762	0.006	0.016	1	LC-MohivsLC-Molo_StimOnly
0.0618518	STAB1	-0.663848	0.022	0.037	1	LC-MohivsLC-Molo_StimOnly
0.0618596	RNF114	0.616167	0.068	0.048	1	LC-MohivsLC-Molo_StimOnly
0.061897	DGUOK	-0.940314	0.063	0.086	1	LC-MohivsLC-Molo_StimOnly
0.0619275	BLOC1S6	0.132842	0.08	0.109	1	LC-MohivsLC-Molo_StimOnly
0.0620146	PGAP1	-0.71049	0.042	0.062	1	LC-MohivsLC-Molo_StimOnly
0.0620565	SINHCAF	-0.452371	0.096	0.123	1	LC-MohivsLC-Molo_StimOnly
0.0621333	APPBP2	-0.139092	0.14	0.175	1	LC-MohivsLC-Molo_StimOnly
0.0622052	RMC1	-0.250054	0.045	0.066	1	LC-MohivsLC-Molo_StimOnly
0.0623243	SLC25A28	-1.05114	0.014	0.027	1	LC-MohivsLC-Molo_StimOnly
0.0625206	TPCN2	-1.15493	0.02	0.035	1	LC-MohivsLC-Molo_StimOnly
0.0625589	STMP1	-0.193728	0.054	0.076	1	LC-MohivsLC-Molo_StimOnly
0.0626711	WDR7	-0.690563	0.042	0.062	1	LC-MohivsLC-Molo_StimOnly
0.0627956	VAPA	0.360157	0.23	0.199	1	LC-MohivsLC-Molo_StimOnly
0.0628815	CAPN15	-0.903986	0.056	0.077	1	LC-MohivsLC-Molo_StimOnly
0.0629999	JCHAIN	0.839559	0.025	0.013	1	LC-MohivsLC-Molo_StimOnly
0.063068	SMARCD1	-1.17679	0.02	0.035	1	LC-MohivsLC-Molo_StimOnly
0.0631239	BRAF	0.203249	0.577	0.573	1	LC-MohivsLC-Molo_StimOnly
0.063265	BNIP3L	0.672452	0.136	0.107	1	LC-MohivsLC-Molo_StimOnly
0.063454	YLPM1	-0.528345	0.057	0.08	1	LC-MohivsLC-Molo_StimOnly
0.0634701	LRRC37B	-0.908443	0.028	0.045	1	LC-MohivsLC-Molo_StimOnly
0.0636438	DCAF5	-0.767826	0.032	0.051	1	LC-MohivsLC-Molo_StimOnly
0.0637034	THEMIS	-1.06505	0.023	0.039	1	LC-MohivsLC-Molo_StimOnly
0.0637744	MYO5A	0.228812	0.238	0.204	1	LC-MohivsLC-Molo_StimOnly
0.0637874	MAPK8IP3	-0.478711	0.074	0.1	1	LC-MohivsLC-Molo_StimOnly
0.0638528	SMAD3	0.420042	0.199	0.168	1	LC-MohivsLC-Molo_StimOnly
0.0638561	BCOR	-0.440943	0.043	0.064	1	LC-MohivsLC-Molo_StimOnly
0.0638881	NPC2	-0.205508	0.051	0.073	1	LC-MohivsLC-Molo_StimOnly
0.0638906	PLOD3	-1.84678	0.006	0.016	1	LC-MohivsLC-Molo_StimOnly
0.0638962	SUPT5H	-0.316027	0.079	0.105	1	LC-MohivsLC-Molo_StimOnly
0.0639132	SEC63	-0.271926	0.157	0.19	1	LC-MohivsLC-Molo_StimOnly
0.0639732	STK4	0.300011	0.279	0.246	1	LC-MohivsLC-Molo_StimOnly
0.0641045	RCOR3	-0.593803	0.025	0.041	1	LC-MohivsLC-Molo_StimOnly
0.0642003	EIF2AK3	-0.447794	0.074	0.1	1	LC-MohivsLC-Molo_StimOnly
0.0642528	TTLL4	-0.775392	0.032	0.051	1	LC-MohivsLC-Molo_StimOnly
0.0642753	PDCD10	-0.24948	0.076	0.101	1	LC-MohivsLC-Molo_StimOnly
0.0643127	CCDC57	-0.457451	0.029	0.047	1	LC-MohivsLC-Molo_StimOnly
0.0643133	ARHGAP1	-0.954794	0.006	0.016	1	LC-MohivsLC-Molo_StimOnly
0.0644181	UBA1	-0.255429	0.117	0.146	1	LC-MohivsLC-Molo_StimOnly
0.0646968	GNL2	0.98927	0.069	0.05	1	LC-MohivsLC-Molo_StimOnly
0.0647244	ZBTB26	-0.659855	0.014	0.027	1	LC-MohivsLC-Molo_StimOnly
0.0648581	SPDYA	0.745521	0.032	0.019	1	LC-MohivsLC-Molo_StimOnly
0.0649534	NAA20	-0.551158	0.025	0.041	1	LC-MohivsLC-Molo_StimOnly
0.0649875	RGS1	0.430455	0.123	0.097	1	LC-MohivsLC-Molo_StimOnly
0.0649995	GDI2	-0.134188	0.157	0.194	1	LC-MohivsLC-Molo_StimOnly
0.0650005	BACH1-AS1	-1.33874	0.011	0.023	1	LC-MohivsLC-Molo_StimOnly
0.0650555	WNT5B	-0.798996	0.02	0.035	1	LC-MohivsLC-Molo_StimOnly
0.0650859	CCPG1	0.419815	0.045	0.029	1	LC-MohivsLC-Molo_StimOnly
0.0652269	KIZ	-1.05743	0.006	0.016	1	LC-MohivsLC-Molo_StimOnly
0.0652963	SRGAP3	0.823357	0.045	0.029	1	LC-MohivsLC-Molo_StimOnly
0.0653561	TRAT1	-0.858018	0.011	0.023	1	LC-MohivsLC-Molo_StimOnly
0.065418	HLA-A	-0.105144	0.718	0.752	1	LC-MohivsLC-Molo_StimOnly
0.065458	INSYN2B	-1.21054	0.011	0.023	1	LC-MohivsLC-Molo_StimOnly
0.0654747	WAKMAR2	-0.459075	0.025	0.041	1	LC-MohivsLC-Molo_StimOnly
0.0657133	PIN1	-0.780197	0.011	0.023	1	LC-MohivsLC-Molo_StimOnly
0.0657256	SRGN	-0.112339	0.798	0.825	1	LC-MohivsLC-Molo_StimOnly
0.0658648	GRAMD1B	-0.267269	0.02	0.035	1	LC-MohivsLC-Molo_StimOnly
0.0659907	PHGDH	1.69597	0.014	0.006	1	LC-MohivsLC-Molo_StimOnly
0.066067	PKD1L1	1.63526	0.014	0.006	1	LC-MohivsLC-Molo_StimOnly
0.0661935	ID2	0.683589	0.341	0.306	1	LC-MohivsLC-Molo_StimOnly
0.0662965	LAMB1	1.86663	0.014	0.006	1	LC-MohivsLC-Molo_StimOnly
0.0662988	SLA	-0.748125	0.023	0.039	1	LC-MohivsLC-Molo_StimOnly
0.0663576	NUP50-DT	-1.44055	0.009	0.021	1	LC-MohivsLC-Molo_StimOnly
0.0664499	FADS3	1.4033	0.014	0.006	1	LC-MohivsLC-Molo_StimOnly
0.0665099	NFIA	-0.92941	0.008	0.018	1	LC-MohivsLC-Molo_StimOnly
0.0666036	ZBTB45	1.50073	0.014	0.006	1	LC-MohivsLC-Molo_StimOnly
0.0666192	FANCL	-1.21265	0.017	0.031	1	LC-MohivsLC-Molo_StimOnly
0.0666551	BRMS1	-0.942	0.008	0.018	1	LC-MohivsLC-Molo_StimOnly
0.0666805	ADGRL2	1.221	0.014	0.006	1	LC-MohivsLC-Molo_StimOnly
0.0668346	HHAT	1.58045	0.014	0.006	1	LC-MohivsLC-Molo_StimOnly
0.0668498	YME1L1	-0.154121	0.273	0.316	1	LC-MohivsLC-Molo_StimOnly
0.0669118	BLM	1.19465	0.014	0.006	1	LC-MohivsLC-Molo_StimOnly
0.066989	URB2	1.54521	0.014	0.006	1	LC-MohivsLC-Molo_StimOnly
0.066989	CD5	1.46063	0.014	0.006	1	LC-MohivsLC-Molo_StimOnly
0.0670036	INPP5A	0.752045	0.11	0.086	1	LC-MohivsLC-Molo_StimOnly
0.0670929	KDM2B	-0.871895	0.069	0.093	1	LC-MohivsLC-Molo_StimOnly
0.0671401	PLEC	0.364494	0.204	0.17	1	LC-MohivsLC-Molo_StimOnly
0.0671653	LAMTOR3	-0.555466	0.029	0.047	1	LC-MohivsLC-Molo_StimOnly
0.0672101	DGKE	-0.675622	0.011	0.023	1	LC-MohivsLC-Molo_StimOnly
0.0672723	SP140L	-0.280854	0.029	0.047	1	LC-MohivsLC-Molo_StimOnly
0.0673335	ZNF331	0.928359	0.093	0.07	1	LC-MohivsLC-Molo_StimOnly
0.0674539	HYMAI	0.568117	0.014	0.006	1	LC-MohivsLC-Molo_StimOnly
0.0675022	SLC1A2	-0.889162	0.008	0.018	1	LC-MohivsLC-Molo_StimOnly
0.0675317	MBTPS2	0.688433	0.014	0.006	1	LC-MohivsLC-Molo_StimOnly
0.0676748	HIRA	-0.942431	0.009	0.021	1	LC-MohivsLC-Molo_StimOnly
0.0676949	EMILIN2	-0.111329	0.451	0.509	1	LC-MohivsLC-Molo_StimOnly
0.0677856	BMERB1	-0.62094	0.009	0.021	1	LC-MohivsLC-Molo_StimOnly
0.0678798	TWISTNB	0.928764	0.042	0.026	1	LC-MohivsLC-Molo_StimOnly
0.0679875	HNRNPH1	-0.235287	0.272	0.311	1	LC-MohivsLC-Molo_StimOnly
0.0679997	ADGRG1	0.473108	0.014	0.006	1	LC-MohivsLC-Molo_StimOnly
0.0680899	STAT6	-0.252425	0.17	0.204	1	LC-MohivsLC-Molo_StimOnly
0.0682675	REL	0.293052	0.515	0.499	1	LC-MohivsLC-Molo_StimOnly
0.0684056	RABEP2	0.520255	0.029	0.017	1	LC-MohivsLC-Molo_StimOnly
0.0684806	GRAMD2B	0.711239	0.082	0.06	1	LC-MohivsLC-Molo_StimOnly
0.0686935	ANK3	-0.710727	0.069	0.093	1	LC-MohivsLC-Molo_StimOnly
0.0687856	GNAS	-0.368227	0.191	0.229	1	LC-MohivsLC-Molo_StimOnly
0.0688554	ANKLE2	-0.108963	0.293	0.34	1	LC-MohivsLC-Molo_StimOnly
0.0688942	NADSYN1	-0.685179	0.034	0.052	1	LC-MohivsLC-Molo_StimOnly
0.068975	SECISBP2L	-0.606494	0.054	0.076	1	LC-MohivsLC-Molo_StimOnly
0.0690229	GTF2IRD2	-2.37934	0.003	0.011	1	LC-MohivsLC-Molo_StimOnly
0.0691256	ZER1	-1.04812	0.029	0.046	1	LC-MohivsLC-Molo_StimOnly
0.0692609	KCNJ2-AS1	-2.59998	0.003	0.011	1	LC-MohivsLC-Molo_StimOnly
0.0693255	GNL1	-0.780278	0.026	0.043	1	LC-MohivsLC-Molo_StimOnly
0.0693309	OXR1	-0.533551	0.066	0.09	1	LC-MohivsLC-Molo_StimOnly
0.0693403	PRDX3	-2.39992	0.003	0.011	1	LC-MohivsLC-Molo_StimOnly
0.0693901	GGA2	-0.57073	0.04	0.059	1	LC-MohivsLC-Molo_StimOnly
0.0694609	TCF12	-0.166793	0.27	0.309	1	LC-MohivsLC-Molo_StimOnly
0.0694994	HEXD	-2.09814	0.003	0.011	1	LC-MohivsLC-Molo_StimOnly
0.0695202	TLR5	0.96349	0.029	0.017	1	LC-MohivsLC-Molo_StimOnly
0.0695639	HIVEP3	0.267435	0.102	0.133	1	LC-MohivsLC-Molo_StimOnly
0.0695791	ATAD2	-1.99993	0.003	0.011	1	LC-MohivsLC-Molo_StimOnly
0.069627	JPX	-0.437537	0.049	0.07	1	LC-MohivsLC-Molo_StimOnly
0.0696589	C2	-1.94213	0.003	0.011	1	LC-MohivsLC-Molo_StimOnly
0.0696589	MAD2L2	-2.00438	0.003	0.011	1	LC-MohivsLC-Molo_StimOnly
0.0696589	RSPH3	-1.69639	0.003	0.011	1	LC-MohivsLC-Molo_StimOnly
0.06966	CLCN7	-0.14411	0.063	0.088	1	LC-MohivsLC-Molo_StimOnly
0.0696707	RAB1A	-0.150516	0.336	0.384	1	LC-MohivsLC-Molo_StimOnly
0.069688	NDRG1	-0.584689	0.065	0.088	1	LC-MohivsLC-Molo_StimOnly
0.0697009	CEP95	-0.49166	0.048	0.069	1	LC-MohivsLC-Molo_StimOnly
0.0698174	EMD	-0.408911	0.046	0.067	1	LC-MohivsLC-Molo_StimOnly
0.0698186	ZBP1	-0.941931	0.003	0.011	1	LC-MohivsLC-Molo_StimOnly
0.0698986	IL31RA	-1.25075	0.003	0.011	1	LC-MohivsLC-Molo_StimOnly
0.069913	PRKCH	-0.488077	0.102	0.13	1	LC-MohivsLC-Molo_StimOnly
0.0699787	CXCL11	-1.01532	0.003	0.011	1	LC-MohivsLC-Molo_StimOnly
0.070139	DARS2	-1.99765	0.003	0.011	1	LC-MohivsLC-Molo_StimOnly
0.0702996	HORMAD1	-0.921085	0.003	0.011	1	LC-MohivsLC-Molo_StimOnly
0.0703715	SLC26A11	-0.631989	0.034	0.052	1	LC-MohivsLC-Molo_StimOnly
0.0704527	PPM1L	-1.02168	0.032	0.05	1	LC-MohivsLC-Molo_StimOnly
0.0705063	LINC00571	0.790092	0.076	0.056	1	LC-MohivsLC-Molo_StimOnly
0.0705178	OAZ2	-0.718035	0.023	0.039	1	LC-MohivsLC-Molo_StimOnly
0.0705411	MAN1C1	-1.1534	0.003	0.011	1	LC-MohivsLC-Molo_StimOnly
0.0706619	SELENOF	-0.122259	0.119	0.152	1	LC-MohivsLC-Molo_StimOnly
0.0709955	ZNF512	-0.646361	0.035	0.054	1	LC-MohivsLC-Molo_StimOnly
0.0710171	LRRC8B	0.5497	0.091	0.068	1	LC-MohivsLC-Molo_StimOnly
0.0713216	ADA2	-0.810302	0.017	0.031	1	LC-MohivsLC-Molo_StimOnly
0.0713406	SIRPA	-0.283645	0.157	0.192	1	LC-MohivsLC-Molo_StimOnly
0.0713878	CIAPIN1	1.58098	0.023	0.012	1	LC-MohivsLC-Molo_StimOnly
0.071453	SLC23A2	-0.474792	0.06	0.083	1	LC-MohivsLC-Molo_StimOnly
0.0716122	ZC3H6	0.93549	0.026	0.015	1	LC-MohivsLC-Molo_StimOnly
0.0716341	TPRA1	-0.123564	0.168	0.203	1	LC-MohivsLC-Molo_StimOnly
0.0716532	G2E3	-0.530723	0.059	0.081	1	LC-MohivsLC-Molo_StimOnly
0.071703	XKR6	-0.437566	0.056	0.078	1	LC-MohivsLC-Molo_StimOnly
0.0720806	SEMA4A	-0.37103	0.028	0.045	1	LC-MohivsLC-Molo_StimOnly
0.0721117	NDUFV2	0.140597	0.119	0.152	1	LC-MohivsLC-Molo_StimOnly
0.0721547	SLC25A19	1.71664	0.02	0.01	1	LC-MohivsLC-Molo_StimOnly
0.072346	ARSD	1.28481	0.023	0.012	1	LC-MohivsLC-Molo_StimOnly
0.0724717	TRIM21	-0.830055	0.015	0.029	1	LC-MohivsLC-Molo_StimOnly
0.0724732	LAT	-0.372368	0.026	0.043	1	LC-MohivsLC-Molo_StimOnly
0.0725205	ZDHHC17	-0.274543	0.116	0.145	1	LC-MohivsLC-Molo_StimOnly
0.0725206	TC2N	-1.01334	0.015	0.029	1	LC-MohivsLC-Molo_StimOnly
0.0725334	MBTPS1	-0.598729	0.045	0.065	1	LC-MohivsLC-Molo_StimOnly
0.0725771	FAM49B	-0.157072	0.471	0.522	1	LC-MohivsLC-Molo_StimOnly
0.0725911	TFRC	0.308764	0.059	0.04	1	LC-MohivsLC-Molo_StimOnly
0.0726019	PDE7A	0.182687	0.5	0.474	1	LC-MohivsLC-Molo_StimOnly
0.0728072	RNASEH1	-0.678144	0.034	0.052	1	LC-MohivsLC-Molo_StimOnly
0.0728137	RANBP2	0.374241	0.201	0.172	1	LC-MohivsLC-Molo_StimOnly
0.0728816	HIST2H2BF	0.848135	0.017	0.008	1	LC-MohivsLC-Molo_StimOnly
0.0729299	ARHGDIA	-0.103719	0.145	0.18	1	LC-MohivsLC-Molo_StimOnly
0.0729625	DPP8	-0.813414	0.068	0.09	1	LC-MohivsLC-Molo_StimOnly
0.072988	ZNF609	0.416542	0.299	0.272	1	LC-MohivsLC-Molo_StimOnly
0.0730353	TENT5C	-0.53731	0.022	0.037	1	LC-MohivsLC-Molo_StimOnly
0.0730443	NEK7	-0.329506	0.157	0.189	1	LC-MohivsLC-Molo_StimOnly
0.0732854	FBXO30	0.645947	0.102	0.079	1	LC-MohivsLC-Molo_StimOnly
0.0733104	PIKFYVE	0.443034	0.292	0.263	1	LC-MohivsLC-Molo_StimOnly
0.0733452	USP9Y	1.43608	0.023	0.012	1	LC-MohivsLC-Molo_StimOnly
0.0734559	GP6	-0.897308	0.015	0.029	1	LC-MohivsLC-Molo_StimOnly
0.0735153	ABHD17C	-0.513001	0.062	0.084	1	LC-MohivsLC-Molo_StimOnly
0.0737009	PDLIM5	0.278709	0.256	0.226	1	LC-MohivsLC-Molo_StimOnly
0.0738052	IARS	-0.171258	0.128	0.159	1	LC-MohivsLC-Molo_StimOnly
0.0738343	ZNF622	0.153925	0.019	0.033	1	LC-MohivsLC-Molo_StimOnly
0.0738772	FP671120.4	0.304022	0.059	0.04	1	LC-MohivsLC-Molo_StimOnly
0.0740039	CACNB2	0.546147	0.097	0.073	1	LC-MohivsLC-Molo_StimOnly
0.0740779	SNHG15	-0.584817	0.054	0.076	1	LC-MohivsLC-Molo_StimOnly
0.0741292	UBE2M	0.499687	0.017	0.008	1	LC-MohivsLC-Molo_StimOnly
0.0741297	ZSCAN16-AS1	-0.443229	0.025	0.04	1	LC-MohivsLC-Molo_StimOnly
0.0742551	PSEN1	-0.137895	0.508	0.57	1	LC-MohivsLC-Molo_StimOnly
0.0743216	ECHDC1	-0.771431	0.046	0.066	1	LC-MohivsLC-Molo_StimOnly
0.0743574	2001-12-01	-0.507279	0.045	0.065	1	LC-MohivsLC-Molo_StimOnly
0.0744253	C7orf31	0.775934	0.017	0.008	1	LC-MohivsLC-Molo_StimOnly
0.0744812	CLOCK	-0.330972	0.034	0.052	1	LC-MohivsLC-Molo_StimOnly
0.0747151	NBPF12	-0.656492	0.039	0.057	1	LC-MohivsLC-Molo_StimOnly
0.0748124	TBC1D5	-0.400361	0.08	0.105	1	LC-MohivsLC-Molo_StimOnly
0.0748161	TBP	-1.1928	0.014	0.026	1	LC-MohivsLC-Molo_StimOnly
0.074835	BUB3	-0.395492	0.035	0.054	1	LC-MohivsLC-Molo_StimOnly
0.0748769	AK8	0.30506	0.086	0.064	1	LC-MohivsLC-Molo_StimOnly
0.0749025	UBE2Q2	0.819567	0.079	0.059	1	LC-MohivsLC-Molo_StimOnly
0.0752993	PDCD7	-1.58402	0.012	0.024	1	LC-MohivsLC-Molo_StimOnly
0.0755364	IRF2BPL	-2.94576	0.005	0.013	1	LC-MohivsLC-Molo_StimOnly
0.0755751	AEN	-1.52203	0.012	0.024	1	LC-MohivsLC-Molo_StimOnly
0.0758118	XAB2	-0.64957	0.015	0.029	1	LC-MohivsLC-Molo_StimOnly
0.0758441	PPIE	-2.21114	0.005	0.013	1	LC-MohivsLC-Molo_StimOnly
0.0759545	SQOR	-0.242874	0.242	0.278	1	LC-MohivsLC-Molo_StimOnly
0.0760005	JAKMIP2	0.644159	0.139	0.114	1	LC-MohivsLC-Molo_StimOnly
0.0760086	STAT3	-0.124922	0.346	0.396	1	LC-MohivsLC-Molo_StimOnly
0.0760755	AGAP5	-2.02022	0.005	0.013	1	LC-MohivsLC-Molo_StimOnly
0.0760869	NCOA6	-0.171043	0.11	0.14	1	LC-MohivsLC-Molo_StimOnly
0.0760991	BRD7	-0.617766	0.069	0.093	1	LC-MohivsLC-Molo_StimOnly
0.0762301	LINC00996	-2.00848	0.005	0.013	1	LC-MohivsLC-Molo_StimOnly
0.076294	TMTC1	-1.38397	0.014	0.026	1	LC-MohivsLC-Molo_StimOnly
0.0764362	CLGN	0.317779	0.02	0.01	1	LC-MohivsLC-Molo_StimOnly
0.0764625	U62317.4	-2.03896	0.005	0.013	1	LC-MohivsLC-Molo_StimOnly
0.0767184	C6orf89	-0.373945	0.043	0.063	1	LC-MohivsLC-Molo_StimOnly
0.0767659	DCTN5	-0.784159	0.02	0.035	1	LC-MohivsLC-Molo_StimOnly
0.0767691	SMS	-0.108913	0.157	0.194	1	LC-MohivsLC-Molo_StimOnly
0.0768511	TFPI2	-1.45997	0.005	0.013	1	LC-MohivsLC-Molo_StimOnly
0.0768548	SLC35B3	-1.04184	0.012	0.024	1	LC-MohivsLC-Molo_StimOnly
0.076929	IKBIP	-1.55341	0.005	0.013	1	LC-MohivsLC-Molo_StimOnly
0.076977	CDKL5	-0.518183	0.032	0.05	1	LC-MohivsLC-Molo_StimOnly
0.077007	HEATR6	-1.23665	0.005	0.013	1	LC-MohivsLC-Molo_StimOnly
0.077183	IER3	-0.173064	0.775	0.8	1	LC-MohivsLC-Molo_StimOnly
0.0772263	PPP4R2	-0.110721	0.253	0.294	1	LC-MohivsLC-Molo_StimOnly
0.0773195	PROSER1	-0.70554	0.005	0.013	1	LC-MohivsLC-Molo_StimOnly
0.077473	L3MBTL3	-1.17558	0.012	0.024	1	LC-MohivsLC-Molo_StimOnly
0.0775521	SNRNP70	-0.242845	0.111	0.14	1	LC-MohivsLC-Molo_StimOnly
0.0775546	CCDC134	-0.910123	0.005	0.013	1	LC-MohivsLC-Molo_StimOnly
0.0775622	ETF1	0.295086	0.187	0.155	1	LC-MohivsLC-Molo_StimOnly
0.0776284	HIST1H2AC	0.738434	0.035	0.022	1	LC-MohivsLC-Molo_StimOnly
0.0776782	BTRC	-0.864998	0.052	0.073	1	LC-MohivsLC-Molo_StimOnly
0.0778459	MARK3	-0.140693	0.503	0.553	1	LC-MohivsLC-Molo_StimOnly
0.0779626	SNUPN	2.20785	0.012	0.005	1	LC-MohivsLC-Molo_StimOnly
0.0780498	ZBTB8OS	-0.748436	0.06	0.081	1	LC-MohivsLC-Molo_StimOnly
0.0780625	PCBP1	-0.421701	0.074	0.098	1	LC-MohivsLC-Molo_StimOnly
0.0781035	LACC1	0.509544	0.103	0.08	1	LC-MohivsLC-Molo_StimOnly
0.0781402	TUG1	0.304757	0.168	0.14	1	LC-MohivsLC-Molo_StimOnly
0.0782441	STX17	-1.01965	0.019	0.032	1	LC-MohivsLC-Molo_StimOnly
0.0782656	MXD4	-0.875388	0.012	0.024	1	LC-MohivsLC-Molo_StimOnly
0.078378	TMEM106A	-0.171494	0.17	0.207	1	LC-MohivsLC-Molo_StimOnly
0.0783791	MAP1S	0.882782	0.042	0.027	1	LC-MohivsLC-Molo_StimOnly
0.0784401	SURF6	-2.69335	0.006	0.015	1	LC-MohivsLC-Molo_StimOnly
0.0785392	CDK11A	-0.138575	0.077	0.102	1	LC-MohivsLC-Molo_StimOnly
0.0785653	RHCG	-0.64327	0.025	0.04	1	LC-MohivsLC-Molo_StimOnly
0.0786165	LRP5L	1.6595	0.012	0.005	1	LC-MohivsLC-Molo_StimOnly
0.0787102	RPH3AL	1.01876	0.012	0.005	1	LC-MohivsLC-Molo_StimOnly
0.0787823	SAP18	-0.163787	0.071	0.095	1	LC-MohivsLC-Molo_StimOnly
0.0788182	PARD3	-0.576726	0.005	0.013	1	LC-MohivsLC-Molo_StimOnly
0.0788343	SLC38A2	-0.132321	0.231	0.265	1	LC-MohivsLC-Molo_StimOnly
0.0790237	CDRT4	-0.434296	0.02	0.035	1	LC-MohivsLC-Molo_StimOnly
0.0790862	AGAP1	1.42011	0.012	0.005	1	LC-MohivsLC-Molo_StimOnly
0.0791018	PAK1IP1	0.125787	0.014	0.026	1	LC-MohivsLC-Molo_StimOnly
0.0794637	LSM4	0.945211	0.012	0.005	1	LC-MohivsLC-Molo_StimOnly
0.0794637	RGL4	1.80395	0.012	0.005	1	LC-MohivsLC-Molo_StimOnly
0.0794737	SMAP2	0.171983	0.347	0.314	1	LC-MohivsLC-Molo_StimOnly
0.0795078	SHOC2	-0.202304	0.252	0.289	1	LC-MohivsLC-Molo_StimOnly
0.0795475	USP40	-1.98137	0.009	0.02	1	LC-MohivsLC-Molo_StimOnly
0.0797016	ZNF333	-0.809794	0.039	0.057	1	LC-MohivsLC-Molo_StimOnly
0.0797478	DHFR2	1.04725	0.012	0.005	1	LC-MohivsLC-Molo_StimOnly
0.0798426	DYSF	0.796893	0.012	0.005	1	LC-MohivsLC-Molo_StimOnly
0.0798426	ENTPD3-AS1	1.11517	0.012	0.005	1	LC-MohivsLC-Molo_StimOnly
0.0799376	CAMTA1-DT	0.906423	0.012	0.005	1	LC-MohivsLC-Molo_StimOnly
0.0799635	BCAS3	-0.365291	0.049	0.07	1	LC-MohivsLC-Molo_StimOnly
0.0799689	ZNF697	-0.235325	0.119	0.151	1	LC-MohivsLC-Molo_StimOnly
0.0799844	TM9SF2	-0.204545	0.11	0.137	1	LC-MohivsLC-Molo_StimOnly
0.0800482	NELFA	-1.40581	0.017	0.03	1	LC-MohivsLC-Molo_StimOnly
0.0800932	SLC9A3R1	0.138939	0.014	0.026	1	LC-MohivsLC-Molo_StimOnly
0.0801905	TRAPPC2B	-0.989589	0.009	0.02	1	LC-MohivsLC-Molo_StimOnly
0.0802164	ACVR1B	-0.305954	0.035	0.054	1	LC-MohivsLC-Molo_StimOnly
0.0802526	RUVBL1	-0.493713	0.029	0.046	1	LC-MohivsLC-Molo_StimOnly
0.0802864	CD47	-0.332403	0.198	0.229	1	LC-MohivsLC-Molo_StimOnly
0.0804749	GSK3A	0.86602	0.028	0.016	1	LC-MohivsLC-Molo_StimOnly
0.0805701	LILRA6	-1.42043	0.006	0.015	1	LC-MohivsLC-Molo_StimOnly
0.0805783	SFXN5	-1.46583	0.009	0.02	1	LC-MohivsLC-Molo_StimOnly
0.0807187	KLHDC3	-1.10262	0.006	0.015	1	LC-MohivsLC-Molo_StimOnly
0.0808575	RNMT	0.446512	0.136	0.109	1	LC-MohivsLC-Molo_StimOnly
0.0808676	DRAM2	-1.69049	0.006	0.015	1	LC-MohivsLC-Molo_StimOnly
0.0808943	SIK2	-0.323898	0.071	0.095	1	LC-MohivsLC-Molo_StimOnly
0.0809883	EEF1B2	0.823676	0.21	0.189	1	LC-MohivsLC-Molo_StimOnly
0.0810067	BTN3A1	-0.98476	0.017	0.03	1	LC-MohivsLC-Molo_StimOnly
0.0810977	FAM102A	-1.0176	0.009	0.02	1	LC-MohivsLC-Molo_StimOnly
0.0812412	CFLAR-AS1	-0.669059	0.054	0.075	1	LC-MohivsLC-Molo_StimOnly
0.0812533	EPHA4	-1.20992	0.008	0.018	1	LC-MohivsLC-Molo_StimOnly
0.0812767	PTPRD	-0.672129	0.012	0.005	1	LC-MohivsLC-Molo_StimOnly
0.0812932	SPSB3	-1.29231	0.009	0.02	1	LC-MohivsLC-Molo_StimOnly
0.0813345	CLK1	-0.242374	0.174	0.208	1	LC-MohivsLC-Molo_StimOnly
0.0814035	GMPPA	-0.324169	0.011	0.022	1	LC-MohivsLC-Molo_StimOnly
0.0814651	PSKH1	-1.23977	0.006	0.015	1	LC-MohivsLC-Molo_StimOnly
0.0818024	LINC00964	0.377049	0.035	0.022	1	LC-MohivsLC-Molo_StimOnly
0.0818819	CEP120	-0.7725	0.009	0.02	1	LC-MohivsLC-Molo_StimOnly
0.0819107	FAM219A	0.787478	0.066	0.048	1	LC-MohivsLC-Molo_StimOnly
0.0819252	ANAPC10	0.145426	0.019	0.032	1	LC-MohivsLC-Molo_StimOnly
0.081938	NFYA	-0.128281	0.032	0.05	1	LC-MohivsLC-Molo_StimOnly
0.0823337	LINC00476	-0.627517	0.011	0.022	1	LC-MohivsLC-Molo_StimOnly
0.0823423	TRG-AS1	-1.30314	0.009	0.02	1	LC-MohivsLC-Molo_StimOnly
0.0824506	CCDC91	-0.154153	0.094	0.12	1	LC-MohivsLC-Molo_StimOnly
0.0824842	DNMT1	1.31022	0.037	0.023	1	LC-MohivsLC-Molo_StimOnly
0.0825295	FAM49A	-0.142769	0.364	0.407	1	LC-MohivsLC-Molo_StimOnly
0.0825621	OSER1	0.692214	0.099	0.077	1	LC-MohivsLC-Molo_StimOnly
0.08265	RNF4	-0.535051	0.09	0.114	1	LC-MohivsLC-Molo_StimOnly
0.0828642	PHLDB2	-0.876698	0.008	0.018	1	LC-MohivsLC-Molo_StimOnly
0.0830841	ZNF41	-0.395687	0.011	0.022	1	LC-MohivsLC-Molo_StimOnly
0.083147	RNF126	-0.686306	0.008	0.018	1	LC-MohivsLC-Molo_StimOnly
0.0832001	LIPN	0.710946	0.037	0.023	1	LC-MohivsLC-Molo_StimOnly
0.0832544	GNL3	0.546295	0.082	0.061	1	LC-MohivsLC-Molo_StimOnly
0.0833025	SPCS2	-0.143456	0.153	0.186	1	LC-MohivsLC-Molo_StimOnly
0.0833197	LSM14A	-0.180601	0.228	0.266	1	LC-MohivsLC-Molo_StimOnly
0.0834572	ODF2	1.26412	0.034	0.021	1	LC-MohivsLC-Molo_StimOnly
0.0836438	ZNF529-AS1	-0.863067	0.008	0.018	1	LC-MohivsLC-Molo_StimOnly
0.083724	TMEFF1	-0.426565	0.017	0.03	1	LC-MohivsLC-Molo_StimOnly
0.0840851	CFP	-0.484907	0.046	0.066	1	LC-MohivsLC-Molo_StimOnly
0.0841254	HNRNPM	-0.13269	0.255	0.292	1	LC-MohivsLC-Molo_StimOnly
0.0841586	ADM	-0.510694	0.049	0.069	1	LC-MohivsLC-Molo_StimOnly
0.0841625	PIK3R4	-1.43798	0.02	0.034	1	LC-MohivsLC-Molo_StimOnly
0.0844892	NFKBIB	0.837259	0.108	0.085	1	LC-MohivsLC-Molo_StimOnly
0.0845989	RERE	0.946756	0.123	0.098	1	LC-MohivsLC-Molo_StimOnly
0.0847948	MARK2	-0.166824	0.14	0.171	1	LC-MohivsLC-Molo_StimOnly
0.0851532	2003-03-01	-0.421294	0.045	0.064	1	LC-MohivsLC-Molo_StimOnly
0.0852055	SNX16	-0.764281	0.028	0.043	1	LC-MohivsLC-Molo_StimOnly
0.0856606	GBP3	-0.549043	0.048	0.068	1	LC-MohivsLC-Molo_StimOnly
0.0858513	GPSM3	-0.20885	0.04	0.059	1	LC-MohivsLC-Molo_StimOnly
0.0858851	RBKS	-0.765016	0.017	0.03	1	LC-MohivsLC-Molo_StimOnly
0.0858894	RBFOX1	0.554079	0.025	0.014	1	LC-MohivsLC-Molo_StimOnly
0.0859062	DENR	-0.322929	0.056	0.077	1	LC-MohivsLC-Molo_StimOnly
0.0859592	SLC38A10	-0.322072	0.069	0.093	1	LC-MohivsLC-Molo_StimOnly
0.0860043	CLIP1	-0.254926	0.315	0.353	1	LC-MohivsLC-Molo_StimOnly
0.086249	P4HA1	0.604428	0.103	0.081	1	LC-MohivsLC-Molo_StimOnly
0.0862715	SH3RF3	1.58252	0.015	0.007	1	LC-MohivsLC-Molo_StimOnly
0.0863113	EIF4E	0.422627	0.198	0.169	1	LC-MohivsLC-Molo_StimOnly
0.0863862	TMEM214	-0.674604	0.029	0.046	1	LC-MohivsLC-Molo_StimOnly
0.0867184	NAV2	1.01717	0.039	0.025	1	LC-MohivsLC-Molo_StimOnly
0.0870631	ENO4	1.58389	0.015	0.007	1	LC-MohivsLC-Molo_StimOnly
0.0870699	USP49	1.33563	0.022	0.012	1	LC-MohivsLC-Molo_StimOnly
0.0870914	FCN1	-0.222662	0.056	0.078	1	LC-MohivsLC-Molo_StimOnly
0.0871479	PLEKHJ1	-0.290391	0.017	0.03	1	LC-MohivsLC-Molo_StimOnly
0.08749	TRMO	-1.26585	0.026	0.041	1	LC-MohivsLC-Molo_StimOnly
0.0876658	PRR5L	-1.45432	0.014	0.026	1	LC-MohivsLC-Molo_StimOnly
0.0877053	YY1	-0.428501	0.116	0.142	1	LC-MohivsLC-Molo_StimOnly
0.0878248	DAPP1	-0.725825	0.049	0.068	1	LC-MohivsLC-Molo_StimOnly
0.0878605	PRPF19	1.12197	0.015	0.007	1	LC-MohivsLC-Molo_StimOnly
0.0878675	SRP19	-0.446241	0.065	0.086	1	LC-MohivsLC-Molo_StimOnly
0.0878715	NR1D2	0.682945	0.054	0.037	1	LC-MohivsLC-Molo_StimOnly
0.0879086	ELF2	-0.258808	0.216	0.25	1	LC-MohivsLC-Molo_StimOnly
0.0879495	CCDC22	1.03621	0.015	0.007	1	LC-MohivsLC-Molo_StimOnly
0.0879513	HSF1	-0.549327	0.049	0.069	1	LC-MohivsLC-Molo_StimOnly
0.0882189	PTPN9	-0.3585	0.059	0.08	1	LC-MohivsLC-Molo_StimOnly
0.0884342	STARD4	0.808239	0.071	0.053	1	LC-MohivsLC-Molo_StimOnly
0.0885777	EML3	-0.355063	0.022	0.036	1	LC-MohivsLC-Molo_StimOnly
0.0886788	DUSP8	0.28827	0.056	0.039	1	LC-MohivsLC-Molo_StimOnly
0.0891177	GPD2	-0.201411	0.043	0.062	1	LC-MohivsLC-Molo_StimOnly
0.0892048	LHPP	-2.94982	0.003	0.01	1	LC-MohivsLC-Molo_StimOnly
0.0892927	MMP24OS	0.654203	0.063	0.046	1	LC-MohivsLC-Molo_StimOnly
0.089309	DARS	-0.412992	0.091	0.115	1	LC-MohivsLC-Molo_StimOnly
0.0893342	HDHD2	-1.17913	0.014	0.026	1	LC-MohivsLC-Molo_StimOnly
0.0894834	RPA4	1.1463	0.019	0.01	1	LC-MohivsLC-Molo_StimOnly
0.0894865	CRADD	0.367342	0.238	0.209	1	LC-MohivsLC-Molo_StimOnly
0.0895068	LINC01237	-2.18619	0.003	0.01	1	LC-MohivsLC-Molo_StimOnly
0.0895605	BICDL1	-0.501601	0.031	0.047	1	LC-MohivsLC-Molo_StimOnly
0.0897041	PIP5K1A	-0.163176	0.094	0.121	1	LC-MohivsLC-Molo_StimOnly
0.0897087	TMEM39B	-2.29029	0.003	0.01	1	LC-MohivsLC-Molo_StimOnly
0.0897505	GM2A	-0.30733	0.049	0.069	1	LC-MohivsLC-Molo_StimOnly
0.0899473	MTG1	-1.0539	0.014	0.026	1	LC-MohivsLC-Molo_StimOnly
0.0900002	SEC61G	-0.599889	0.066	0.087	1	LC-MohivsLC-Molo_StimOnly
0.0900087	SMARCC2	-1.51794	0.014	0.026	1	LC-MohivsLC-Molo_StimOnly
0.0900506	SNHG26	1.30561	0.019	0.01	1	LC-MohivsLC-Molo_StimOnly
0.0901134	SH3D19	-2.26787	0.003	0.01	1	LC-MohivsLC-Molo_StimOnly
0.0902149	ZNF154	-1.82716	0.003	0.01	1	LC-MohivsLC-Molo_StimOnly
0.0902566	ACSL3	0.564083	0.127	0.104	1	LC-MohivsLC-Molo_StimOnly
0.0902691	MAP1LC3B	0.782865	0.12	0.098	1	LC-MohivsLC-Molo_StimOnly
0.0902697	APLF	0.226023	0.026	0.042	1	LC-MohivsLC-Molo_StimOnly
0.0904463	LINC02362	-0.755785	0.015	0.028	1	LC-MohivsLC-Molo_StimOnly
0.0905002	RAB11A	-0.418681	0.162	0.189	1	LC-MohivsLC-Molo_StimOnly
0.0911318	INO80E	-0.471519	0.003	0.01	1	LC-MohivsLC-Molo_StimOnly
0.0911834	LINC00685	-0.850248	0.014	0.026	1	LC-MohivsLC-Molo_StimOnly
0.0912341	WIPI1	-0.450632	0.003	0.01	1	LC-MohivsLC-Molo_StimOnly
0.0913078	INIP	-0.866637	0.014	0.026	1	LC-MohivsLC-Molo_StimOnly
0.0914391	ZNF846	-0.312162	0.003	0.01	1	LC-MohivsLC-Molo_StimOnly
0.0915695	EIF4G3	0.206292	0.245	0.21	1	LC-MohivsLC-Molo_StimOnly
0.0916454	SELENOK	0.585609	0.125	0.101	1	LC-MohivsLC-Molo_StimOnly
0.0922005	C17orf49	-0.309672	0.025	0.04	1	LC-MohivsLC-Molo_StimOnly
0.0923361	SLC12A8	1.35447	0.031	0.019	1	LC-MohivsLC-Molo_StimOnly
0.0923702	HEXIM1	1.17224	0.056	0.04	1	LC-MohivsLC-Molo_StimOnly
0.0924173	TRIB3	3.48483	0.011	0.004	1	LC-MohivsLC-Molo_StimOnly
0.0924568	EWSR1	-0.182271	0.299	0.342	1	LC-MohivsLC-Molo_StimOnly
0.0926673	CD7	-0.167792	0.057	0.078	1	LC-MohivsLC-Molo_StimOnly
0.0926848	PPP1R3B	-0.73313	0.014	0.026	1	LC-MohivsLC-Molo_StimOnly
0.0927871	GPBP1L1	-0.159522	0.153	0.186	1	LC-MohivsLC-Molo_StimOnly
0.0928334	RCC1L	-1.14772	0.012	0.023	1	LC-MohivsLC-Molo_StimOnly
0.0930163	CYB5R3	-0.488603	0.051	0.07	1	LC-MohivsLC-Molo_StimOnly
0.0930727	SRXN1	0.729022	0.088	0.068	1	LC-MohivsLC-Molo_StimOnly
0.0931037	VEGFA	0.671725	0.131	0.108	1	LC-MohivsLC-Molo_StimOnly
0.0931075	ELMO3	1.99886	0.011	0.004	1	LC-MohivsLC-Molo_StimOnly
0.0931258	COX20	-1.10111	0.022	0.035	1	LC-MohivsLC-Molo_StimOnly
0.0932522	NLRP3	0.437129	0.261	0.231	1	LC-MohivsLC-Molo_StimOnly
0.0933091	QRICH1	-0.225574	0.105	0.131	1	LC-MohivsLC-Molo_StimOnly
0.0935854	VPS35	-0.199404	0.052	0.073	1	LC-MohivsLC-Molo_StimOnly
0.0936878	FNDC3B	0.167393	0.784	0.813	1	LC-MohivsLC-Molo_StimOnly
0.0936954	AP002381.2	-1.21678	0.012	0.023	1	LC-MohivsLC-Molo_StimOnly
0.0938018	CKAP2	2.61223	0.011	0.004	1	LC-MohivsLC-Molo_StimOnly
0.0938631	TAF1	-0.354052	0.056	0.076	1	LC-MohivsLC-Molo_StimOnly
0.0940064	SDHB	-0.59936	0.043	0.062	1	LC-MohivsLC-Molo_StimOnly
0.0941444	IL19	-0.42089	0.123	0.151	1	LC-MohivsLC-Molo_StimOnly
0.0942139	WTAP	-0.11695	0.687	0.729	1	LC-MohivsLC-Molo_StimOnly
0.094267	DNAI2	1.72791	0.011	0.004	1	LC-MohivsLC-Molo_StimOnly
0.0943836	TAPBPL	1.66004	0.011	0.004	1	LC-MohivsLC-Molo_StimOnly
0.0943836	RAB39B	1.69241	0.011	0.004	1	LC-MohivsLC-Molo_StimOnly
0.0945692	MFHAS1	-0.233837	0.255	0.295	1	LC-MohivsLC-Molo_StimOnly
0.0946171	LINC01344	0.985471	0.011	0.004	1	LC-MohivsLC-Molo_StimOnly
0.0946171	SNHG10	1.94295	0.011	0.004	1	LC-MohivsLC-Molo_StimOnly
0.0946351	SNHG14	-0.345858	0.037	0.054	1	LC-MohivsLC-Molo_StimOnly
0.0946581	UBA3	-0.379512	0.034	0.051	1	LC-MohivsLC-Molo_StimOnly
0.094734	DMD	1.21226	0.011	0.004	1	LC-MohivsLC-Molo_StimOnly
0.0948848	SLC35E1	-0.420583	0.06	0.081	1	LC-MohivsLC-Molo_StimOnly
0.0948995	ABTB1	-0.935853	0.012	0.023	1	LC-MohivsLC-Molo_StimOnly
0.0949262	AK6	-0.209227	0.019	0.032	1	LC-MohivsLC-Molo_StimOnly
0.0953391	CEP164	-1.40181	0.017	0.029	1	LC-MohivsLC-Molo_StimOnly
0.0955119	RIPOR1	0.970592	0.031	0.019	1	LC-MohivsLC-Molo_StimOnly
0.0955969	CDR2	0.360086	0.139	0.113	1	LC-MohivsLC-Molo_StimOnly
0.095619	SLC50A1	-0.847433	0.019	0.032	1	LC-MohivsLC-Molo_StimOnly
0.0956415	LETMD1	-0.901379	0.012	0.023	1	LC-MohivsLC-Molo_StimOnly
0.0958663	PRPF40A	-0.181932	0.244	0.278	1	LC-MohivsLC-Molo_StimOnly
0.0958698	LRIG1	0.524232	0.113	0.09	1	LC-MohivsLC-Molo_StimOnly
0.095886	TLE5	-0.584085	0.022	0.035	1	LC-MohivsLC-Molo_StimOnly
0.0959124	RAD9A	-0.776757	0.012	0.023	1	LC-MohivsLC-Molo_StimOnly
0.0961156	SRSF4	-0.193627	0.316	0.352	1	LC-MohivsLC-Molo_StimOnly
0.0961646	TJP2	0.184551	0.262	0.231	1	LC-MohivsLC-Molo_StimOnly
0.0963066	TMEM64	-2.12862	0.005	0.012	1	LC-MohivsLC-Molo_StimOnly
0.0963066	VSIR	-2.95466	0.005	0.012	1	LC-MohivsLC-Molo_StimOnly
0.0963625	SSR1	-0.461972	0.071	0.094	1	LC-MohivsLC-Molo_StimOnly
0.0964024	APOA1-AS	-2.06106	0.005	0.012	1	LC-MohivsLC-Molo_StimOnly
0.0964952	PUF60	-0.210821	0.04	0.058	1	LC-MohivsLC-Molo_StimOnly
0.0964982	LINC01934	-2.04721	0.005	0.012	1	LC-MohivsLC-Molo_StimOnly
0.0964982	SIPA1	-1.8242	0.005	0.012	1	LC-MohivsLC-Molo_StimOnly
0.0966659	EIF2B5	-0.347458	0.019	0.032	1	LC-MohivsLC-Molo_StimOnly
0.0966902	UBE3D	-1.81057	0.005	0.012	1	LC-MohivsLC-Molo_StimOnly
0.0967863	ACAT1	-2.14105	0.005	0.012	1	LC-MohivsLC-Molo_StimOnly
0.0967933	MTFR1	-0.458461	0.074	0.096	1	LC-MohivsLC-Molo_StimOnly
0.0969069	CUL4A	-0.101677	0.367	0.416	1	LC-MohivsLC-Molo_StimOnly
0.0969786	BCL9L	-2.63077	0.005	0.012	1	LC-MohivsLC-Molo_StimOnly
0.0971771	SLAIN2	-0.215081	0.125	0.153	1	LC-MohivsLC-Molo_StimOnly
0.0972672	XRRA1	-0.343465	0.04	0.058	1	LC-MohivsLC-Molo_StimOnly
0.0972678	ZDHHC9	-1.60464	0.005	0.012	1	LC-MohivsLC-Molo_StimOnly
0.097461	NEURL3	-1.76613	0.005	0.012	1	LC-MohivsLC-Molo_StimOnly
0.0975576	EVA1B	-1.29241	0.005	0.012	1	LC-MohivsLC-Molo_StimOnly
0.0975633	AKIRIN2	0.35784	0.151	0.125	1	LC-MohivsLC-Molo_StimOnly
0.0977513	STX1A	-1.38695	0.005	0.012	1	LC-MohivsLC-Molo_StimOnly
0.0977513	JAM2	-1.43317	0.005	0.012	1	LC-MohivsLC-Molo_StimOnly
0.0977609	LINC01093	-2.11108	0.008	0.017	1	LC-MohivsLC-Molo_StimOnly
0.0978482	ZNF766	-1.40477	0.005	0.012	1	LC-MohivsLC-Molo_StimOnly
0.0979311	TARSL2	-0.618283	0.025	0.039	1	LC-MohivsLC-Molo_StimOnly
0.0981553	RFX2	0.513354	0.046	0.032	1	LC-MohivsLC-Molo_StimOnly
0.0983345	RBMX	-0.18327	0.106	0.132	1	LC-MohivsLC-Molo_StimOnly
0.0983481	ACO1	-1.02017	0.042	0.059	1	LC-MohivsLC-Molo_StimOnly
0.098368	WDR33	-0.337491	0.119	0.145	1	LC-MohivsLC-Molo_StimOnly
0.0983855	NEK11	-2.01835	0.006	0.015	1	LC-MohivsLC-Molo_StimOnly
0.0984313	TNFRSF8	-0.853041	0.005	0.012	1	LC-MohivsLC-Molo_StimOnly
0.0985994	STX8	-0.483141	0.022	0.035	1	LC-MohivsLC-Molo_StimOnly
0.0987239	FBXL14	-1.04743	0.005	0.012	1	LC-MohivsLC-Molo_StimOnly
0.0987617	LDLRAD4	-0.534425	0.068	0.089	1	LC-MohivsLC-Molo_StimOnly
0.0988228	LINC00862	1.46104	0.023	0.013	1	LC-MohivsLC-Molo_StimOnly
0.0988228	TMEM18	1.43069	0.023	0.013	1	LC-MohivsLC-Molo_StimOnly
0.0988312	UBA6-AS1	-2.03658	0.006	0.015	1	LC-MohivsLC-Molo_StimOnly
0.0990064	ZC3H18	-0.184435	0.116	0.143	1	LC-MohivsLC-Molo_StimOnly
0.0990633	GPR107	-0.200879	0.14	0.169	1	LC-MohivsLC-Molo_StimOnly
0.0990847	MIS18BP1	-0.226196	0.019	0.032	1	LC-MohivsLC-Molo_StimOnly
0.0991811	MBNL2	-1.33801	0.02	0.033	1	LC-MohivsLC-Molo_StimOnly
0.0993579	AP2M1	-0.871869	0.031	0.046	1	LC-MohivsLC-Molo_StimOnly
0.099458	SMIM19	-2.55841	0.006	0.015	1	LC-MohivsLC-Molo_StimOnly
0.099571	SLC25A17	-0.977421	0.009	0.019	1	LC-MohivsLC-Molo_StimOnly
0.0997276	DHTKD1	-1.80666	0.006	0.015	1	LC-MohivsLC-Molo_StimOnly
0.0998485	HERC3	-0.635933	0.043	0.061	1	LC-MohivsLC-Molo_StimOnly
0.0999786	PRDM8	-0.136999	0.137	0.167	1	LC-MohivsLC-Molo_StimOnly
0.100007	ANP32A	-0.124723	0.042	0.059	1	LC-MohivsLC-Molo_StimOnly
0.100083	CLN8	0.724235	0.08	0.061	1	LC-MohivsLC-Molo_StimOnly
0.10011	FBXO3	-0.753066	0.011	0.021	1	LC-MohivsLC-Molo_StimOnly
0.100289	CFDP1	-0.401483	0.093	0.117	1	LC-MohivsLC-Molo_StimOnly
0.100331	NCAPH2	-1.56122	0.008	0.017	1	LC-MohivsLC-Molo_StimOnly
0.100415	ACAP3	-1.63331	0.008	0.017	1	LC-MohivsLC-Molo_StimOnly
0.100449	TSPOAP1-AS1	-1.07969	0.006	0.015	1	LC-MohivsLC-Molo_StimOnly
0.100481	TRAF2	-0.525594	0.017	0.029	1	LC-MohivsLC-Molo_StimOnly
0.100499	NAT9	-1.01114	0.008	0.017	1	LC-MohivsLC-Molo_StimOnly
0.100667	CD14	-1.65859	0.008	0.017	1	LC-MohivsLC-Molo_StimOnly
0.100668	GSTM3	1.43666	0.023	0.013	1	LC-MohivsLC-Molo_StimOnly
[truncated: 5,258 more rows]
